# Supplementary material for: Transcriptome and Co-Expression Network Analyses Identify Key Genes Regulating Nitrogen Use Efficiency in Brassica juncea L
Source: Sci Rep. 2018 May 10;8:7451. doi: 10.1038/s41598-018-25826-6 (PMC5945678; doi:10.1038/s41598-018-25826-6)
Supplement: Supplementary file 2 — Supplementary Table S1 [file 41598_2018_25826_MOESM2_ESM.xlsx]

## Sheet: Supplementary Table S1
Supplementary Table S1: Sample number and treatment conditions for transcriptome study.

## Sheet: Sample no._Treaments
	PB=Pusa Bold, PJK=Pusa Jaikisan
	S.No./Sample	S.No./Sample	S.No./Sample
	1. PB, Ctrl (0 mM KNO3), 20 min	16. PB, 2 mM KNO3, 3 d	31. PJK, Ctrl (0 mM KNO3), 24 h
	2. PB, 0.25 mM KNO3, 20 min	17. PB, 4 mM KNO3, 3 d	32. PJK, 0.25 mM KNO3, 24 h
	3. PB, Ctrl (0 mM KNO3), 2 h	18. PB, Ctrl (0 mM KNO3), 7 d	33. PJK, 2 mM KNO3, 24 h
	4. PB, 2 mM KNO3, 2 h	19. PB, 0.25 mM KNO3, 7 d	34. PJK, 4 mM KNO3, 24 h
	5. PB, 4 mM KNO3, 2 h	20. PB, 2 mM KNO3, 7 d	35. PJK, Ctrl (0 mM KNO3), 3 d
	6. PB, Ctrl (0 mM KNO3), 12 h	21. PB, 4 mM KNO3, 7 d	36. PJK, 0.25 mM KNO3, 3 d
	7. PB, 0.25 mM KNO3, 12 h	22. PJK, Ctrl (0 mM KNO3), 20 min	37. PJK, 2 mM KNO3, 3 d
	8. PB, 2 mM KNO3, 12 h	23. PJK, 0.25 mM KNO3, 20 min	38. PJK, 4 mM KNO3, 3 d
	9. PB, 4 mM KNO3, 12 h	24. PJK, Ctrl (0 mM KNO3), 2 h	39. PJK, Ctrl (0 mM KNO3), 7 d
	10. PB, Ctrl (0 mM KNO3), 24 h	25. PJK, 2 mM KNO3, 2 h	40. PJK, 0.25 mM KNO3, 7 d
	11. PB, 0.25 mM KNO3, 24 h	26. PJK, 4 mM KNO3, 2 h	41. PJK, 2 mM KNO3, 7 d
	12. PB, 2 mM KNO3, 24 h	27. PJK, Ctrl (0 mM KNO3), 12 h	42. PJK, 4 mM KNO3, 7 d
	13.PB, 4 mM KNO3, 24 h	28. PJK, 0.25 mM KNO3, 12 h
	14. PB, Ctrl (0 mM KNO3), 3 d	29. PJK, 2 mM KNO3, 12 h
	15. PB, 0.25 mM KNO3, 3 d	30. PJK, 4 mM KNO3, 12 h
