# Supplementary material for: Transcriptome and Co-Expression Network Analyses Identify Key Genes Regulating Nitrogen Use Efficiency in Brassica juncea L
Source: Sci Rep. 2018 May 10;8:7451. doi: 10.1038/s41598-018-25826-6 (PMC5945678; doi:10.1038/s41598-018-25826-6)
Supplement: Supplementary file 3 — Supplementary Table S2 [file 41598_2018_25826_MOESM3_ESM.xlsx]

## Sheet: Supplementary Table S2
Supplementary Table S2: Summary of total paired end reads obtained before and after quality filtering of 42 different RNA samples of B. juncea cv. Pusa Bold and Pusa Jaikisan.

## Sheet: Total paired end read
Sample	Total reads before quality filtering	Total reads after quality filtering	Sample	Total reads before quality filtering	Total reads after quality filtering
1. PB, Ctrl, 20 min	44,41,616*2	36,48,724*2	23.PJK,0.25mM, 20 min	47,67,646*2	40,76,911*2
2. PB, 0.25mM, 20 min	78,93,056*2	64,71,385*2	24. PJK, Ctrl, 2 h	36,68,308*2	33,32,109*2
3. PB, Ctrl, 2 h	1,03,28,766*2	84,72,642*2	25. PJK, 2mM, 2 h	60,76,819*2	52,75,608*2
4. PB, 2mM, 2 h	95,66,509*2	78,70638*2	26. PJK, 4mM, 2 h	68,95,351*2	59,54,791*
5. PB, 4mM, 2 h	30,18,176*2	24,78,169*2	27. PJK, Ctrl, 12 h	41,77,279*2	36,30,926*2
6. PB, Ctrl, 12 h	27,38,099*2	22,60,038*2	28. PJK, 0.25mM, 12 h	33,35,388*2	28,77,502*2
7. PB, 0.25mM, 12 h	65,94026*2	52,21,600*2	29. PJK, 2mM, 12 h	89,11,414*2	76,50,221*2
8. PB, 2mM, 12 h	39,63,077*2	31,38,810*2	30. PJK, 4mM, 12 h	71,96,848*2	31,42,284*2
9. PB, 4mM, 12 h	72,60,225*2	57,47,327*2	31. PJK, Ctrl, 24 h	83,57,240*2	65,52,118*2
10. PB, Ctrl, 24 h	78,79,343*2	61,95,904*2	32. PJK, 0.25mM, 24 h	76,40,865*2	50,27,040*2
11. PB, 0.25mM, 24 h	84,04,653*2	61,95,904*2	33. PJK, 2mM, 24 h	58,10,428*2	50,27,040*2
12. PB, 2mM, 24 h	70,08262*2	55,38,926*2	34. PJK, 4mM, 24 h	69,27,047*2	58,49,536*2
13. PB, 4mM, 24 h	71,36,861*2	56,23,034*2	35. PJK, Ctrl, 3 d	1,49,29,728*2	1,28,86,435*2
14. PB, Ctrl, 3 d	25,31,717*2	20,07,662*2	36. PJK, 0.25mM, 3 d	78,42,370*2	67,17,114*2
15. PB, 0.25mM, 3 d	86,59,060*2	68,74,096*2	37. PJK, 2mM, 3 d	68,58,587*2	57,56,023*2
16. PB, 2mM, 3 d	1,05,79,784*2	83,48,798*2	38. PJK, 4mM, 3 d	72,64,963*2	61,07,121*2
17. PB, 4mM, 3 d	70,11,807*2	55,21,638*2	39. PJK, Ctrl, 7 d	49,63,935*2	42,55,822*2
18. PB, Ctrl, 7 d	45,81,092*2	36,66,076*2	40. PJK, 0.25mM, 7 d	1,06,85,955*2	84,23,061*2
19. PB, 0.25mM, 7 d	15,88,907*2	12,45,693*2	41. PJK, 2mM, 7 d	74,45,738*2	58,94,239*2
20. PB, 2mM, 7 d	1,06,85,955*2	84,23,061*2	42. PJK, 4mM, 7 d	1,00,92,559*2	80,14,480*2
21. PB, 4mM, 7 d	30,94,174*2	23,93,520*2
22. PJK, Ctrl, 20 min	40,91,094*2	35,70,124*2
