# Supplementary material for: Transcriptome and Co-Expression Network Analyses Identify Key Genes Regulating Nitrogen Use Efficiency in Brassica juncea L
Source: Sci Rep. 2018 May 10;8:7451. doi: 10.1038/s41598-018-25826-6 (PMC5945678; doi:10.1038/s41598-018-25826-6)
Supplement: Supplementary file 4 — Supplementary Table S3 [file 41598_2018_25826_MOESM4_ESM.xlsx]

## Sheet: Supplementary Table S3
Supplementary Table S3: Summary of de novo assembly steps involved in transcriptome study of Brassica juncea L.

## Sheet: de novo assembly steps
Assembly Steps	Total assembled transcripts	Number of transcripts (>1000bp)	Percent of transcripts	Maximum transcript length	Average transcript length	N50 value	Coverage
						(bp)	(X)
Assembler SOAPdenovotrans (65 k-mer)	91765	32509	35,43	12805	903.39	1427	160
After gap filling and hierarchical clustering	53806	24429	45.4	12674	1096.96	1499	218
After removing mis-assembled transcripts	46556	19347	41.55	9811	1013.66	1393	226
BLASTX best group representatives (unigenes)	25400	12588	49.56	9811	1153.3	1502	240
