# Supplementary material for: Transcriptome and Co-Expression Network Analyses Identify Key Genes Regulating Nitrogen Use Efficiency in Brassica juncea L
Source: Sci Rep. 2018 May 10;8:7451. doi: 10.1038/s41598-018-25826-6 (PMC5945678; doi:10.1038/s41598-018-25826-6)
Supplement: Supplementary file 5 — Supplementary Table S4 [file 41598_2018_25826_MOESM5_ESM.xlsx]

## Sheet: Supplementary Table S4
Supplementary Table S4: Go and KEGG enrichment analysis between the cultivars (PB_Vs_PJK) in response to (A) low (0.25mM KNO3) , (B) medium (2mM KNO3) and (C) high (4mM KNO3) nitrate treatment.

## Sheet: A
GO and KEGG enrichment in PB at condition PB2_vs_PJK										GO and KEGG enrichment in PJK at condition PB2_vs_PJK22
kegg	count	GO_P	count	GO_F	count		GO_C	count		kegg	count		GO_P	count		GO_F	count		GO_C	count
Ribosome	144	regulation of transcription, DNA-dependent	83	protein binding	776		cytoplasm	896		Plant-pathogen interaction	81		jasmonic acid mediated signaling pathway	31		protein binding	271		plasma membrane	224
Plant-pathogen interaction	113	macropinocytosis	59	DNA binding	165		plasma membrane	474		Plant hormone signal transduction	57		regulation of transcription, DNA-dependent	29		DNA binding	56		cytoplasm	185
Spliceosome	105	protein ubiquitination	53	structural constituent of ribosome	120		cytosol	433		Ribosome	55		photosynthesis, light reaction	22		sequence-specific DNA binding transcription factor activity	38		nucleus	135
RNA transport	105	mRNA metabolic process	50	ubiquitin-protein ligase activity	107		nucleus	340		Starch and sucrose metabolism	44		root hair elongation	18		structural constituent of ribosome	33		cytosol	121
Plant hormone signal transduction	95	GTP catabolic process	50	sequence-specific DNA binding transcription factor activity	88		mitochondrion	254		Photosynthesis	26		macropinocytosis	17		ubiquitin-protein ligase activity	30		mitochondrion	78
Protein processing in endoplasmic reticulum	83	mitotic cell cycle	44	RNA binding	87		nucleolus	206		Stilbenoid	22		growth	17		protein serine/threonine kinase activity	29		chloroplast thylakoid	60
Huntingtons disease	73	negative regulation of transcription, DNA-dependent	43	protein serine/threonine kinase activity	67		extracellular region	82		Spliceosome	17		protein ubiquitination	16		protein homodimerization activity	21		chloroplast	44
Ribosome biogenesis in eukaryotes	60	vegetative to reproductive phase transition of meristem	41	GTPase activity	67		chloroplast	81		RNA degradation	17		response to brassinosteroid stimulus	15		protein kinase activity	19		intracellular	36
Endocytosis	50	positive regulation of growth rate	39	protein kinase activity	49		mitochondrial inner membrane	80		Protein processing in endoplasmic reticulum	17		chloroplast relocation	15		RNA binding	16		thylakoid	31
Lysosome	47	nuclear mRNA splicing, via spliceosome	38	protein homodimerization activity	39		endoplasmic reticulum	76		RNA transport	16		vegetative to reproductive phase transition of meristem	14		zinc ion binding	13		membrane	31
Starch and sucrose metabolism	44	xylan biosynthetic process	37	calcium ion binding	37		intracellular	67		Circadian rhythm - plant	16		response to salicylic acid stimulus	14		pectinesterase activity	12		endoplasmic reticulum	31
Tight junction	41	transport	37	structural constituent of pupal chitin-based cuticle	30		membrane	65		Cell cycle	15		response to far red light	14		copper ion binding	12		nucleolus	30
Purine metabolism	41	cellular lipid metabolic process	31	actin binding	29		endoplasmic reticulum membrane	63		Porphyrin and chlorophyll metabolism	14		defense response, incompatible interaction	14		chlorophyll binding	10		chloroplast envelope	26
Proteasome	41	stamen development	29	identical protein binding	28		microtubule associated complex	46		Ubiquitin mediated proteolysis	13		stamen development	13		thioglucosidase binding	9		vacuole	23
Ubiquitin mediated proteolysis	40	RNA processing	29	protein heterodimerization activity	27		Golgi apparatus	45		Photosynthesis - antenna proteins	13		pentose-phosphate shunt	13		serine-type endopeptidase activity	9		plasmodesma	22
RNA degradation	40	regulation of alternative nuclear mRNA splicing, via spliceos	29	peptidase activity	27		ribosome	41		Tight junction	12		embryo development ending in seed dormancy	13		S-adenosylmethionine-dependent methyltransferase activity	9		cell wall	18
Pathways in cancer	39	jasmonic acid mediated signaling pathway	28	translation initiation factor activity	26		plasmodesma	39		Systemic lupus erythematosus	12		3-beta-D-glucosidase.	13		poly(U) RNA binding	9		extracellular region	14
Cell cycle	36	small molecule metabolic process	27	NADH dehydrogenase (ubiquinone) activity	26		protein binding	36		Glycolysis / Gluconeogenesis	12		response to karrikin	12		aspartic-type peptidase activity	9		plant-type cell wall	13
mRNA surveillance pathway	31	signal transduction	27	zinc ion binding	25		integral to membrane	36		Carbon fixation in photosynthetic organisms	12		indoleacetic acid biosynthetic process	12		serine-type endopeptidase inhibitor activity	8		peroxisome	13
Focal adhesion	30	response to salicylic acid stimulus	27	unfolded protein binding	24		nucleoplasm	34		alpha-Linolenic acid metabolism	11		gluconeogenesis	12		identical protein binding	8		Golgi apparatus	12
Phenylalanine metabolism	29	embryo development ending in seed dormancy	26	protein serine/threonine phosphatase activity	24		extracellular space	33		Purine metabolism	10		abscisic acid mediated signaling pathway	12		single-stranded DNA binding	7		apoplast	10
Circadian rhythm - plant	29	gluconeogenesis	25	microtubule binding	23		mitochondrial respiratory chain complex I	27		Toll-like receptor signaling pathway	9		response to wounding	11		receptor activity	7		vacuolar membrane	9
Pyrimidine metabolism	28	translational initiation	24	magnesium ion binding	22		cell wall	26		Peroxisome	9		response to chitin	11		ATP binding	7		anchored to plasma membrane	9
Amino sugar and nucleotide sugar metabolism	28	translation	24	chaperone binding	22		microsome	21		Oxidative phosphorylation	8		negative regulation of transcription, DNA-dependent	11		transcription regulatory region DNA binding	6		protein binding	8
Galactose metabolism	27	protein targeting to vacuole	24	single-stranded DNA binding	20		vacuole	20		Biosynthesis of unsaturated fatty acids	8		DNA endoreduplication	11		protein transporter activity	6		plastid	8
Cardiac muscle contraction	27	mitotic spindle elongation	24	endopeptidase activity	19		peroxisome	20		Ribosome biogenesis in eukaryotes	7		divalent metal ion transport	11		oxidoreductase activity	6		extracellular space	8
Glycerophospholipid metabolism	26	root hair elongation	23	ATP binding	19		structural constituent of ribosome	19		Pyrimidine metabolism	7		protein autophosphorylation	10		oxalate oxidase activity	6		chloroplast thylakoid membrane	7
Glycolysis / Gluconeogenesis	25	leaf senescence	22	receptor activity	18		dendrite	19		Protein digestion and absorption	7		glucosinolate metabolic process	10		magnesium ion binding	6		nucleoplasm	6
Cysteine and methionine metabolism	25	autophagy	22	transporter activity	17		apoplast	19		Phenylpropanoid biosynthesis	7		defense response	10		histone binding	6		integral to membrane	6
Peroxisome	23	response to wounding	21	transcription factor binding	17		vacuolar membrane	18		Phenylalanine	7		cytokinesis by cell plate formation	10		carboxylesterase activity	6		endoplasmic reticulum membrane	6
Aminoacyl-tRNA biosynthesis	22	regulation of defense response	20	GTP binding	16		soluble fraction	18		Meiosis - yeast	7		response to ozone	9		calmodulin binding	6		plasma membrane part	5
ABC transporters	21	endoplasmic reticulum unfolded protein response	20	copper ion binding	16		plastid	17		Influenza A	7		polarity specification of adaxial/abaxial axis	9		protein-lysine N-methyltransferase activity	5		plant-type vacuole membrane	5
Oxidative phosphorylation	20	DNA endoreduplication	20	calmodulin binding	16		endoplasmic reticulum-Golgi intermediate	15		Huntingtons disease	7		isopentenyl diphosphate biosynthetic process, mevalonat	9		protein heterodimerization activity	5		microsome	5
PPAR signaling pathway	19	abscisic acid mediated signaling pathway	20	protein kinase binding	15		polytene chromosome puff	14		Flavonoid biosynthesis	7		Golgi organization	9		polysaccharide binding	5		anchored to membrane	5
Nitrogen metabolism	19	response to karrikin	19	DNA-directed RNA polymerase activity	15		plant-type cell wall	14		Fatty acid biosynthesis	7		flower development	9		polygalacturonase inhibitor activity	5		soluble fraction	4
Basal transcription factors	19	response to auxin stimulus	19	transcription coactivator activity	14		nuclear speck	14		Endocytosis	7		cell proliferation	9		polygalacturonase activity	5		quinate O-hydroxycinnamoyltran	4
Antigen processing and presentation	19	response to stress	18	protein transporter activity	14		mitochondrial matrix	14		Base excision repair	7		response to nematode	8		pectate lyase activity	5		nuclear speck	4
RNA polymerase	18	glucose metabolic process	18	histone binding	14		midbody	14		Ascorbate and aldarate metabolism	7		response to abscisic acid stimulus	8		endonuclease activity	5		nuclear body	4
Protein export	17	embryo development	18	receptor serine/threonine kinase binding	13		integral to plasma membrane	14		Phosphatidylinositol signaling system	6		pollen tube growth	8		cobalt ion binding	5		monooxygenase activity	4
Cell cycle - yeast	17	defense response, incompatible interaction	18	receptor binding	12		integral to endoplasmic reticulum membran	14		Phenylalanine metabolism	6		embryo development	8		xyloglucan:xyloglucosyl transferase activity	4		extracellular matrix	4
Arginine and proline metabolism	17	toxin catabolic process	17	mRNA binding	12		chloroplast envelope	14		mRNA surveillance pathway	6		cytoplasmic translation	8		unfolded protein binding	4		diarylheptanoid and gingerol	4
Stilbenoid	16	response to cyclopentenone	17	translation factor activity, nucleic acid binding	11		external side of plasma membrane	13		Cysteine and methionine metabolism	6		sterol biosynthetic process	7		sulfate adenylyltransferase (ATP) activity	4		U12-type spliceosomal complex	3
Phosphatidylinositol signaling system	16	N-terminal protein myristoylation	17	peroxidase activity	11		plant-type vacuole	12		Zeatin biosynthesis	5		response to light stimulus	7		Stilbenoid	4		stromule	3
Pancreatic secretion	16	Non-specificserine/threonineproteinkinase.	17	kininogen binding	11		lysosome	12		Vitamin B6 metabolism	5		regulation of defense response	7		root hair elongation	4		regulation of defense response	3
MAPK signaling pathway	16	Golgi organization	17	endonuclease activity	11		lipid particle	12		Two-component system	5		pyrimidine ribonucleotide biosynthetic process	7		ribose-5-phosphate isomerase activity	4		plant-type vacuole	3
DNA replication	16	response to hydrogen peroxide	16	chromatin binding	11		eukaryotic translation initiation factor	12		Terpenoid backbone biosynthesis	5		phosphatidylglycerol biosynthetic process	7		polygalacturonate 4-alpha-galacturonosyltransferase activit	4		phagocytic vesicle	3
Regulation of actin cytoskeleton	15	rRNA processing	15	actin filament binding	11		Z disc	11		Selenocompound metabolism	5		nuclear mRNA splicing, via spliceosome	7		peroxiredoxin activity	4		neuron projection	3
Porphyrin and chlorophyll metabolism	15	oxidation-reduction process	15	ubiquitin-specific protease activity	10		precatalytic spliceosome	11		Riboflavin metabolism	5		leaf senescence	7		peptide-methionine-(S)-S-oxide reductase activity	4		membrane fraction	3
partial...	15	flower development	15	ubiquitin protein ligase binding	10		plasma membrane part	10		Pentose and glucuronate interconversions	5		lateral root development	7		mRNA binding	4		MCM complex	3
p53 signaling pathway	15	ethylene biosynthetic process	15	translation	10		mitochondrial small ribosomal subunit	10		Pathways in cancer	5		defense response to fungus	7		methyl-CpG binding	4		glucan endo-1,3-beta-D-glucosi	3
N-Glycan biosynthesis	15	response to fructose stimulus	14	structural molecule activity	10		mediator complex	10		Lysosome	5		xylan biosynthetic process	6		indole glucosinolate metabolic process	4		endoplasmic reticulum lumen	3
Methane metabolism	15	response to abscisic acid stimulus	14	S-adenosylmethionine-dependent methyltransferase activity	10		chloroplast thylakoid	10		Lysine degradation	5		translation	6		fatty-acyl-CoA synthase activity	4		early endosome	3
Drug metabolism - cytochrome P450	15	protein targeting to membrane	14	protein dimerization activity	10		centrosome	10		Lysine biosynthesis	5		toxin catabolic process	6		dicarboxylic acid transmembrane transporter activity	4		dendrite	3
Collecting duct acid secretion	15	proline transport	14	protein C-terminus binding	10		mitochondrial large ribosomal subunit	9		Histidine metabolism	5		stomatal movement	6		calcium ion binding	4		cytosolic small ribosomal subu	3
Apoptosis	15	positive regulation of transcription from RNA polymerase II p	14	phospholipid binding	10		catalytic step 2 spliceosome	9		Glycerophospholipid metabolism	5		starch biosynthetic process	6		3-beta-D-glucosidase.	4		copper ion binding	3
Regulation of autophagy	14	nematode larval development	14	oxidoreductase activity	10		spliceosomal complex	8		Glycerolipid metabolism	5		seed coat development	6		urea transmembrane transporter activity	3		chloroplast stromal thylakoid	3
mTOR signaling pathway	14	lipid transport	14	guanyl-nucleotide exchange factor activity	10		Golgi membrane	8		DNA replication	5		response to stress	6		ubiquitin protein ligase binding	3		chloroplast stroma	3
mitochondrial [Ac...	14	lateral root development	14	transcription regulatory region DNA binding	9		endosome membrane	8		Arginine and proline metabolism	5		production of ta-siRNAs involved in RNA interference	6		threonine synthase activity	3		chloroplast inner membrane	3
Glycosaminoglycan biosynthesis - heparan su	14	heat acclimation	14	NADP binding	9		endosome	8		Amino sugar and nucleotide sugar metabolism	5		photoperiodism, flowering	6		thiosulfate sulfurtransferase activity	3		(1->3)-beta-D-glucan binding	3
Shigellosis	13	cytokinesis by cell plate formation	14	NADH dehydrogenase activity	9		endoplasmic reticulum lumen	8		ABC transporters	5		anther development	6		sucrose transmembrane transporter activity	3		vesicle membrane	2
Protein digestion and absorption	13	chromosome segregation	14	kinase activity	9		ubiquitin ligase complex	7		Ubiquinone and other terpenoid-quinone bios	4		acetyl-CoA metabolic process	6		solute:hydrogen antiporter activity	3		spindle pole body	2
Insulin signaling pathway	13	cell proliferation	14	extracellular matrix structural constituent	9		U2 snRNP	7		Steroid biosynthesis	4		vesicle-mediated transport	5		sequence-specific DNA binding	3		polar nucleus	2
Tryptophan metabolism	12	tRNA aminoacylation for protein translation	13	enzyme binding	9		trans-Golgi network	7		Proximal tubule bicarbonate reclamation	4		RNA splicing	5		RNA-directed DNA polymerase activity	3		plasma membrane proton-transpo	2
Biosynthesis of unsaturated fatty acids	12	salicylic acid biosynthetic process	13	cysteine-type endopeptidase inhibitor activity involved in	9		transcription factor complex	7		Pathogenic Escherichia coli infection	4		RNA processing	5		response to far red light	3		peroxisomal membrane	2
alpha-Linolenic acid metabolism	12	response to nitrate	13	chitinase activity	9		synaptic vesicle	7		Nitrogen metabolism	4		response to nitrate	5		receptor serine/threonine kinase binding	3		outer mucus layer	2
Vascular smooth muscle contraction	11	response to drug	13	ATP-dependent RNA helicase activity	9		spindle pole body	7		mTOR signaling pathway	4		response to auxin stimulus	5		Rab GTPase binding	3		nuclear envelope	2
Salivary secretion	11	regulation of cell shape	13	signal transducer activity	8		protein complex	7		Flavone and flavonol biosynthesis	4		protein targeting to vacuole	5		protein kinase binding	3		nitrate reductase (NADH) activ	2
Parkinsons disease	11	protein import into nucleus	13	sequence-specific DNA binding	8		phagocytic vesicle	7		Aminoacyl-tRNA biosynthesis	4		positive regulation of transcription, DNA-dependent	5		protein disulfide isomerase activity	3		mitochondrial inner membrane p	2
Mismatch repair	11	production of ta-siRNAs involved in RNA interference	13	RNA helicase activity	8		perinuclear region of cytoplasm	7		Tryptophan metabolism	3		positive regulation of cell proliferation	5		phospholipase A2 activity	3		mediator complex	2
Lysine degradation	11	positive regulation of transcription, DNA-dependent	13	polyubiquitin binding	8		early endosome	7		Shigellosis	3		plant-type cell wall organization	5		myricetin 3{prime}-O-methyltransferase activity	3		magnesium chelatase complex	2
Glyoxylate and dicarboxylate metabolism	11	photoperiodism, flowering	13	poly(A) RNA binding	8		DNA-directed RNA polymerase II, core comp	7		RNA polymerase	3		hydrogen peroxide catabolic process	5		microtubule binding	3		lysosomal membrane	2
Fatty acid biosynthesis	11	vesicle-mediated transport	12	methylated histone residue binding	8		apical plasma membrane	7		Regulation of autophagy	3		fatty acid catabolic process	5		magnesium chelatase activity	3		integral to endoplasmic reticu	2
Vibrio cholerae infection	10	purine base transport	12	glutathione transferase activity	8		sequence-specific DNA binding transcripti	6		PPAR signaling pathway	3		ethylene biosynthetic process	5		localization	3		hydroxycinnamoyltransferase ac	2
Valine	10	protein autoubiquitination	12	fatty-acyl-CoA binding	8		SCF ubiquitin ligase complex	6		Pantothenate and CoA biosynthesis	3		cell wall modification involved in abscission	5		high affinity copper ion transmembrane transporter activity	3		farnesyltranstransferase activ	2
Toll-like receptor signaling pathway	10	positive regulation of proteasomal ubiquitin-dependent protei	12	enzyme activator activity	8		mitochondrial ribosome	6		Mineral absorption	3		cellular cell wall macromolecule metabolic process	5		gluconeogenesis	3		extrinsic to membrane	2
Systemic lupus erythematosus	10	pentose-phosphate shunt	12	carbohydrate binding	8		membrane fraction	6		Measles	3		callose deposition in cell wall	5		flavonol synthase activity	3		endoplasmic reticulum-Golgi in	2
Phenylpropanoid biosynthesis	10	generation of precursor metabolites and energy	12	ATPase activity, coupled to transmembrane movement of subst	8		cytosolic ribosome	6		MAPK signaling pathway	3		angiogenesis	5		enzyme regulator activity	3		cytosolic ribosome	2
Pathogenic Escherichia coli infection	10	SRP-dependent cotranslational protein targeting to membrane	11	transmembrane signaling receptor activity	7		chromatin	6		GnRH signaling pathway	3		transition metal ion transport	4		DNA replication origin binding	3		cytosolic large ribosomal subu	2
Pantothenate and CoA biosynthesis	10	response to DNA damage stimulus	11	transcription cofactor activity	7		chloroplast thylakoid membrane	6		Glyoxylate and dicarboxylate metabolism	3		systemic acquired resistance	4		DNA N-glycosylase activity	3		cortical microtubule, transver	2
Neurotrophin signaling pathway	10	nucleotide-excision repair	11	structural constituent of muscle	7		AP-type membrane coat adaptor complex	6		Glycine	3		simple leaf morphogenesis	4		cytokinesis by cell plate formation	3		chromocenter	2
Citrate cycle (TCA cycle)	10	leaf development	11	serine-type endopeptidase activity	7		UDP-xylosyltransferase activity	5		Galactose metabolism	3		salicylic acid biosynthetic process	4		acylglycerol lipase activity	3		cellulase activity	2
Amyotrophic lateral sclerosis (ALS)	10	Golgi vesicle transport	11	protein N-terminus binding	7		ubiquitin-protein ligase activity	5		Drug metabolism - cytochrome P450	3		rRNA processing	4		actin-dependent ATPase activity	3		catalytic step 2 spliceosome	2
Wnt signaling pathway	9	cellular calcium ion homeostasis	11	protein histidine kinase binding	7		signalosome	5		Cyanoamino acid metabolism	3		root hair cell differentiation	4		uroporphyrinogen decarboxylase activity	2		calmodulin binding	2
Viral myocarditis	9	carbohydrate metabolic process	11	protein domain specific binding	7		sarcomere	5		Complement and coagulation cascades	3		response to xenobiotic stimulus	4		UDP-L-rhamnose synthase activity	2		arogenate dehydratase activity	2
SNARE interactions in vesicular transport	9	apoptotic process	11	protein disulfide isomerase activity	7		pseudopodium	5		Cell cycle - Caulobacter	3		response to oxidative stress	4		UDP-glucuronate 4-epimerase activity	2		apical plasma membrane	2
Rheumatoid arthritis	9	response to nematode	10	polygalacturonate 4-alpha-galacturonosyltransferase activit	7		protein homodimerization activity	5		Carotenoid biosynthesis	3		response to osmotic stress	4		UDP-galactosyltransferase activity	2		agmatine N4-coumaroyltransfera	2
Renin-angiotensin system	9	response to light stimulus	10	phosphatidylinositol-3,5-bisphosphate binding	7		polytene chromosome	5		Antigen processing and presentation	3		response to fructose stimulus	4		ubiquitin-specific protease activity	2		actin cortical patch	2
Mineral absorption	9	response to brassinosteroid stimulus	10	mRNA 3{prime}-UTR binding	7		phragmoplast	5		Alzheimers disease	3		response to cyclopentenone	4		transporter activity	2		xylan 1,4-beta-xylosidase acti	1
Influenza A	9	protein polyubiquitination	10	iron ion binding	7		NuA4 histone acetyltransferase complex	5		...	3		response to cold	4		transmembrane receptor protein kinase activity	2		vesicle lumen	1
Homologous recombination	9	mitosis	10	heme binding	7		lysosomal membrane	5		Wnt signaling pathway	2		regulation of stomatal complex patterning	4		translation initiation factor activity	2		ubiquitin ligase complex	1
Glycine	9	methylglyoxal catabolic process to D-lactate	10	fatty acid binding	7		clathrin-coated vesicle	5		Vibrio cholerae infection	2		protein targeting to membrane	4		translation elongation factor activity	2		U4/U6 x U5 tri-snRNP complex	1
Folate biosynthesis	9	fatty acid beta-oxidation	10	dolichyl-diphosphooligosaccharide-protein glycotransferase	7		chloroplast outer membrane	5		Vasopressin-regulated water reabsorption	2		protein import into nucleus	4		transketolase activity	2		U2 snRNP	1
Carbon fixation in photosynthetic organisms	9	defense response	10	dipeptide transporter activity	7		apical part of cell	5		Valine	2		polype...	4		transferase activity, transferring acyl groups	2		trehalose-phosphatase activity	1
Base excision repair	9	transcription from RNA polymerase II promoter	9	antioxidant activity	7		adherens junction	5		Sulfur metabolism	2		platelet activation	4		transcription factor binding	2		trans-Golgi network	1
Vasopressin-regulated water reabsorption	8	stomatal movement	9	acid phosphatase activity	7		vacuolar proton-transporting V-type ATPas	4		Sphingolipid metabolism	2		plastid translation	4		transcription coactivator activity	2		transferase activity, transfer	1
Retinol metabolism	8	steroid metabolic process	9	1-aminocyclopropane-1-carboxylate oxidase activity	7		trans-Golgi network membrane	4		SNARE interactions in vesicular transport	2		photosystem II assembly	4		sucrose:hydrogen symporter activity	2		transcription factor complex	1
part...	8	spliceosomal complex assembly	9	water channel activity	6		quinate O-hydroxycinnamoyltransferase act	4		RIG-I-like receptor signaling pathway	2		pattern specification process	4		structural molecule activity	2		thylakoid lumen	1
Olfactory transduction	8	response to osmotic stress	9	ubiquinol-cytochrome-c reductase activity	6		protein serine/threonine phosphatase acti	4		Pyruvate metabolism	2		oligopeptide transport	4		squalene monooxygenase activity	2		thalian-diol desaturase activi	1
NOD-like receptor signaling pathway	8	regulation of meristem growth	9	trehalose transmembrane transporter activity	6		polar nucleus	4		putative [Arabidopsis thaliana]	2		N-terminal protein myristoylation	4		spectrin binding	2		synaptic vesicle	1
Ether lipid metabolism	8	reciprocal meiotic recombination	9	translation elongation factor activity	6		plant-type vacuole membrane	4		Propanoate metabolism	2		mRNA modification	4		snoRNA binding	2		synapse	1
Dorso-ventral axis formation	8	pyrimidine ribonucleotide biosynthetic process	9	transcription corepressor activity	6		oligosaccharyltransferase complex	4		Pentose phosphate pathway	2		mitotic cell cycle	4		signaling receptor activity	2		structural constituent of ribo	1
Ubiquinone and other terpenoid-quinone bios	7	proteolysis	9	serine-type endopeptidase inhibitor activity	6		NuRD complex	4		p53 signaling pathway	2		leaf development	4		SH3 domain binding	2		structural constituent of pupa	1
Steroid biosynthesis	7	protein autophosphorylation	9	ribosome binding	6		nuclear envelope	4		Novobiocin biosynthesis	2		Isoflavone2{prime}-hydroxylase.	4		serine-type peptidase activity	2		striated muscle myosin thick f	1
RIG-I-like receptor signaling pathway	7	positive regulation of cell proliferation	9	inorganic phosphate transmembrane transporter activity	6		MutSalpha complex	4		Notch signaling pathway	2		heat acclimation	4		serine-type carboxypeptidase activity	2		Slx1-Slx4 complex	1
Prion diseases	7	polarity specification of adaxial/abaxial axis	9	hydrogen-exporting ATPase activity, phosphorylative mechani	6		mRNA cleavage and polyadenylation specifi	4		NOD-like receptor signaling pathway	2		glucosinolate biosynthetic process	4		scavenger receptor activity	2		site of polarized growth	1
Nicotinate and nicotinamide metabolism	7	phosphate ion transport	9	glutamate receptor activity	6		MOZ/MORF histone acetyltransferase comple	4		Methane metabolism	2		Glucanendo-1	4		RNA interference	2		signal recognition particle, c	1
Neuroactive ligand-receptor interaction	7	negative regulation of transcription from RNA polymerase II p	9	flavin adenine dinucleotide binding	6		microvillus	4		LAG1 and CLN8 (TLC) lipid-sensing domain .	2		endoplasmic reticulum unfolded protein response	4		response to salicylic acid stimulus	2		Secologaninsynthase.	1
Glutathione metabolism	7	larval chitin-based cuticle development	9	DNA-dependent ATPase activity	6		microtubule	4		Jak-STAT signaling pathway	2		embryo sac development	4		response to nitrate	2		Sec61 translocon complex	1
Glutamatergic synapse	7	circadian rhythm	9	cytochrome-c oxidase activity	6		membrane raft	4		Inositol phosphate metabolism	2		dicarboxylic acid transport	4		response to karrikin	2		SCF ubiquitin ligase complex	1
Glucosinolate biosynthesis	7	cellular response to stress	9	cysteine-type endopeptidase activity	6		fungal-type cell wall	4		Indole alkaloid biosynthesis	2		coumarin biosynthetic process	4		regulation of defense response	2		RNA polymerase II distal enhan	1
ECM-receptor interaction	7	body morphogenesis	9	clathrin binding	6		Elongator holoenzyme complex	4		Glycosaminoglycan biosynthesis - heparan su	2		cell wall biogenesis	4		quercetin 7-O-glucosyltransferase activity	2		RNA methyltransferase activity	1
Diterpenoid biosynthesis	7	acetyl-CoA metabolic process	9	chitin binding	6		cytosolic large ribosomal subunit	4		Glucosinolate biosynthesis	2		cellular response to stress	4		pseudouridine synthase activity	2		ribosome	1
Carotenoid biosynthesis	7	3-xylosyltransferase.	9	cell adhesion molecule binding	6		COPI-coated vesicle	4		Fructose and mannose metabolism	2		cellular lipid metabolic process	4		proton-transporting ATPase activity, rotational mechanism	2		regulation of protein localiza	1
Bile secretion	7	transmembrane transport	8	basic amino acid transmembrane transporter activity	6		cilium	4		Focal adhesion	2		autophagy	4		protein xylosyltransferase activity	2		receptor activity	1
Adipocytokine signaling pathway	7	translational elongation	8	AT DNA binding	6		chromosome, telomeric region	4		Drug metabolism - other enzymes	2		AgmatineN(4)-coumaroyltransferase.	4		protein serine/threonine phosphatase activity	2		Ras GTPase binding	1
Adherens junction	7	stomatal complex morphogenesis	8	aminopeptidase activity	6		cell surface	4		Diterpenoid biosynthesis	2		vegetative phase change	3		protein N-terminus binding	2		pseudopodium	1
Zeatin biosynthesis	6	response to oxidative stress	8	5{prime}-3{prime} exonuclease activity	6		Cajal body	4		Chloroalkane and chloroalkene degradation	2		transport	3		prephenate dehydrogenase (NADP+) activity	2		protein homodimerization activ	1
Terpenoid backbone biosynthesis	6	response to molecule of fungal origin	8	2 iron, 2 sulfur cluster binding	6		basal lamina	4		Cell cycle - yeast	2		syncytium formation	3		P-P-bond-hydrolysis-driven protein transmembrane transporte	2		protein disulfide oxidoreducta	1
Selenocompound metabolism	6	response to far red light	8	zinc ion transmembrane transporter activity	5		anchored to membrane	4		C5-Branched dibasic acid metabolism	2		stomatal complex morphogenesis	3		potassium ion transmembrane transporter activity	2		protein complex	1
Pyruvate metabolism	6	{prime}de novo{prime} posttranslational protein folding	8	ubiquitin binding	5		unfolded protein binding	3		Brassinosteroid biosynthesis	2		RNA modification	3		polyubiquitin binding	2		primary cilium	1
Pentose and glucuronate interconversions	6	phagocytosis, engulfment	8	translation regulator activity	5		U12-type spliceosomal complex	3		Basal transcription factors	2		RNA methylation	3		phosphatase activity	2		polytene chromosome puff	1
Notch signaling pathway	6	mitochondrial translation	8	stearoyl-CoA 9-desaturase activity	5		tubulin complex	3		Bacterial secretion system	2		Ribulose-bisphosphatecarboxylase.	3		peroxidase activity	2		poly(ADP-ribose) glycohydrolas	1
mitochondrial-lik...	6	metabolic process	8	snoRNA binding	5		T-tubule	3		6-N-acetylglucosaminy...	2		response to water deprivation	3		oxygen evolving activity	2		pollen tube tip	1
Flavonoid biosynthesis	6	exonucleolytic nuclear-transcribed mRNA catabolic process inv	8	RNA-directed DNA polymerase activity	5		transmembrane transporter activity	3		X-Ray Structure Of The Self-Defense And Si	1		response to arsenic-containing substance	3		omega-3 fatty acid desaturase activity	2		phragmoplast	1
Complement and coagulation cascades	6	embryo development ending in birth or egg hatching	8	ribonuclease activity	5		transcriptional repressor complex	3		Vitamin digestion and absorption	1		regulation of cell cycle process	3		nucleotide binding	2		phosphoglucan, water dikinase	1
Bacterial secretion system	6	defense response to fungus	8	Rab GTPase binding	5		thylakoid	3		Vascular smooth muscle contraction	1		protein folding	3		nucleic acid binding	2		perinuclear region of cytoplas	1
Amoebiasis	6	cell-cell adhesion	8	protein-lysine N-methyltransferase activity	5		small nucleolar ribonucleoprotein complex	3		Tyrosine metabolism	1		proline transport	3		nitrate transmembrane transporter activity	2		peptidase activity	1
Alzheimers disease	6	cell adhesion	8	phosphatidylinositol transporter activity	5		protein kinase binding	3		Toxoplasmosis	1		positive regulation of transcription from RNA polymeras	3		mRNA 5{prime}-UTR binding	2		pentose-phosphate shunt	1
...	6	autophagic cell death	8	pectinesterase activity	5		preprophase band	3		The Structure Of Dihydrodipicolinate Synth	1		positive regulation of growth rate	3		Mo-molybdopterin cofactor sulfurase activity	2		PDZ domain binding	1
Type I diabetes mellitus	5	anther development	8	PDZ domain binding	5		PRC1 complex	3		Synthesis and degradation of ketone bodies	1		phosphate ion transport	3		methyl indole-3-acetate esterase activity	2		PcG protein complex	1
Synthesis and degradation of ketone bodies	5	actin filament-based movement	8	nucleic acid binding	5		Nup107-160 complex	3		Sulfur relay system	1		Omega-hydroxypalmitateO-feruloyltransferase.	3		metalloendopeptidase activity	2		oxidoreductase activity, actin	1
Staphylococcus aureus infection	5	tRNA methylation	7	methyltransferase activity	5		nuclear pore	3		Styrene degradation	1		negative regulation of G2/M transition of mitotic cell	3		MAP kinase kinase activity	2		outer membrane-bounded peripla	1
Sphingolipid metabolism	5	transcription initiation from RNA polymerase II promoter	7	macropinocytosis	5		nuclear heterochromatin	3		Steroid hormone biosynthesis	1		methylglyoxal catabolic process to D-lactate	3		mannan synthase activity	2		outer dense fiber	1
Riboflavin metabolism	5	smooth muscle contraction	7	histone acetyltransferase activity	5		nuclear body	3		Sesquiterpenoid biosynthesis	1		methionine biosynthetic process	3		lipoxygenase activity	2		NuRD complex	1
Propanoate metabolism	5	sepal formation	7	GTPase binding	5		mRNA cleavage factor complex	3		Salivary secretion	1		leaf morphogenesis	3		L-ascorbate:sodium symporter activity	2		nucleoid	1
Photosynthesis	5	RNA splicing	7	glucose metabolic process	5		monooxygenase activity	3		Retinol metabolism	1		intracellular copper ion transport	3		kinase activity	2		nuclear pore	1
Phagosome	5	ribosomal large subunit biogenesis	7	electron carrier activity	5		kinetochore	3		putative [Ricinus communis] >gi...	1		GTP catabolic process	3		iron-nicotianamine transmembrane transporter activity	2		nuclear heterochromatin	1
Pentose phosphate pathway	5	response to xenobiotic stimulus	7	drug binding	5		integral to peroxisomal membrane	3		putative [Ricinus commu...	1		Golgi vesicle transport	3		integrin binding	2		nuclear chromosome, telomeric	1
Other types of O-glycan biosynthesis	5	response to unfolded protein	7	diacylglycerol O-acyltransferase activity	5		integral to cytosolic side of endoplasmic	3		putative [Ricinus...	1		fatty acid beta-oxidation	3		inorganic diphosphatase activity	2		nuclear chromosome	1
One carbon pool by folate	5	proteasomal ubiquitin-dependent protein catabolic process	7	cysteine-type peptidase activity	5		histone binding	3		putative [R...	1		cytoskeleton organization	3		homogentisate solanesyltransferase activity	2		nuclear chromatin	1
Inositol phosphate metabolism	5	platelet activation	7	cobalt ion binding	5		histone acetyltransferase complex	3		putative [Brassica oleracea]	1		cytidine to uridine editing	3		GTPase activity	2		NuA4 histone acetyltransferase	1
Indole alkaloid biosynthesis	5	pentacyclic triterpenoid biosynthetic process	7	carboxylesterase activity	5		Golgi stack	3		putative [Brassica olera...	1		cofactor catabolic process	3		glycosaminoglycan binding	2		nitrate transport	1
Glycerolipid metabolism	5	mitochondrial mRNA modification	7	callose deposition in cell wall	5		glucuronoxylan glucuronosyltransferase ac	3		putative [Brassica o...	1		coenzyme biosynthetic process	3		glucosinolate biosynthetic process	2		NAD(P)H dehydrogenase complex	1
Fructose and mannose metabolism	5	lipid metabolic process	7	branched-chain-amino-acid transaminase activity	5		fusome	3		putative [Arabidopsis thaliana]	1		chromatin assembly or disassembly	3		glucose metabolic process	2		NADH dehydrogenase (ubiquinone	1
Drug metabolism - other enzymes	5	indoleacetic acid biosynthetic process	7	aldehyde dehydrogenase (NAD) activity	5		external side of cell wall	3		putative [Arabidopsis thaliana]	1		chlorophyll biosynthetic process	3		fucosidase activity	2		myosin complex	1
Cell adhesion molecules (CAMs)	5	immune response	7	very long-chain fatty acid biosynthetic process	4		exine	3		Protein export	1		cellulose metabolic process	3		embryo development	2		mRNA cleavage factor complex	1
Vitamin digestion and absorption	4	feeding behavior	7	ubiquitin thiolesterase activity	4		DNA-directed RNA polymerase III complex	3		Prion diseases	1		cellular response to sulfate starvation	3		dynein binding	2		mitotic spindle	1
Two-component system	4	cullin deneddylation	7	transmembrane transporter activity	4		DNA binding	3		Phototransduction - fly	1		cellular response to phosphate starvation	3		double-stranded telomeric DNA binding	2		mitochondrial ribosome	1
Toxoplasmosis	4	coumarin biosynthetic process	7	transmembrane receptor protein kinase activity	4		cytosolic small ribosomal subunit	3		Phagosome	1		cell differentiation	3		dipeptide transporter activity	2		mitochondrial respiratory chai	1
Taste transduction	4	tricarboxylic acid cycle	6	sulfate transmembrane transporter activity	4		cytoskeleton	3		Peptidoglycan biosynthesis	1		cardiolipin biosynthetic process	3		dimethylmaleate hydratase activity	2		mitochondrial proton-transport	1
putative ...	4	transition metal ion transport	6	spectrin binding	4		cytoplasmic mRNA processing body	3		Penicillin and cephalosporin biosynthesis	1		brassinosteroid biosynthetic process	3		dihydrodipicolinate reductase activity	2		mitochondrial matrix	1
putati...	4	transcription from RNA polymerase III promoter	6	snRNA binding	4		CUL4 RING ubiquitin ligase complex	3		partial [Thalas...	1		auxin mediated signaling pathway	3		defense response to fungus, incompatible interaction	2		microtubule associated complex	1
putat...	4	spermatid development	6	SNAP receptor activity	4		Cul3-RING ubiquitin ligase complex	3		partial [P...	1		very long-chain fatty acid metabolic process	2		defense response	2		L-threonine ammonia-lyase acti	1
Primary bile acid biosynthesis	4	SNARE complex assembly	6	rRNA binding	4		COPI vesicle coat	3		partial [Arabidopsis halleri subsp. hal...	1		vernalization response	2		cysteine synthase activity	2		L-lactate dehydrogenase activi	1
parti...	4	RNA modification	6	RNA polymerase II distal enhancer sequence-specific DNA bin	4		collagen and cuticulin-based cuticle extr	3		Pancreatic secretion	1		UDP-rhamnose biosynthetic process	2		coumarin biosynthetic process	2		leucine-tRNA ligase activity	1
par...	4	retrograde vesicle-mediated transport, Golgi to ER	6	RNA polymerase II core promoter sequence-specific DNA bindi	4		clathrin-coated endocytic vesicle	3		Other types of O-glycan biosynthesis	1		trichome branching	2		core promoter binding	2		late endosome	1
pa...	4	response to salt stress	6	ribonucleoprotein complex binding	4		chloroplast stroma	3		Other glycan degradation	1		transcription from plastid promoter	2		clathrin binding	2		kinetochore microtubule	1
Histidine metabolism	4	response to ozone	6	proton-transporting ATPase activity, rotational mechanism	4		cell division site	3		Osteoclast differentiation	1		transcription elongation, DNA-dependent	2		chromatin binding	2		isoleucine-tRNA ligase activit	1
Hedgehog signaling pathway	4	response to cold	6	protein phosphatase type 2A regulator activity	4		Cdc73/Paf1 complex	3		One carbon pool by folate	1		threonine catabolic process	2		chitin binding	2		integrator complex	1
Glycosylphosphatidylinositol(GPI)-anchor bi	4	response to chitin	6	protein complex scaffold	4		calmodulin binding	3		Nup133/Nup155-like protein [Ara...	1		systemic acquired resistance, salicylic acid mediated s	2		chaperone binding	2		integral to plasma membrane	1
Gap junction	4	response to cadmium ion	6	phosphoprotein phosphatase activity	4		basement membrane	3		Nucleotide excision repair	1		sucrose transport	2		cell proliferation	2		integral to peroxisomal membra	1
Fatty acid metabolism	4	regulation of insulin secretion	6	phosphatase activity	4		ATP-binding cassette (ABC) transporter co	3		N-terminal; ENTH/VHS [Medicago truncatula]	1		sphingolipid metabolic process	2		carboxypeptidase activity	2		integral to Golgi membrane	1
Cell cycle - Caulobacter	4	protein folding	6	pectin biosynthetic process	4		anaphase-promoting complex	3		Non-homologous end-joining	1		S phase of mitotic cell cycle	2		carbohydrate binding	2		inositol phosphate dephosphory	1
Butanoate metabolism	4	protein dephosphorylation	6	oxidoreductase activity, acting on a sulfur group of donors	4		90S preribosome	3		Nicotinate and nicotinamide metabolism	1		rRNA base methylation	2		callose deposition in cell wall	2		homoserine kinase activity	1
Bacterial invasion of epithelial cells	4	protein catabolic process	6	oxalate oxidase activity	4		zinc ion binding	2		N-Glycan biosynthesis	1		ribosomal small subunit biogenesis	2		AT DNA binding	2		histone acetyltransferase comp	1
Vitamin B6 metabolism	3	positive regulation of fibroblast proliferation	6	nitrate transmembrane transporter activity	4		vesicle	2		Neurotrophin signaling pathway	1		response to salt stress	2		agmatine N4-coumaroyltransferase activity	2		heat acclimation	1
transferring glycosyl groups [A...	3	phosphorylation	6	NEDD8 ligase activity	4		unconventional myosin complex	2		Neuroactive ligand-receptor interaction	1		response to misfolded protein	2		ADP transmembrane transporter activity	2		Golgi stack	1
Thiamine metabolism	3	phosphatidylinositol biosynthetic process	6	myosin heavy chain binding	4		U4/U6 x U5 tri-snRNP complex	2		Mismatch repair	1		response to hydrogen peroxide	2		adenylyltransferase activity	2		Golgi membrane	1
Styrene degradation	3	oogenesis	6	monooxygenase activity	4		U1 snRNP	2		MAPK signaling pathway - yeast	1		response to herbivore	2		adenine phosphoribosyltransferase activity	2		Golgi lumen	1
putative [Ac...	3	negative regulation of flower development	6	microfilament motor activity	4		trans-Golgi network transport vesicle	2		Malaria	1		response to drug	2		actin binding	2		glucose dehydrogenase activity	1
putative [...	3	lysosome organization	6	metalloendopeptidase activity	4		transcription factor TFIID complex	2		Lipopolysaccharide biosynthesis	1		response to DNA damage stimulus	2		3{prime}-tRNA processing endoribonuclease activity	2		GINS complex	1
Proximal tubule bicarbonate reclamation	3	intracellular signal transduction	6	metal ion binding	4		transcription factor binding	2		Lipoic acid metabolism	1		response to cadmium ion	2		3{prime}-5{prime} exonuclease activity	2		GID complex	1
Nucleotide excision repair	3	intracellular protein transport	6	long-chain-fatty-acyl-CoA reductase activity	4		synapse	2		Kazal-type family...	1		response to biotic stimulus	2		3{prime}-5{prime} DNA helicase activity	2		gap junction	1
Meiosis - yeast	3	glycolysis	6	lipid binding	4		spindle	2		Insulin signaling pathway	1		regulation of transcription from RNA polymerase II prom	2		3-dehydrosphinganine reductase activity	2		gamma-secretase complex	1
Maturity onset diabetes of the young	3	epidermal cell differentiation	6	ion channel binding	4		snoRNA binding	2		hydrolyzing O-glycosyl compounds ...	1		regulation of timing of transition from vegetative to r	2		1-phosphatidylinositol-4-phosphate 5-kinase activity	2		fungal-type vacuole membrane	1
MAPK signaling pathway - yeast	3	dorsal/ventral pattern formation	6	hydrogen ion transmembrane transporter activity	4		smooth endoplasmic reticulum	2		helicase-c and DEAD-like helicase domain-c	1		regulation of meristem growth	2		Zeatin biosynthesis	1		fungal-type vacuole	1
Lysine biosynthesis	3	DNA repair	6	glutathione peroxidase activity	4		Set1C/COMPASS complex	2		H3g [Xenopus (Silurana) t...	1		regulation of hydrogen peroxide metabolic process	2		xyloglucan 6-xylosyltransferase activity	1		fungal-type cell wall	1
Cytokine-cytokine receptor interaction	3	chloroplast RNA processing	6	glutamate 5-kinase activity	4		Sec61 translocon complex	2		H3f-like [Oryc...	1		regulation of flower development	2		xylan catabolic process	1		fructose 1,6-bisphosphate 1-ph	1
Chemokine signaling pathway	3	cellular protein metabolic process	6	glucuronosyltransferase activity	4		ribonucleoprotein complex	2		Glutathione metabolism	1		regulation of cellular respiration	2		xylan biosynthetic process	1		flavonol synthase activity	1
Carbon fixation pathways in prokaryotes	3	cell-cell signaling	6	flavonol synthase activity	4		rhabdomere	2		Glutamatergic synapse	1		regulation of cell growth	2		xanthine dehydrogenase activity	1		fatty acid binding	1
beta-Alanine metabolism	3	callose deposition in cell wall	6	double-stranded DNA binding	4		recycling endosome membrane	2		Fatty acid metabolism	1		purine nucleotide biosynthetic process	2		water channel activity	1		extrinsic to endoplasmic retic	1
Benzoxazinoid biosynthesis	3	basic amino acid transport	6	dopachrome isomerase activity	4		protein phosphatase type 2A complex	2		family 94	1		protein targeting to mitochondrion	2		violaxanthin de-epoxidase activity	1		external side of plasma membra	1
Axon guidance	3	anatomical structure morphogenesis	6	DNA N-glycosylase activity	4		protein kinase activity	2		family 86	1		protein peptidyl-prolyl isomerization	2		very long-chain fatty acid biosynthetic process	1		exine	1
Arrhythmogenic right ventricular cardiomyop	3	3-beta-D-glucosidase.	6	cytoskeletal protein binding	4		protein heterodimerization activity	2		family 82	1		protein oligomerization	2		uroporphyrin-III C-methyltransferase activity	1		ESCRT I complex	1
U6 small nuclear RNA associate...	2	transcription elongation from RNA polymerase II promoter	5	copper ion transmembrane transporter activity	4		proteasome regulatory particle, lid subco	2		family 81	1		protein import into mitochondrial matrix	2		undecaprenyldiphospho-muramoylpentapeptide beta-N-acetylglu	1		endomembrane system	1
Tropane	2	systemic acquired resistance	5	collagen binding	4		positive transcription elongation factor	2		family 714	1		proanthocyanidin biosynthetic process	2		UDP-glucuronate decarboxylase activity	1		endocytic vesicle	1
Taurine and hypotaurine metabolism	2	synaptic transmission	5	carboxylic acid binding	4		polygalacturonate 4-alpha-galacturonosylt	2		family 2 isof...	1		positive regulation of proteasomal ubiquitin-dependent	2		UDP-glucose transmembrane transporter activity	1		DRM complex	1
Sulfur relay system	2	spermatogenesis	5	carbonate dehydratase activity	4		pollen tube	2		Ether lipid metabolism	1		positive regulation of ATPase activity	2		UDP-glucose 4-epimerase activity	1		DNA replication preinitiation	1
Sulfur metabolism	2	RNA methylation	5	binding	4		peroxidase activity	2		dirigent domain-...	1		phosphorylation	2		ubiquitin thiolesterase activity	1		dihydrodipicolinate synthase a	1
Steroid hormone biosynthesis	2	ribosomal small subunit biogenesis	5	beta-catenin binding	4		palmitoyl-(protein) hydrolase activity	2		delta(2)-enoyl CoA isomerase 1 [Arabi...	1		phospholipid dephosphorylation	2		ubiquitin binding	1		dihydrocamalexic acid decarbox	1
putative [Ricinus commu...	2	response to lipopolysaccharide	5	amino-terminal vacuolar sorting propeptide binding	4		oxoglutarate dehydrogenase complex	2		Cystathionine Gamma-Synthase From Nicotian	1		phosphatidylinositol biosynthetic process	2		ubiquinone biosynthetic process	1		dehydro-D-arabinono-1,4-lacton	1
putative [Pediculus hum...	2	response to heat	5	amino acid transmembrane transporter activity	4		outer mucus layer	2		Crystal Structure Of The Gdp-Mannose 4	1		pentose-phosphate shunt, oxidative branch	2		tRNA dimethylallyltransferase activity	1		cytoplasmic vesicle membrane	1
putative [Arabi...	2	regulation of nuclear mRNA splicing, via spliceosome	5	alditol:NADP+ 1-oxidoreductase activity	4		nuclear chromatin	2		Crystal Structure Of Small Rna Methyltrans	1		pentacyclic triterpenoid biosynthetic process	2		tRNA aminoacylation for protein translation	1		cystathionine gamma-synthase a	1
putative...	2	regulation of cell growth	5	adenylate kinase activity	4		neuron projection	2		Crystal Structure Of Native Abscisic Acid	1		nucleotide metabolic process	2		trehalose catabolic process	1		condensed nuclear chromosome k	1
putativ...	2	regulation of autophagy	5	acetylpyruvate hydrolase activity	4		neuromuscular junction	2		coupled to transmembrane movement of...	1		nucleotide biosynthetic process	2		transmembrane transporter activity	1		cobalt ion binding	1
puta...	2	protein targeting to mitochondrion	5	3{prime}-5{prime} exonuclease activity	4		nBAF complex	2		Collecting duct acid secretion	1		nucleocytoplasmic transport	2		translation release factor activity, codon specific	1		clathrin vesicle coat	1
Primary immunodeficiency	2	protein glycosylation	5	3{prime}-5{prime} DNA helicase activity	4		muscle myosin complex	2		Circadian rhythm - mammal	1		nucleobase-containing compound metabolic process	2		transferase activity, transferring alkyl or aryl (other tha	1		clathrin binding	1
Photosynthesis - antenna proteins	2	post-Golgi vesicle-mediated transport	5	xyloglucan:xyloglucosyl transferase activity	3		mRNA cap binding complex	2		Cholinergic synapse	1		N-terminal peptidyl-alanine trimethylation	2		transcription from plastid promoter	1		cilium axoneme	1
partial [Acyrtho...	2	positive regulation of ATPase activity	5	xylan biosynthetic process	3		MLL1 complex	2		chloroplast [Arab...	1		Nitratereductase(NADH).	2		transcription cofactor activity	1		cilium	1
partial [Ac...	2	phosphate ion homeostasis	5	xenobiotic-transporting ATPase activity	3		mitochondrial respiratory chain complex I	2		Chagas disease (American trypanosomiasis)	1		negative regulation of cell proliferation	2		trans-aconitate 3-methyltransferase activity	1		chromosome, centromeric region	1
partial [A...	2	ovule development	5	UDP-glucuronate decarboxylase activity	3		mitochondrial nucleoid	2		Caffeine metabolism	1		negative regulation of canonical Wnt receptor signaling	2		toxin transporter activity	1		chromosome	1
partial [...	2	nucleosome mobilization	5	tRNA binding	3		mitochondrial intermembrane space protein	2		Butanoate metabolism	1		mRNA processing	2		toxin binding	1		chloroplast outer membrane	1
partial ...	2	nuclear migration	5	tRNA aminoacylation for protein translation	3		mitochondrial intermembrane space	2		Biotin metabolism	1		mitochondrial mRNA modification	2		threonine biosynthetic process	1		centrosome	1
p...	2	negative regulation of apoptotic process	5	trehalose-phosphatase activity	3		mitochondrial inner membrane presequence	2		Biosynthesis of siderophore group nonriboso	1		metabolic process	2		thioredoxin-disulfide reductase activity	1		cellular aromatic compound met	1
Oocyte meiosis	2	mRNA polyadenylation	5	transferase activity, transferring glycosyl groups	3		microtubule plus end	2		Benzoxazinoid biosynthesis	1		meiotic DNA double-strand break formation	2		thioglucosidase activity	1		cell leading edge	1
Mucin type O-Glycan biosynthesis	2	mRNA modification	5	transferase activity	3		magnesium ion binding	2		Benzoate degradation	1		lipid biosynthetic process	2		thalianol hydroxylase activity	1		Casparian strip	1
Monoterpenoid biosynthesis	2	mRNA 3{prime}-end processing	5	thyroid hormone receptor binding	3		lipid transporter activity	2		Bacterial invasion of epithelial cells	1		iron-sulfur cluster assembly	2		tetraacyldisaccharide 4{prime}-kinase activity	1		Cajal body	1
mitochondrial [Acyrtho...	2	microtubule cytoskeleton organization	5	thioredoxin peroxidase activity	3		lateral plasma membrane	2		Atrazine degradation	1		intracellular protein transport	2		telomeric DNA binding	1		bubble DNA binding	1
mitochond...	2	methionine biosynthetic process	5	thioredoxin-disulfide reductase activity	3		late endosome	2		Arachidonic acid metabolism	1		innate immune response	2		systemic acquired resistance, salicylic acid mediated signa	1		BRISC complex	1
mi...	2	lipid biosynthetic process	5	thiamine diphosphokinase activity	3		lamellipodium	2		Amyotrophic lateral sclerosis (ALS)	1		histone modification	2		syntaxin binding	1		beta-gentiobiose beta-glucosid	1
Metabolism of xenobiotics by cytochrome P45	2	iron-sulfur cluster assembly	5	sugar transmembrane transporter activity	3		L-allo-threonine aldolase activity	2		6-bisphosphatas...	1		Histoneacetyltransferase.	2		superoxide-generating NADPH oxidase activity	1		ATP-binding cassette (ABC) tra	1
MAPK signaling pathway - fly	2	hydrogen peroxide catabolic process	5	sucrose synthase activity	3		intracellular membrane-bounded organelle	2		5-bisphosphate carboxylase/oxygenase ...	1		heart development	2		superoxide dismutase activity	1		ATPase activity, coupled to tr	1
m...	2	homogalacturonan biosynthetic process	5	structural constituent of cell wall	3		intracellular ferritin complex	2		5-bisphosphate carboxylase /oxygenase...	1		Group II intron splicing	2		SUMO activating enzyme activity	1		aspartic-type peptidase activi	1
Lipopolysaccharide biosynthesis	2	fatty acid elongation	5	sphingosine N-acyltransferase activity	3		intermediate filament cytoskeleton	2		5-bisphosphate carboxylase...	1		glucose catabolic process	2		sulfate transmembrane transporter activity	1		AP-2 adaptor complex	1
Jak-STAT signaling pathway	2	fatty acid catabolic process	5	single-stranded DNA specific endodeoxyribonuclease activity	3		intermediate filament	2		5)	1		gibberellin biosynthetic process	2		sugar transmembrane transporter activity	1		ammonia transmembrane transpor	1
Isoquinoline alkaloid biosynthesis	2	double-strand break repair	5	signal recognition particle binding	3		intercalated disc	2		4-dihydroxyhept-2-ene-1	1		fatty acid elongation	2		sucrose synthase activity	1		alpha,alpha-trehalose-phosphat	1
II	2	dolichol-linked oligosaccharide biosynthetic process	5	sialic acid transmembrane transporter activity	3		integral to organelle membrane	2		4-dihydroxy 2-butanone 4-phosphate synthase	1		ethylene mediated signaling pathway	2		succinate:fumarate antiporter activity	1		alpha,alpha-trehalase activity	1
H+ transporting	2	determination of adult lifespan	5	SH3 domain binding	3		integral to nuclear inner membrane	2		3-glucanase [Brassica rapa subsp. chinensis	1		epidermal cell differentiation	2		structural constituent of cell wall	1		actomyosin	1
Hepatitis C	2	defense response to bacterium	5	selenium binding	3		integral to mitochondrial outer membrane	2		3-glucanase [Brassica rapa subsp. chinensis	1		embryonic root morphogenesis	2		strictosidine synthase activity	1		acetyl CoA:(Z)-3-hexen-1-ol ac	1
Glycosaminoglycan degradation	2	cytokine-mediated signaling pathway	5	root hair elongation	3		inorganic diphosphatase activity	2		3-glucanase 3 [Arabidopsis lyrata sub...	1		DNA replication	2		stearoyl-CoA 9-desaturase activity	1		90S preribosome	1
Flavone and flavonol biosynthesis	2	centrosome organization	5	ribonucleoside-diphosphate reductase activity, thioredoxin	3		HOPS complex	2		3-beta-glucosidase 10 [Arabidopsi...	1		DNA methylation on cytosine	2		starch biosynthetic process	1		6-dehydratase.	1
Fatty acid elongation in mitochondria	2	cellular membrane organization	5	Rho GTPase binding	3		histone methyltransferase activity	2		2OG-Fe(II) oxygenase family pro...	1		DNA methylation	2		SSU rRNA binding	1		3{prime},5{prime}-cyclic-GMP p	1
Fat digestion and absorption	2	cell-cell signaling involved in cell fate commitment	5	retinol dehydrogenase activity	3		GTPase activity	2		1…	1		cysteine biosynthetic process	2		sphingosine N-acyltransferase activity	1		3-hydroxypropionyl-CoAdehydrat	1
D-Glutamine and D-glutamate metabolism	2	calcium ion transmembrane transport	5	Rab GTPase activator activity	3		Golgi lumen	2			1		circadian rhythm	2		sorbitol transmembrane transporter activity	1		3-deoxy-7-phosphoheptulonate s	1
Cyanoamino acid metabolism	2	ATP catabolic process	5	quercetin 4{prime}-O-glucosyltransferase activity	3		glucose dehydrogenase activity	2			995		chromosome segregation	2		sodium:potassium:chloride symporter activity	1		3-dehydrosphinganine reductase	1
Circadian rhythm - mammal	2	actin nucleation	5	pyruvate transmembrane transporter activity	3		gamma-secretase complex	2					chloroplast RNA processing	2		signal transducer activity	1		3,4-dihydroxy-2-butanone-4-pho	1
Caprolactam degradation	2	Wnt receptor signaling pathway	4	purine nucleotide binding	3		fungal-type vacuole	2					chloroplast organization	2		selenium compound metabolic process	1		1,4-alpha-glucan branching enz	1
Calcium signaling pathway	2	wax biosynthetic process	4	pseudouridine synthase activity	3		exon-exon junction complex	2					chloroplast avoidance movement	2		selenium binding	1		13-hydroxylupinine O-tigloyltr	1
Ascorbate and aldarate metabolism	2	vulval development	4	protein xylosyltransferase activity	3		ESCRT III complex	2					cellular response to iron ion starvation	2		sedoheptulose-bisphosphatase activity	1			1
argin...	2	very long-chain fatty acid biosynthetic process	4	protein transmembrane transporter activity	3		ER to Golgi transport vesicle membrane	2					cellular response to ethylene stimulus	2		S-adenosylmethionine transmembrane transporter activity	1			1524
Arachidonic acid metabolism	2	triglyceride biosynthetic process	4	protein tag	3		endocytic vesicle	2					cellular response to cold	2		RS domain binding	1
AN1-type ...	2	trehalose transport	4	protein kinase C binding	3		DNA-directed RNA polymerase II, holoenzym	2					cellular process involved in reproduction	2		rRNA (uridine-C5-)-methyltransferase activity	1
alpha/beta fold family protein [A...	2	transcription, DNA-dependent	4	protein disulfide oxidoreductase activity	3		DNA-directed RNA polymerase I complex	2					cellular membrane fusion	2		rRNA binding	1
Alanine	2	systemic acquired resistance, salicylic acid mediated signali	4	protein complex binding	3		dihydrocamalexic acid decarboxylase activ	2					cell-cell signaling involved in cell fate commitment	2		rRNA (adenine-N6,N6-)-dimethyltransferase activity	1
6-N-acetylglucosaminy...	2	sulfur amino acid metabolic process	4	protease binding	3		cytoplasmic vesicle	2					cell-cell adhesion	2		rRNA (adenine-C2-)-methyltransferase activity	1
2-like [Acyrthos...	2	seed coat development	4	P-P-bond-hydrolysis-driven protein transmembrane transporte	3		cytoplasmic microtubule	2					base-excision repair, AP site formation	2		RNA polymerase I upstream control element sequence-specific	1
vitellogenic-like [Acyrtho...	1	second-messenger-mediated signaling	4	poly(G) RNA binding	3		cytoplasmic membrane-bounded vesicle	2					ATP synthesis coupled proton transport	2		RNA polymerase II core promoter proximal region sequence-sp	1
Various types of N-glycan biosynthesis	1	root development	4	phospholipase D activity	3		cytochrome-c oxidase activity	2					ATP catabolic process	2		RNA polymerase II activity	1
U3 small nucleola...	1	RNAhelicase.	4	phosphatidate phosphatase activity	3		cyclin-dependent protein kinase holoenzym	2					asymmetric cell division	2		RNA polymerase II activating transcription factor binding	1
Tyrosine metabolism	1	ribosomal large subunit assembly	4	phosphate:hydrogen symporter activity	3		cortical microtubule, transverse to long	2					Arogenatedehydratase.	2		ribosomal large subunit binding	1
type II-like protein [Arabidop...	1	response to water deprivation	4	phenylalanine 4-monooxygenase activity	3		cortical microtubule	2					apoptotic process	2		ribonucleoside-diphosphate reductase activity, thioredoxin	1
Type II diabetes mellitus	1	response to virus	4	palmitoyltransferase activity	3		contractile vacuolar membrane	2					anthocyanin biosynthetic process	2		ribokinase activity	1
Tuberculosis	1	response to other organism	4	p53 binding	3		condensed nuclear chromosome	2					amino acid transport	2		riboflavin synthase activity	1
TGF-beta signaling pathway	1	response to molecule of bacterial origin	4	oxygen binding	3		chromosome, centromeric region	2					amelogenesis	2		Rho guanyl-nucleotide exchange factor activity	1
t-complex protein alpha subunit [Ara...	1	response to hypoxia	4	oxidoreductase activity, acting on NADH or NADPH, quinone o	3		chromatin accessibility complex	2					alpha-trehalose-phosphatesynthase(UDP-forming).	2		Rho GTPase activator activity	1
T cell receptor signaling pathway	1	response to copper ion	4	oligosaccharyl transferase activity	3		chorion	2					actin filament-based movement	2		retinol dehydrogenase activity	1
TATA box binding pro...	1	response to abiotic stimulus	4	nucleotide binding	3		cell-cell junction	2					6E)-farnesyldiphosphatesynthase.	2		response to wounding	1
suppre...	1	reproduction	4	N,N-dimethylaniline monooxygenase activity	3		cell-cell adherens junction	2					(Z)-3-hexen-1-olacetyltransferase.	1		response to symbiotic fungus	1
subunit d [Acyrthosiphon pisum...	1	regulation of transcription from RNA polymerase II promoter	4	myosin binding	3		cell	2					xanthine metabolic process	1		response to fructose stimulus	1
subunit B12 [Arabidopsis thal...	1	regulation of timing of transition from vegetative to reprodu	4	mRNA 5{prime}-UTR binding	3		CatSper complex	2					Wnt receptor signaling pathway, planar cell polarity pa	1		response to cAMP	1
subunit 8 protein [Ara...	1	regulation of stomatal movement	4	motor activity	3		carboxylesterase activity	2					wax biosynthetic process	1		response to abscisic acid stimulus	1
subunit 5 (epsil...	1	regulation of multicellular organism growth	4	mitochondrial translation	3		brush border	2					waterdikinase.	1		regulation of nuclear mRNA splicing, via spliceosome	1
subunit 4...	1	regulation of cell migration	4	microtubule motor activity	3		Arp2/3 protein complex	2					vulval development	1		regulation of flower development	1
subfamily IIIB acid phosphatas...	1	protein transport	4	mannose binding	3		aminoacyl-tRNA hydrolase activity	2					urea transmembrane transport	1		regulation of cellular respiration	1
Structure Of The Arabidopsis Thaliana Erv1	1	protein targeting to ER	4	manganese ion binding	3		adenylate kinase activity	2					unsaturated fatty acid biosynthetic process	1		regulation of cell growth	1
Structural Analysis Of A Cytoplasmic Dynei	1	protein secretion	4	malate transmembrane transporter activity	3		Ada2/Gcn5/Ada3 transcription activator co	2					uncoating of virus	1		receptor binding	1
Streptomycin biosynthesis	1	protein phosphorylation	4	L-proline transmembrane transporter activity	3		actin cytoskeleton	2					Ubiquitinylhydrolase1.	1		Rab GTPase activator activity	1
Solution Structure Of At3g03773.1 Protein	1	protein N-linked glycosylation via asparagine	4	localization	3		actin cortical patch	2					ubiquitin-dependent protein catabolic process	1		quercitrin binding	1
Sesquiterpenoid biosynthesis	1	protein N-linked glycosylation	4	lipid transporter activity	3		acetyltransferase activity	2					tRNA splicing, via endonucleolytic cleavage and ligatio	1		quercetin 3-O-glucosyltransferase activity	1
s...	1	protein K11-linked ubiquitination	4	L-aspartate:2-oxoglutarate aminotransferase activity	3		A band	2					tRNA pseudouridine synthesis	1		purine base transmembrane transporter activity	1
Rop4-Gdp-Prone8 >gi|126031217|pdb|2NTY|D C	1	protein deubiquitination	4	jasmonic acid mediated signaling pathway	3		3-hydroxyisobutyrate dehydrogenase activi	2					tRNA processing	1		protochlorophyllide reductase activity	1
RNA binding p...	1	protein complex assembly	4	isocitrate dehydrogenase (NAD+) activity	3		1,3-beta-D-glucan synthase activity	2					triose phosphate transmembrane transport	1		protein targeting to vacuole	1
ribosome as...	1	pronephros development	4	IgE binding	3		(1->3)-beta-D-glucan binding	2					trichome differentiation	1		protein phosphorylated amino acid binding	1
ribonuclease inhib...	1	positive regulation of growth	4	GTP catabolic process	3		yeast-form cell wall	1					trichoblast differentiation	1		protein methyltransferase activity	1
regulatory...	1	positive gravitropism	4	GTPase activator activity	3		xyloglucan:xyloglucosyl transferase activ	1					transposition, DNA-mediated	1		protein kinase inhibitor activity	1
putative [Ricinus communis] >gi|22...	1	photorespiration	4	growth factor activity	3		XPC complex	1					transpiration	1		protein histidine kinase binding	1
putative [Ricinus communis] ...	1	peripheral nervous system development	4	glycine hydroxymethyltransferase activity	3		WINAC complex	1					translational termination	1		protein glycosylation	1
putative [Ricinus c...	1	para-aminobenzoic acid metabolic process	4	glutathione binding	3		WASH complex	1					translational elongation	1		protein domain specific binding	1
putative [Ricinus...	1	organ growth	4	glucuronoxylan glucuronosyltransferase activity	3		vesicle membrane	1					transcription initiation from RNA polymerase II promote	1		protein disulfide oxidoreductase activity	1
putative [Rici...	1	oligopeptide transport	4	GDP-fucose transmembrane transporter activity	3		very-low-density lipoprotein particle	1					transcription from RNA polymerase I promoter	1		protein complex scaffold	1
putative [Ric...	1	nucleosome disassembly	4	folic acid transporter activity	3		valine-tRNA ligase activity	1					transcription factor import into nucleus	1		protein binding involved in protein folding	1
putative [R...	1	nucleobase-containing compound metabolic process	4	ferric-chelate reductase activity	3		vacuolar proton-transporting V-type ATPas	1					tissue development	1		protein adenylyltransferase activity	1
putative [Pediculus hu...	1	nuclear mRNA cis splicing, via spliceosome	4	enzyme regulator activity	3		vacuolar lumen	1					thylakoid membrane organization	1		protease binding	1
putative [Pedicu...	1	neuron development	4	electron-transferring-flavoprotein dehydrogenase activity	3		ubiquinol-cytochrome-c reductase activity	1					Threonineammonia-lyase.	1		procollagen-proline 4-dioxygenase activity	1
putative [Pedic...	1	neuromuscular junction development	4	drug transmembrane transporter activity	3		U5 snRNP	1					Thioredoxin-disulfidereductase.	1		proanthocyanidin biosynthetic process	1
putative [Ped...	1	negative regulation of cell proliferation	4	double-stranded telomeric DNA binding	3		U4/U6 snRNP	1					telomeric 3{prime} overhang formation	1		potassium:hydrogen antiporter activity	1
putative [Brassica oleracea]	1	myo-inositol hexakisphosphate biosynthetic process	4	double-stranded RNA binding	3		U2 snRNA binding	1					Taxadien-5-alpha-olO-acetyltransferase.	1		polyribonucleotide nucleotidyltransferase activity	1
putative [Brassica olera...	1	mRNA cleavage	4	DNA-directed DNA polymerase activity	3		troponin complex	1					synaptic transmission	1		poly(G) RNA binding	1
putative [Brassic...	1	mRNA catabolic process	4	disulfide oxidoreductase activity	3		tRNA-intron endonuclease complex	1					starch catabolic process	1		plant-type cell wall modification	1
putative [Brassi...	1	miRNA catabolic process	4	diacylglycerol kinase activity	3		tRNA (cytosine-5-)-methyltransferase acti	1					sperm axoneme assembly	1		photorespiration	1
putative [Bra...	1	microtubule nucleation	4	cyclosporin A binding	3		TRAPP complex	1					snRNA processing	1		phosphorylase kinase regulator activity	1
putative [Br...	1	microtubule-based movement	4	cyclin binding	3		transporter activity	1					SNARE complex assembly	1		phosphoribosylformylglycinamidine cyclo-ligase activity	1
putative [Arabidopsis thaliana]	1	late endosome to vacuole transport via multivesicular body so	4	citrate transmembrane transporter activity	3		transferase activity, transferring glycos	1					SmallRNA2{prime}-O-methyltransferase.	1		phosphoprotein phosphatase activity	1
putative [Arabidopsis thaliana]	1	insulin receptor signaling pathway	4	chromo shadow domain binding	3		transcription factor TFIIF complex	1					signal transduction	1		phospholipid binding	1
putative [Arabidopsis tha...	1	innate immune response	4	carnitine transporter activity	3		transcription factor TFIIE complex	1					Shikimatekinase.	1		phospholipase activity	1
putative [Arabidopsis...	1	induction of apoptosis	4	carboxypeptidase activity	3		transcription export complex	1					sesquiterpene biosynthetic process	1		Phosphoinositide5-phosphatase.	1
putative [Arabidops...	1	humoral immune response	4	caffeoyl-CoA O-methyltransferase activity	3		transcription elongation factor complex	1					selenium compound metabolic process	1		phosphoglycerate transmembrane transporter activity	1
putative [Ar...	1	histone modification	4	cadmium ion transmembrane transporter activity	3		transcription corepressor activity	1					seed development	1		phosphoglycerate kinase activity	1
putative [Acyrthosipho...	1	histone H3-K4 methylation	4	ATPase activity	3		transcription coactivator activity	1					second-messenger-mediated signaling	1		phosphogluconate dehydrogenase (decarboxylating) activity	1
putative [Acyrth...	1	hippocampus development	4	ATPase activator activity	3		thymidine kinase activity	1					salicylic acid metabolic process	1		phosphoenolpyruvate:phosphate antiporter activity	1
putative [Acyrt...	1	gibberellin biosynthetic process	4	aspartic-type peptidase activity	3		thylakoid membrane	1					rRNA methylation	1		phosphodiesterase I activity	1
putative [Acyr...	1	ethylene mediated signaling pathway	4	aspartic-type endopeptidase activity	3		thylakoid lumen	1					root meristem specification	1		phosphatidylinositol transporter activity	1
putative; 1...	1	ER to Golgi vesicle-mediated transport	4	asparagine synthase (glutamine-hydrolyzing) activity	3		testosterone dehydrogenase (NAD+) activit	1					RNA secondary structure unwinding	1		phosphatidylinositol phospholipase C activity	1
put...	1	ER-associated protein catabolic process	4	aminoacyl-tRNA hydrolase activity	3		telomeric heterochromatin	1					ribosome disassembly	1		phosphatidylinositol binding	1
prx-1	1	endocytosis	4	aminoacylase activity	3		synaptonemal complex	1					ribosomal large subunit biogenesis	1		phosphatidylinositol-3-phosphate binding	1
polypeptide ...	1	divalent metal ion transport	4	alpha-N-acetylgalactosaminidase activity	3		sulfate adenylyltransferase (ATP) activit	1					RibonucleaseH.	1		phosphatidylinositol-3,5-bisphosphate binding	1
plant mobile domain-cont...	1	convergent extension involved in gastrulation	4	actin-dependent ATPase activity	3		succinate-CoA ligase complex (GDP-forming	1					retinol metabolic process	1		phosphatidylinositol-3,4,5-trisphosphate binding	1
Phototransduction - fly	1	chondroitin sulfate biosynthetic process	4	acetyl-CoA C-acetyltransferase activity	3		succinate-CoA ligase (ADP-forming) activi	1					response to X-ray	1		phosphatidate phosphatase activity	1
Phototransduction	1	chitin catabolic process	4	6-phosphogluconolactonase activity	3		structural constituent of pupal chitin-ba	1					response to vitamin A	1		phosphate ion transmembrane transporter activity	1
Phenylalanine	1	cell wall modification involved in abscission	4	3{prime}-5{prime}-exoribonuclease activity	3		striated muscle thin filament	1					response to virus	1		peroxisome matrix targeting signal-2 binding	1
Peptidoglycan biosynthesis	1	cellular response to phosphate starvation	4	xylosyltransferase activity	2		striated muscle dense body	1					response to superoxide	1		Peroxisome	1
partial [Wolffia australiana]	1	cellular response to hypoxia	4	vegetative to reproductive phase transition of meristem	2		stress fiber	1					response to organic nitrogen	1		peptidyl-prolyl cis-trans isomerase activity	1
partial [Solanum tuberosum]	1	cellular protein localization	4	UFM1 conjugating enzyme activity	2		SSL2-core TFIIH complex portion of NEF3 c	1					response to molecule of fungal origin	1		peptidyl-lysine 5-dioxygenase activity	1
partial [Sa...	1	cellular component movement	4	UDP-xylosyltransferase activity	2		spindle pole	1					response to molecule of bacterial origin	1		peptidoglycan binding	1
partial [Myzus persicae]	1	cellular amino acid metabolic process	4	UDP-galactosyltransferase activity	2		sperm individualization complex	1					response to iron(III) ion	1		peptide binding	1
partial [Cochlearia danica]	1	cell cycle	4	UDP-galactose transmembrane transporter activity	2		spectrin binding	1					response to interleukin-1	1		peptide alpha-N-acetyltransferase activity	1
partial [Cocco...	1	Carboxylesterase.	4	UDP-arabinose 4-epimerase activity	2		SOSS complex	1					response to fungus	1		peptidase activity	1
partial [Brassica jun...	1	brain development	4	U1 snRNA binding	2		sodium:hydrogen antiporter activity	1					response to ethanol	1		palmitoyl-(protein) hydrolase activity	1
partial [Barbarea vulgaris]	1	anthocyanin biosynthetic process	4	tubulin N-acetyltransferase activity	2		snRNA-activating protein complex	1					response to antibiotic	1		oxidoreductase activity, acting on the CH-CH group of donor	1
partial [Arabidopsis thaliana]	1	amino acid transport	4	troponin I binding	2		SNARE complex	1					response to activity	1		oxidoreductase activity, acting on paired donors, with oxid	1
partial [Arabidopsis thaliana]	1	5{prime}-cyclic-AMPphosphodiesterase.	4	tRNA methyltransferase activity	2		SNARE binding	1					response to acid	1		oxidoreductase activity, acting on paired donors, with inco	1
partial [Acyrthos...	1	water-soluble vitamin metabolic process	3	transmembrane receptor protein serine/threonine kinase acti	2		SMC loading complex	1					response to abiotic stimulus	1		oxidoreductase activity, acting on a sulfur group of donors	1
partial [Acyrth...	1	vegetative phase change	3	transketolase activity	2		siRNA binding	1					reproduction	1		oxidative phosphorylation uncoupler activity	1
partial [Acyrt...	1	ubiquitin-dependent protein catabolic process	3	transaminase activity	2		Sin3 complex	1					regulation of Wnt receptor signaling pathway, planar ce	1		oxalyl-CoA decarboxylase activity	1
partial [Acyr...	1	ubiquinone biosynthetic process	3	tomatidine UDP-glucosyltransferase activity	2		signal peptidase complex	1					regulation of stress-activated MAPK cascade	1		osmosensor activity	1
Pam16 [Arabidopsis thalian...	1	transcription of nuclear large rRNA transcript from RNA polym	3	thiosulfate sulfurtransferase activity	2		SH3 domain binding	1					regulation of stomatal movement	1		omega-6 fatty acid desaturase activity	1
Osteoclast differentiation	1	transcription from mitochondrial promoter	3	TBP-class protein binding	2		serine-type peptidase activity	1					regulation of shoot development	1		O-glycan processing	1
N-terminal-domain-conta...	1	terminal region determination	3	symporter activity	2		serine C-palmitoyltransferase complex	1					regulation of pH	1		nucleotide phosphatase activity	1
ng-dimethylarginine...	1	syncytium formation	3	sucrose transmembrane transporter activity	2		sequence-specific DNA binding	1					regulation of neurotransmitter secretion	1		nucleoside diphosphate kinase activity	1
NatB catalytic...	1	sialic acid transport	3	structural constituent of cuticle	2		septate junction	1					regulation of myotube differentiation	1		nuclear localization sequence binding	1
mitochondrial-like [...	1	RNA splicing, via endonucleolytic cleavage and ligation	3	steroid binding	2		selenide, water dikinase activity	1					regulation of karyogamy	1		Notch binding	1
mitochondrial [Harpegnathos ...	1	RNA interference	3	squalene monooxygenase activity	2		Secologaninsynthase.	1					regulation of I-kappaB kinase/NF-kappaB cascade	1		nonphotochemical quenching	1
mitochondrial [Acyrthosi...	1	retrograde transport, endosome to Golgi	3	sphingomyelin phosphodiesterase D activity	2		SCAR complex	1					regulation of growth	1		non-kinase phorbol ester receptor activity	1
mitochondrial [Acy...	1	retina development in camera-type eye	3	spermidine synthase activity	2		sarcoplasmic reticulum	1					regulation of flavonoid biosynthetic process	1		nicotianamine synthase activity	1
mitochondrial [A...	1	response to red or far red light	3	solute:hydrogen antiporter activity	2		sarcoplasm	1					regulation of epidermal cell division	1		negative regulation of gene expression	1
mitochondria...	1	response to caffeine	3	sodium:hydrogen antiporter activity	2		saccharopine dehydrogenase (NAD+, L-gluta	1					regulation of endocytosis	1		NADPH dehydrogenase (quinone) activity	1
mitochondri...	1	response to absence of light	3	small conjugating protein ligase activity	2		ruffle membrane	1					regulation of enamel mineralization	1		NADP+ binding	1
mitochondr...	1	regulation of protein localization	3	signaling receptor activity	2		rough microsome	1					regulation of cell shape	1		NADP binding	1
mitochon...	1	regulation of protein catabolic process	3	SH3/SH2 adaptor activity	2		RNA polymerase II distal enhancer sequenc	1					regulation of cell proliferation	1		NADH kinase activity	1
mitoch...	1	regulation of mitochondrion organization	3	serine-tRNA ligase activity	2		RNA-induced silencing complex	1					regulation of cell migration	1		NADH dehydrogenase (plastoquinone) activity	1
mito...	1	regulation of meristem development	3	serine C-palmitoyltransferase activity	2		ribonucleoprotein granule	1					regulation of cell death	1		N-acetyltransferase activity	1
member RAS oncog...	1	regulation of flower development	3	second spliceosomal transesterification activity	2		ribonuclease inhibitor activity	1					regulation of cell cycle	1		myosin II binding	1
member 1C iso...	1	regulation of cyclin-dependent protein kinase activity	3	rRNA processing	2		retromer complex	1					regulation of anthocyanin biosynthetic process	1		mycelium development	1
member 10 [Acyrtho...	1	regulation of circadian sleep/wake cycle, sleep	3	RNA polymerase I upstream control element sequence-specific	2		response to fructose stimulus	1					regulation of alternative nuclear mRNA splicing, via sp	1		mRNA 3{prime}-UTR binding	1
membe...	1	regulation of cholesterol metabolic process	3	RNA polymerase II transcription cofactor activity	2		RES complex	1					reciprocal meiotic recombination	1		mRNA 3{prime}-UTR AU-rich region binding	1
Measles	1	regulation of cell proliferation	3	RNA polymerase II transcription coactivator activity	2		regulation of defense response	1					reactive oxygen species metabolic process	1		mRNA 3{prime}-end processing	1
Malaria	1	regulation of cell cycle	3	RNA polymerase II core promoter proximal region sequence-sp	2		receptor activity	1					purine base transport	1		motor activity	1
Long-term potentiation	1	regulation of adult chitin-containing cuticle pigmentation	3	RNA cap binding	2		reactive oxygen species metabolic process	1					proton-transporting ATP synthase complex assembly	1		monooxygenase activity	1
long form ...	1	purine base metabolic process	3	ribosomal large subunit assembly	2		RCAF complex	1					proteolysis	1		molybdenum ion binding	1
Lipoic acid metabolism	1	Protein-tyrosine-phosphatase.	3	ribonuclease inhibitor activity	2		Ran GTPase binding	1					protein tetramerization	1		misfolded protein binding	1
large (Drosophi...	1	protein K63-linked deubiquitination	3	Rho guanyl-nucleotide exchange factor activity	2		Ragulator complex	1					protein targeting to chloroplast	1		minus-end-directed microtubule motor activity	1
isoform B [Drosophila melanogaster] >...	1	protein import into mitochondrial inner membrane	3	response to salicylic acid stimulus	2		quercetin 3-O-glucosyltransferase activit	1					protein processing involved in protein targeting to mit	1		microfilament motor activity	1
Insect hormone biosynthesis	1	protein heterooligomerization	3	response to DNA damage stimulus	2		pyruvate dehydrogenase activity	1					protein O-linked glycosylation	1		mevalonate kinase activity	1
Improved Model Of Plant Photosystem I	1	prostaglandin biosynthetic process	3	regulatory region DNA binding	2		PTW/PP1 phosphatase complex	1					protein N-linked glycosylation	1		MAP kinase activity	1
I...	1	post-mating behavior	3	regulation of transcription, DNA-dependent	2		proton-transporting two-sector ATPase com	1					protein localization in endoplasmic reticulum	1		maltose transmembrane transporter activity	1
hydrol...	1	positive regulation of transcription elongation, DNA-dependen	3	regulation of nitric-oxide synthase activity	2		protein tyrosine phosphatase activity	1					protein import into chloroplast thylakoid membrane	1		macropinocytosis	1
Hematopoietic cell lineage	1	positive regulation of canonical Wnt receptor signaling pathw	3	receptor signaling complex scaffold activity	2		protein serine/threonine kinase activity	1					protein dephosphorylation	1		L-tryptophan:2-oxoglutarate aminotransferase activity	1
heavy p...	1	pollen tube growth	3	Rap GTPase activator activity	2		protein self-association	1					protein catabolic process	1		low affinity phosphate transmembrane transporter activity	1
GnRH signaling pathway	1	pollen germination	3	Ran GTPase binding	2		protein phosphorylation	1					protein autoubiquitination	1		long-chain-fatty-acyl-CoA reductase activity	1
Glycosphingolipid biosynthesis - lacto and	1	Phosphoproteinphosphatase.	3	Rab guanyl-nucleotide exchange factor activity	2		protein kinase CK2 complex	1					protein autoprocessing	1		long-chain fatty acid-CoA ligase activity	1
Glycosphingolipid biosynthesis - ganglio se	1	phosphatidylcholine biosynthetic process	3	quercetin 7-O-glucosyltransferase activity	2		protein domain specific binding	1					proteasome core complex assembly	1		L-isoleucine transmembrane transporter activity	1
Glycosaminoglycan biosynthesis - chondroiti	1	peptide biosynthetic process	3	pyruvate kinase activity	2		protein disulfide isomerase activity	1					production of siRNA involved in RNA interference	1		lipoyl(octanoyl) transferase activity	1
Geraniol degradation	1	O-glycan processing	3	purine base transmembrane transporter activity	2		protein complex scaffold	1					primary shoot apical meristem specification	1		lipid phosphatase activity	1
gamma-like [...	1	nucleotide-binding domain, leucine rich repeat containing rec	3	protein ubiquitination	2		protein complex binding	1					potassium ion transmembrane transport	1		lipase activity	1
gamm...	1	nuclear division	3	protein tyrosine kinase activity	2		proteinaceous extracellular matrix	1					postreplication repair	1		L-glutamate transmembrane transporter activity	1
Fc gamma R-mediated phagocytosis	1	nervous system development	3	protein targeting to membrane	2		proteasome regulatory particle, base subc	1					positive regulation of Wnt receptor signaling pathway	1		leukotriene-A4 hydrolase activity	1
family 96	1	nerve growth factor receptor signaling pathway	3	protein phosphatase inhibitor activity	2		proteasome regulatory particle	1					positive regulation of translation	1		leucine zipper domain binding	1
family 722	1	negative regulation of NF-kappaB transcription factor activit	3	protein phosphatase 2B binding	2		prospore membrane	1					positive regulation of organelle organization	1		lateral root development	1
family 72	1	negative regulation of microtubule depolymerization	3	protein-N-terminal asparagine amidohydrolase activity	2		procollagen-proline 4-dioxygenase activit	1					positive regulation of nuclear mRNA splicing, via splic	1		L-ascorbate peroxidase activity	1
ErbB signaling pathway	1	NAD metabolic process	3	protein kinase regulator activity	2		procollagen-lysine 5-dioxygenase activity	1					positive regulation of NF-kappaB transcription factor a	1		kininogen binding	1
Epithelial cell signaling in Helicobacter p	1	muscle structure development	3	proteasome binding	2		presynaptic membrane	1					positive regulation of cholesterol metabolic process	1		ketohexokinase activity	1
elongation of long ch...	1	mRNA processing	3	proline dehydrogenase activity	2		presynaptic active zone	1					positive regulation of cell growth	1		isopentenyl diphosphate biosynthetic process, mevalonate-in	1
delta...	1	mRNA export from nucleus	3	production of ta-siRNAs involved in RNA interference	2		preribosome, large subunit precursor	1					positive regulation of anti-apoptosis	1		iron ion transmembrane transporter activity	1
Cytosolic DNA-sensing pathway	1	mitochondrion organization	3	pre-mRNA binding	2		preassembly of GPI anchor in ER membrane	1					positive regulation of angiogenesis	1		iron ion binding	1
cytosoli...	1	mitochondrial transport	3	preassembly of GPI anchor in ER membrane	2		P-P-bond-hydrolysis-driven protein transm	1					positive regulation of abscisic acid mediated signaling	1		intermediate filament binding	1
C-terminal [Medicago ...	1	mitochondrial pyruvate transport	3	positive regulation of proteasomal ubiquitin-dependent prot	2		potassium channel regulator activity	1					positive gravitropism	1		inositol trisphosphate phosphatase activity	1
complex II...	1	methylation	3	poly(U) RNA binding	2		poly(U) RNA binding	1					polyprenol catabolic process	1		inositol oxygenase activity	1
class X [Arabid...	1	maturation of LSU-rRNA from tricistronic rRNA transcript (SSU	3	polypeptide N-acetylgalactosaminyltransferase activity	2		polarity specification of adaxial/abaxial	1					polyp...	1		inositol monophosphate 1-phosphatase activity	1
class P-like [A...	1	male meiosis	3	poly(C) RNA binding	2		PML body	1					Poly(ADP-ribose)glycohydrolase.	1		indole-3-acetonitrile nitrile hydratase activity	1
class B [Arabidops...	1	leaf morphogenesis	3	platelet-derived growth factor binding	2		plastoglobule	1					pollen germination	1		indole-3-acetic acid amido synthetase activity	1
Circadian rhythm - fly	1	larval locomotory behavior	3	platelet activation	2		plastid membrane	1					pollen exine formation	1		IAA-Ala conjugate hydrolase activity	1
Chlorocyclohexane and chlorobenzene degrada	1	inorganic anion transport	3	phosphoserine binding	2		plant extracellular matrix	1					polar nucleus fusion	1		hydroxymethylbilane synthase activity	1
Chloroalkane and chloroalkene degradation	1	imaginal disc-derived wing vein specification	3	phosphopantothenate--cysteine ligase activity	2		phosphoprotein phosphatase activity	1					plastoquinone biosynthetic process	1		hydroxyjasmonate sulfotransferase activity	1
chlor...	1	histone exchange	3	phospholipase C activity	2		phosphoenolpyruvate carboxylase activity	1					plasmodesmata-mediated intercellular transport	1		hydrolase activity, acting on carbon-nitrogen (but not pept	1
CCHC domain containing 9-like [...	1	hemopoiesis	3	phospholipase activity	2		phosphatidylinositol N-acetylglucosaminyl	1					plant-type cell wall assembly	1		homoisocitrate dehydrogenase activity	1
CCAAT-binding-like pr...	1	heme biosynthetic process	3	phosphodiesterase I activity	2		phosphatidylinositol-4-phosphate binding	1					phylloquinone biosynthetic process	1		histone methyltransferase activity (H3-K36 specific)	1
Caffeine metabolism	1	growth	3	phosphoacetylglucosamine mutase activity	2		phosphatidylinositol-3,5-bisphosphate bin	1					photosynthetic electron transport chain	1		histone kinase activity (H2A-S121 specific)	1
C1 domain-containing protein [...	1	Group II intron splicing	3	phosphatidylinositol-3-phosphate binding	2		peroxisomal membrane	1					photoreceptor cell maintenance	1		histone demethylase activity (H3-trimethyl-K4 specific)	1
Brassinosteroid biosynthesis	1	GPI anchor biosynthetic process	3	phosphatidylethanolamine binding	2		peroxisomal matrix	1					photoreactive repair	1		histone demethylase activity (H3-K9 specific)	1
Biosynthesis of siderophore group nonriboso	1	glucose transport	3	phosphate ion transmembrane transporter activity	2		peptide alpha-N-acetyltransferase activit	1					phosphorylation of RNA polymerase II C-terminal domain	1		histone demethylase activity (H3-K36 specific)	1
B genome specific 2 ...	1	glucose homeostasis	3	phosphatase binding	2		peptidase activity	1					phospholipid transfer to membrane	1		histone deacetylase binding	1
beta sub...	1	filopodium assembly	3	phenylalanine-tRNA ligase activity	2		PeBoW complex	1					phospholipid catabolic process	1		histone deacetylase activity	1
AtFBX8 [Arabidopsis thaliana]	1	endosomal transport	3	phagocytosis, engulfment	2		p-coumarate 3-hydroxylase activity	1					phosphoenolpyruvate transport	1		heat shock protein binding	1
Arabidopsis Thaliana Dynamin-Related Prote	1	embryo sac development	3	peptidyl-prolyl cis-trans isomerase activity	2		PCNA-p21 complex	1					phosphatidylinositol phosphorylation	1		guanyl-nucleotide exchange factor activity	1
apoptosis res...	1	dsRNA transport	3	palmitoyl-(protein) hydrolase activity	2		PcG protein complex	1					phosphatidic acid biosynthetic process	1		guanylate cyclase activity	1
alpha subunit [Ara...	1	drug transmembrane transport	3	oxidoreductase activity, acting on paired donors, with inco	2		oxysterol binding	1					phosphate ion homeostasis	1		GTPase activator activity	1
alpha sub...	1	DNA methylation	3	oxidoreductase activity, acting on a sulfur group of donors	2		oxidoreductase activity, acting on the CH	1					phosphate-containing compound metabolic process	1		growth factor activity	1
alpha chain 2 [Arabidopsis th...	1	deoxyribonucleotide biosynthetic process	3	outward rectifier potassium channel activity	2		oxidoreductase activity, acting on paired	1					phloem transport	1		growth	1
A2 /B1 h...	1	cytoplasmic translation	3	ornithine-oxo-acid transaminase activity	2		oxidoreductase activity, acting on paired	1					phloem or xylem histogenesis	1		green leaf volatile biosynthetic process	1
6-bisphosph...	1	culmination involved in sorocarp development	3	omega-3 fatty acid desaturase activity	2		oxidoreductase activity, acting on hydrog	1					peroxisome organization	1		G-protein coupled receptor activity	1
6-...	1	coenzyme biosynthetic process	3	odorant binding	2		outer membrane-bounded periplasmic space	1					peptidyl-threonine dephosphorylation	1		glyoxylate reductase (NADP) activity	1
5-DOPA dioxygenase extradiol-like protein [	1	coenzyme A biosynthetic process	3	nurse cell apoptotic process	2		omega speckle	1					Peptidylprolylisomerase.	1		glycoprotein binding	1
4-N-acetylglucosaminyltransferase [Arabi...	1	chromatin organization	3	nucleoside-diphosphatase activity	2		nucleotide-excision repair	1					peptidyl-proline hydroxylation to 4-hydroxy-L-proline	1		glycerophosphodiester phosphodiesterase activity	1
4-glycosyltransferase family protein [A...	1	chromatin modification	3	nucleobase-containing compound metabolic process	2		nucleosome	1					peptidyl-lysine methylation	1		glyceraldehyde-3-phosphate dehydrogenase (NAD+) (phosphoryl	1
4-galacturonosyltransferase [Arabidopsi...	1	chloroplast relocation	3	N-terminal protein amino acid acetylation	2		nucleolar ribonuclease P complex	1					peptidyl-lysine hydroxylation to 5-hydroxy-L-lysine	1		glutathione transferase activity	1
4-galacturonosyltransferase [Arabido...	1	chaperone mediated protein folding independent of cofactor	3	Notch binding	2		nuclear membrane	1					peptidyl-lysine dimethylation	1		glutathione disulfide oxidoreductase activity	1
4-beta-mannosidase 1 [Arabidopsis...	1	cell wall macromolecule catabolic process	3	nicotinamide-nucleotide adenylyltransferase activity	2		nuclear lamina	1					Pectinesterase.	1		glutathione dehydrogenase (ascorbate) activity	1
4-...	1	cell wall biogenesis	3	nematode larval development	2		nuclear inclusion body	1					para-aminobenzoic acid metabolic process	1		glutathione binding	1
3/unc44 [Acy...	1	cellulose metabolic process	3	negative regulation of transcription from RNA polymerase II	2		nuclear cyclin-dependent protein kinase h	1					oxygen metabolic process	1		glucuronoxylan glucuronosyltransferase activity	1
3-glucanase 2 [Arabidopsis lyrata sub...	1	cellular response to sulfate starvation	3	negative regulation of transcription, DNA-dependent	2		nuclear condensin complex	1					oxidation-reduction process	1		glucuronosyltransferase activity	1
3-Galactosyltra...	1	cellular response to cold	3	NADP-retinol dehydrogenase activity	2		Noc1p-Noc2p complex	1					ovule morphogenesis	1		glucosyltransferase activity	1
3-diketo-5-methylthio-1-phosphopentane pho.	1	cellular membrane fusion	3	NADPH binding	2		neuronal cell body	1					organ development	1		glucose dehydrogenase activity	1
2-trans-enoyl-CoA isomerase	1	cell migration	3	NAD+ binding	2		neurofilament cytoskeleton	1					organ boundary specification between lateral organs and	1		glucose-6-phosphate 1-epimerase activity	1
2OG-Fe(II) oxygenase family pro...	1	brassinosteroid metabolic process	3	N-acyltransferase activity	2		N-acetyllactosaminide beta-1,3-N-acetylgl	1					oligosaccharide metabolic process	1		gibberellin 3-beta-dioxygenase activity	1
2-o...	1	branching morphogenesis of a tube	3	N-acetyltransferase activity	2		N-acetylglucosaminyldiphosphodolichol N-a	1					olfactory learning	1		geranylgeranyl reductase activity	1
2-dioxygenase [Arabidopsis thaliana]	1	anti-apoptosis	3	myricetin 3{prime}-O-methyltransferase activity	2		myrcene synthase activity	1					O-glycan processing	1		GDP-mannose transmembrane transporter activity	1
	1	angiogenesis	3	myosin II binding	2		myosin VI complex	1					nucleotide-sugar transport	1		GDP-mannose4	1
	3096	aerobic respiration	3	monophenol monooxygenase activity	2		mRNA cleavage stimulating factor complex	1					nucleotide-binding domain, leucine rich repeat containi	1		gap junction channel activity	1
		activation of NF-kappaB-inducing kinase activity	3	mitochondrial light strand promoter sense binding	2		monocarboxylic acid transmembrane transpo	1					nucleosome mobilization	1		galactinol-sucrose galactosyltransferase activity	1
		actin cytoskeleton reorganization	3	mitochondrial genome maintenance	2		mitotic cohesin complex	1					nucleoside triphosphate catabolic process	1		fructose-bisphosphate aldolase activity	1
		actin cytoskeleton organization	3	methyl indole-3-acetate esterase activity	2		mitochondrial translation	1					nucleolus organization	1		fructose 1,6-bisphosphate 1-phosphatase activity	1
		4-beta-xylanase.	3	methyl-CpG binding	2		mitochondrial respiratory chain complex I	1					nucleic acid phosphodiester bond hydrolysis	1		flavin adenine dinucleotide binding	1
		3-ketoacyl-CoAsynthase.	3	metalloaminopeptidase activity	2		mitochondrial proton-transporting ATP syn	1					nuclear transport	1		ferroxidase activity	1
		zinc ion homeostasis	2	mechanically-gated ion channel activity	2		mitochondrial proton-transporting ATP syn	1					nuclear mRNA cis splicing, via spliceosome	1		fatty acid binding	1
		xanthophyll biosynthetic process	2	mannosyltransferase activity	2		mitochondrial outer membrane translocase	1					nuclear mRNA 3{prime}-splice site recognition	1		extracellular matrix structural constituent	1
		wing disc dorsal/ventral pattern formation	2	malic enzyme activity	2		mitochondrial outer membrane	1					N-terminal peptidyl-methionine acetylation	1		extracellular matrix binding	1
		wing disc development	2	magnesium ion transmembrane transporter activity	2		mitochondrial membrane	1					nitrogen utilization	1		ethylene mediated signaling pathway	1
		water homeostasis	2	lysozyme activity	2		mitochondrial isocitrate dehydrogenase co	1					nitrate transport	1		enzyme inhibitor activity	1
		waterdikinase.	2	long-chain fatty acid-CoA ligase activity	2		mitochondrial electron transfer flavoprot	1					nicotianamine biosynthetic process	1		enzyme binding	1
		vernalization response	2	lipopolysaccharide binding	2		microtubule binding	1					neutral amino acid transport	1		enoyl-[acyl-carrier-protein] reductase (NADH) activity	1
		Valine--tRNAligase.	2	lipid metabolic process	2		microtubule basal body	1					Nepenthesin.	1		enone reductase activity	1
		vacuole fusion, non-autophagic	2	lipase activity	2		micro-ribonucleoprotein complex	1					nematode larval development	1		endomembrane system organization	1
		urate biosynthetic process	2	ligand-dependent nuclear receptor transcription coactivator	2		methyl indole-3-acetate esterase activity	1					negative regulation of transcription from RNA polymeras	1		(-)-E-beta-caryophyllene synthase activity	1
		two-component signal transduction system (phosphorelay)	2	L-glutamate transmembrane transporter activity	2		methylated histone residue binding	1					negative regulation of transcription elongation from RN	1		drug transmembrane transporter activity	1
		tRNA pseudouridine synthesis	2	L-cystine L-cysteine-lyase (deaminating)	2		metal ion binding	1					negative regulation of smooth muscle cell migration	1		drug binding	1
		trichome branching	2	kinase inhibitor activity	2		membrane-bounded vesicle	1					negative regulation of neuron differentiation	1		double-stranded RNA binding	1
		trichoblast differentiation	2	kinase binding	2		melanosome	1					negative regulation of myotube differentiation	1		double-stranded DNA binding	1
		trehalose biosynthetic process	2	jasmonate O-methyltransferase activity	2		mannosyltransferase activity	1					negative regulation of gibberellic acid mediated signal	1		dolichyldiphosphatase activity	1
		transpiration	2	intermediate filament binding	2		MAML1-RBP-Jkappa- ICN1 complex	1					negative regulation of flower development	1		DNA topoisomerase activity	1
		transcription from RNA polymerase I promoter	2	inositol trisphosphate phosphatase activity	2		male pronucleus	1					negative regulation of defense response	1		DNA strand renaturation	1
		TOR signaling cascade	2	inorganic diphosphatase activity	2		male germ cell nucleus	1					negative regulation by symbiont of host immune response	1		DNA primase activity	1
		termination of RNA polymerase III transcription	2	indole glucosinolate metabolic process	2		malate transmembrane transporter activity	1					NADP biosynthetic process	1		DNA ligase (ATP) activity	1
		tail-anchored membrane protein insertion into ER membrane	2	indoleacetic acid biosynthetic process	2		magnesium ion transmembrane transporter a	1					myo-inositol hexakisphosphate biosynthetic process	1		DNA helicase activity	1
		succinate metabolic process	2	indole-3-acetic acid amido synthetase activity	2		lysosomal lumen	1					myeloid cell differentiation	1		dihydrokaempferol 4-reductase activity	1
		stomatal lineage progression	2	hydroxyacylglutathione hydrolase activity	2		L-serine transmembrane transporter activi	1					mucilage extrusion from seed coat	1		diacylglycerol kinase activity	1
		sterol metabolic process	2	hydrolase activity, acting on ester bonds	2		L-lactate dehydrogenase activity	1					mRNA metabolic process	1		defense response to fungus	1
		starch metabolic process	2	Hsp90 protein binding	2		large ribosomal subunit	1					mRNA cleavage	1		cytokinin 9-beta-glucosyltransferase activity	1
		starch biosynthetic process	2	hormone binding	2		kinase binding	1					mRNA catabolic process	1		cytokinin 7-beta-glucosyltransferase activity	1
		spindle assembly	2	homogalacturonan biosynthetic process	2		kinase activity	1					mRNA 3{prime}-end processing	1		cytidine to uridine editing	1
		sphingolipid biosynthetic process	2	homocysteine S-methyltransferase activity	2		isovaleryl-CoA dehydrogenase activity	1					molybdopterin cofactor metabolic process	1		cysteine-type endopeptidase inhibitor activity	1
		sperm capacitation	2	histone methyltransferase activity	2		isoleucine-tRNA ligase activity	1					mitotic cell cycle G2/M transition DNA damage checkpoin	1		cysteine-type endopeptidase activity	1
		sperm axoneme assembly	2	histone-lysine N-methyltransferase activity	2		iron-sulfur cluster binding	1					mitosis	1		cysteine desulfurase activity	1
		sorocarp development	2	histone demethylase activity (H3-K4 specific)	2		intrinsic to peroxisomal membrane	1					mitochondria-nucleus signaling pathway	1		cyclopropane-fatty-acyl-phospholipid synthase activity	1
		social behavior	2	histone deacetylase binding	2		integrator complex	1					mitochondrial transport	1		cyclin binding	1
		signal peptide processing	2	high molecular weight B cell growth factor receptor binding	2		integral to synaptic vesicle membrane	1					mitochondrial iron ion transport	1		cyclase activity	1
		sex determination, primary response to X:A ratio	2	heme transporter activity	2		integral to mitochondrial inner membrane	1					mitochondrial electron transport, succinate to ubiquino	1		cutinase activity	1
		seed maturation	2	GTP-dependent protein binding	2		integral to Golgi membrane	1					microtubule cytoskeleton organization	1		copper ion transmembrane transporter activity	1
		rRNA pseudouridine synthesis	2	GTP cyclohydrolase I activity	2		inositol-3-phosphate synthase activity	1					microtubule bundle formation	1		coniferin beta-glucosidase activity	1
		root hair cell differentiation	2	G-protein coupled receptor activity	2		inorganic phosphate transmembrane transpo	1					microtubule anchoring	1		collagen binding	1
		RNA splicing, via transesterification reactions	2	glycosaminoglycan binding	2		immunological synapse	1					microsporogenesis	1		cinnamyl-alcohol dehydrogenase activity	1
		RNA polymerase	2	glycolate oxidase activity	2		identical protein binding	1					methylation	1		choline dehydrogenase activity	1
		RNA catabolic process	2	glycogenin glucosyltransferase activity	2		I band	1					meristem determinacy	1		chloroplast relocation	1
		RNA 5{prime}-end processing	2	glycine biosynthetic process	2		hydrolase activity, acting on carbon-nitr	1					medium-term memory	1		chlorophyllase activity	1
		ribosome biogenesis	2	glycerone kinase activity	2		hydrogen ion transmembrane transporter ac	1					maturation of SSU-rRNA	1		chitinase activity	1
		ribosome assembly	2	glycerol-3-phosphate O-acyltransferase activity	2		holo TFIIH complex	1					mannosyl-inositol phosphorylceramide metabolic process	1		cGMP metabolic process	1
		response to zinc ion	2	glutamyl-tRNA reductase activity	2		histone methyltransferase complex	1					maintenance of protein location	1		cellulase activity	1
		response to vitamin A	2	glutamate receptor binding	2		histone deacetylase complex	1					maintenance of gastrointestinal epithelium	1		cellular response to phosphate starvation	1
		response to pheromone	2	glucuronoxylan biosynthetic process	2		heterotrimeric G-protein complex	1					maintenance of epithelial cell apical/basal polarity	1		carbonate dehydratase activity	1
		response to organic substance	2	generation of precursor metabolites and energy	2		hemoglobin complex	1					lysine biosynthetic process via diaminopimelate	1		carbohydrate phosphorylation	1
		response to nicotine	2	gap junction channel activity	2		heme transporter activity	1					long-chain fatty acid metabolic process	1		calcium:hydrogen antiporter activity	1
		response to mechanical stimulus	2	galactinol-sucrose galactosyltransferase activity	2		heme binding	1					locomotion	1		C-8 sterol isomerase activity	1
		response to interleukin-1	2	first spliceosomal transesterification activity	2		guanosine-diphosphatase activity	1					localization	1		C-5 sterol desaturase activity	1
		response to fungus	2	feruloyl esterase activity	2		GTP binding	1					L-lactatedehydrogenase.	1		butyrate-CoA ligase activity	1
		response to bacterium	2	fatty-acyl-CoA synthase activity	2		growth cone	1					lithium ion transport	1		beta-gentiobiose beta-glucosidase activity	1
		response to activity	2	fatty acid transporter activity	2		Golgi transport complex	1					lipid modification	1		beta-fructofuranosidase activity	1
		respiratory gaseous exchange	2	fatty acid elongase activity	2		glycoprotein-N-acetylgalactosamine 3-beta	1					lignin biosynthetic process	1		beta-amylase activity	1
		regulation of Wnt receptor signaling pathway, planar cell pol	2	exonucleolytic nuclear-transcribed mRNA catabolic process i	2		glycoprotein 2-beta-D-xylosyltransferase	1					leukotriene biosynthetic process	1		benzoate-CoA ligase activity	1
		regulation of vegetative phase change	2	ethanolaminephosphotransferase activity	2		glycine cleavage complex	1					Leucocyanidinoxygenase.	1		bent DNA binding	1
		regulation of small GTPase mediated signal transduction	2	ethanolamine-phosphate cytidylyltransferase activity	2		glutamate-ammonia ligase activity	1					Leucine--tRNAligase.	1		auxin efflux transmembrane transporter activity	1
		regulation of RNA splicing	2	enzyme inhibitor activity	2		glucan endo-1,3-beta-D-glucosidase activi	1					leucine biosynthetic process	1		ATP transmembrane transporter activity	1
		regulation of protein ubiquitination	2	ent-kaurenoate oxidase activity	2		geranyltranstransferase activity	1					late endosome to vacuole transport via multivesicular b	1		ATP-dependent DNA helicase activity	1
		regulation of protein stability	2	enoyl-CoA hydratase activity	2		galactolipid biosynthetic process	1					L-ascorbic acid biosynthetic process	1		ATPase activity, coupled to transmembrane movement of subst	1
		regulation of nitric-oxide synthase activity	2	endoribonuclease activity	2		fungal-type vacuole membrane	1					jasmonic acid metabolic process	1		ATPase activity	1
		regulation of mitotic cell cycle	2	electron transporter, transferring electrons from CoQH2-cyt	2		fungal-type vacuole lumen	1					Isoleucine--tRNAligase.	1		asymmetric cell division	1
		regulation of microtubule-based process	2	E-box binding	2		fructose-bisphosphate aldolase activity	1					intrinsic apoptotic signaling pathway in response to en	1		asparagine synthase (glutamine-hydrolyzing) activity	1
		regulation of lipid storage	2	dolichyl-phosphate-mannose-protein mannosyltransferase acti	2		forebrain morphogenesis	1					inositol metabolic process	1		asparaginase activity	1
		regulation of I-kappaB kinase/NF-kappaB cascade	2	dolichol-linked oligosaccharide biosynthetic process	2		flotillin complex	1					induction of apoptosis by extracellular signals	1		arylesterase activity	1
		regulation of hydrogen peroxide metabolic process	2	DNA topoisomerase activity	2		flavin adenine dinucleotide binding	1					induction of apoptosis	1		arsenite transmembrane transporter activity	1
		regulation of hemocyte differentiation	2	DNA replication origin binding	2		flagellum	1					immune response	1		aromatic-L-amino-acid decarboxylase activity	1
		regulation of growth	2	dicarboxylic acid transmembrane transporter activity	2		flagellar axoneme	1					humoral immune response	1		arginine decarboxylase activity	1
		regulation of flavonoid biosynthetic process	2	defense response, incompatible interaction	2		fibril	1					Homoserinekinase.	1		arginine binding	1
		regulation of cytoskeleton organization	2	deacetylase activity	2		fatty-acyl-CoA binding	1					homing of group II introns	1		arabinose-5-phosphate isomerase activity	1
		regulation of cholesterol esterification	2	DDT-dehydrochlorinase activity	2		fatty acid oxidation	1					histone phosphorylation	1		antiporter activity	1
		regulation of cellular respiration	2	cytokinesis by cell plate formation	2		fatty acid elongase complex	1					histone H3-K4 demethylation, trimethyl-H3-K4-specific	1		anthocyanin biosynthetic process	1
		regulation of cellular amino acid metabolic process	2	cytochrome-b5 reductase activity	2		fatty acid elongase activity	1					histone H2A-S121 phosphorylation	1		anion transmembrane transporter activity	1
		receptor clustering	2	cyclin-dependent protein kinase activity	2		fatty acid beta-oxidation	1					histone demethylation	1		aminoacylase activity	1
		pyrimidine base catabolic process	2	coumarin biosynthetic process	2		extrinsic to plasma membrane	1					histone acetylation	1		amino acid transmembrane transporter activity	1
		purine ribonucleoside monophosphate biosynthetic process	2	core RNA polymerase II binding transcription factor activit	2		extrinsic to membrane	1					histidine biosynthetic process	1		amidophosphoribosyltransferase activity	1
		purine nucleotide biosynthetic process	2	chromosome segregation	2		extracellular region part	1					high-affinity potassium ion import	1		alpha-L-fucosidase activity	1
		protein ufmylation	2	chromatin DNA binding	2		extracellular matrix structural constitue	1					habituation	1		alpha-galactosidase activity	1
		protein targeting	2	choline transmembrane transporter activity	2		extracellular matrix	1					GTPcyclohydrolaseII.	1		allose 6-phosphate isomerase activity	1
		protein peptidyl-prolyl isomerization	2	choline-phosphate cytidylyltransferase activity	2		exosome (RNase complex)	1					glycosaminoglycan biosynthetic process	1		allene oxide synthase activity	1
		ProteinO-GlcNActransferase.	2	chlorophyll binding	2		exocyst	1					glycoprotein catabolic process	1		allene-oxide cyclase activity	1
		protein neddylation	2	chloride channel activity	2		eukaryotic translation initiation factor	1					glycolysis	1		alkylbase DNA N-glycosylase activity	1
		protein homotrimerization	2	cellular response to neutral pH	2		euchromatin	1					Glutamate-1-semialdehyde2	1		alkaloid biosynthetic process	1
		protein folding in endoplasmic reticulum	2	cation-transporting ATPase activity	2		ESCRT II complex	1					Glucosedehydrogenase(acceptor).	1		aldo-keto reductase (NADP) activity	1
		protein export from nucleus	2	calcium-transporting ATPase activity	2		ESCRT I complex	1					glomerular basement membrane development	1		alcohol dehydrogenase (NAD) activity	1
		protection from non-homologous end joining at telomere	2	calcium:hydrogen antiporter activity	2		ER to Golgi transport vesicle	1					GermacreneAhydroxylase.	1		ADP binding	1
		proteasome regulatory particle assembly	2	calcium-dependent protein binding	2		epsilon DNA polymerase complex	1					generation of precursor metabolites and energy	1		adenylosuccinate synthase activity	1
		proline catabolic process	2	branched chain family amino acid catabolic process	2		endo-1,4-beta-xylanase activity	1					galactolipid biosynthetic process	1		adenyl-nucleotide exchange factor activity	1
		proanthocyanidin biosynthetic process	2	beta-gentiobiose beta-glucosidase activity	2		EKC/KEOPS complex	1					G2/M transition of mitotic cell cycle	1		adenylate kinase activity	1
		{prime}de novo{prime} cotranslational protein folding	2	beta-amylase activity	2		DSIF complex	1					G2/M transition DNA damage checkpoint	1		acylglycerone-phosphate reductase activity	1
		potassium ion transport	2	beta-1,3-galactosyltransferase activity	2		drug binding	1					fungal-type cell wall organization	1		[acyl-carrier-protein] S-malonyltransferase activity	1
		post-translational protein modification	2	auxin binding	2		double-stranded RNA binding	1					fumarate transport	1		acyl carrier activity	1
		post-chaperonin tubulin folding pathway	2	ATP transmembrane transporter activity	2		double-stranded DNA binding	1					Fructose-bisphosphatase.	1		actin filament binding	1
		positive regulation of Ras GTPase activity	2	ATP-dependent protein binding	2		DNA replication factor A complex	1					Fructose and mannose metabolism	1		actin cytoskeleton organization	1
		positive regulation of Rab GTPase activity	2	ATP-dependent helicase activity	2		DNA polymerase III complex	1					filopodium assembly	1		acid phosphatase activity	1
		positive regulation of protein phosphorylation	2	ATP citrate synthase activity	2		dimethylargininase activity	1					feminization of hermaphroditic germ-line	1		acidic amino acid transmembrane transporter activity	1
		positive regulation of programmed cell death	2	ATPase activity, coupled to transmembrane movement of ions	2		diarylheptanoid and gingerol biosynthesi	1					female meiosis	1		acid-amino acid ligase activity	1
		positive regulation of Notch signaling pathway	2	ATPase activity, coupled	2		cytoskeletal protein binding	1					fatty acid metabolic process	1		acetyl-CoA carboxylase activity	1
		positive regulation of macroautophagy	2	ATP:ADP antiporter activity	2		cytoplasmic vesicle part	1					fatty acid biosynthetic process	1		acetyl-CoA C-acetyltransferase activity	1
		positive regulation of locomotion	2	arginyltransferase activity	2		cytoplasmic stress granule	1					ER to Golgi vesicle-mediated transport	1		abscisic acid mediated signaling pathway	1
		positive regulation of GTPase activity	2	antigen processing and presentation of peptide antigen via	2		cytoplasmic part	1					ergosterol biosynthetic process	1		6-phosphogluconolactonase activity	1
		positive regulation of cytotoxic T cell differentiation	2	AMP binding	2		cystathionine beta-synthase activity	1					ER body organization	1		6,7-dimethyl-8-ribityllumazine synthase activity	1
		positive regulation of cell size	2	amino acid import	2		cyclin-dependent protein kinase regulator	1					ER-associated protein catabolic process	1		5{prime}-O-trimethyltransferase.	1
		positive regulation of cell growth	2	alternative oxidase activity	2		cyclase activity	1					epidermal cell fate specification	1		5{prime}-3{prime} exoribonuclease activity	1
		polype...	2	alpha-ribazole phosphatase activity	2		Cul2-RING ubiquitin ligase complex	1					entry into host	1		5-formyltetrahydrofolate cyclo-ligase activity	1
		Polygalacturonate4-alpha-galacturonosyltransferase.	2	alpha-N-arabinofuranosidase activity	2		CRD-mediated mRNA stability complex	1					Enoyl-CoAhydratase.	1		5-didehydrogluconatereductase.	1
		pollen tube guidance	2	alpha-mannosidase activity	2		cornified envelope	1					endosperm development	1		4-coumarate-CoA ligase activity	1
		pollen exine formation	2	alpha-galactosidase activity	2		copper ion binding	1					EndopeptidaseLa.	1		4-aminobenzoate amino acid synthetase activity	1
		polar nucleus fusion	2	alkane 1-monooxygenase activity	2		collagen type V	1					D-ribose catabolic process	1		4-AHBAsynthase.	1
		placenta development	2	alkaline phosphatase activity	2		clathrin vesicle coat	1					double-strand break repair	1		3-hydroxydecanoyl-[acyl-carrier-protein] dehydratase activi	1
		pigmentation	2	alcohol dehydrogenase (NAD) activity	2		clathrin coat of trans-Golgi network vesi	1					dorsal/ventral pattern formation	1		3-dihydroxylase.	1
		phospholipid catabolic process	2	ADP-ribosylation factor binding	2		clathrin coat of endocytic vesicle	1					dormancy process	1		2{prime}-deoxymugineic-acid 2{prime}-dioxygenase activity	1
		phospholipid biosynthetic process	2	acyl-CoA oxidase activity	2		clathrin binding	1					dolichol biosynthetic process	1		2-phytyl-1,4-naphthoquinone methyltransferase activity	1
		phosphatidylinositol-3-phosphate biosynthetic process	2	acyl-CoA dehydrogenase activity	2		cis-Golgi network membrane	1					DNA topological change	1		2-keto-3-deoxy-L-rhamnonatealdolase.	1
		phenylpropanoid biosynthetic process	2	acetyltransferase activity	2		chylomicron	1					DNAhelicase.	1		2-isopropylmalate synthase activity	1
		Peroxidase.	2	acetyl-CoA carboxylase activity	2		chromosomal part	1					DNA duplex unwinding	1		2-hydroxy-3-oxopropionate reductase activity	1
		peptidyl-lysine dimethylation	2	acetate-CoA ligase activity	2		chromatin remodeling complex	1					DNA-dependent DNA replication	1		2-alkenal reductase [NAD(P)] activity	1
		pentose-phosphate shunt, oxidative branch	2	abscisic acid mediated signaling pathway	2		chromatin binding	1					dihydrosphingosine-1-P pathway	1		2,3-dimethylmalate lyase activity	1
		ossification	2	(+)-abscisic acid 8{prime}-hydroxylase activity	2		chloroplast starch grain	1					Dihydrodipicolinatesynthase.	1		1-deoxy-D-xylulose-5-phosphate reductoisomerase activity	1
		Omega-hydroxypalmitateO-feruloyltransferase.	2	6-phosphofructokinase activity	2		chloroplast membrane	1					D-galactarate catabolic process	1		1-aminomutase.	1
		oligosaccharide metabolic process	2	5S rRNA primary transcript binding	2		chloroplast ATP synthase complex	1					developmental process involved in reproduction	1		1-aminocyclopropane-1-carboxylate oxidase activity	1
		oligosaccharide biosynthetic process	2	5{prime}-flap endonuclease activity	2		chlorophyll binding	1					detoxification of nitrogen compound	1		1-acylglycerol-3-phosphate O-acyltransferase activity	1
		nurse cell apoptotic process	2	1-phosphatidylinositol binding	2		chloride channel regulator activity	1					detection of cytokinin stimulus	1		14-3-3 protein binding	1
		nucleotide-excision repair, DNA incision, 5{prime}-to lesion	2	1-phosphatidylinositol-4-phosphate 5-kinase activity	2		chaperone binding	1					defense response to bacterium, incompatible interaction	1		12-oxophytodienoate reductase activity	1
		nucleotide biosynthetic process	2	1-acylglycerol-3-phosphate O-acyltransferase activity	2		centromeric heterochromatin	1					defense response to bacterium	1			1
		nucleolus organization	2	zeaxanthin epoxidase [overall] activity	1		cellulase activity	1					DeacetylvindolineO-acetyltransferase.	1			1423
		nucleocytoplasmic transport	2	xylulokinase activity	1		cell leading edge	1					daunorubicin metabolic process	1
		nuclear export	2	xylan catabolic process	1		cell cortex	1					cytoplasmic sequestering of transcription factor	1
		N-terminal protein amino acid acetylation	2	Wnt receptor signaling pathway	1		Cdc48p-Npl4p-Ufd1p AAA ATPase complex	1					cytokinin biosynthetic process	1
		N-terminal peptidyl-alanine trimethylation	2	voltage-gated calcium channel activity	1		CD40 receptor complex	1					Cystathioninegamma-synthase.	1
		NLS-bearing substrate import into nucleus	2	voltage-gated anion channel activity	1		CCAAT-binding factor complex	1					cyanogenic glycoside biosynthetic process	1
		neurotransmitter secretion	2	vitamin E binding	1		calcium:sodium antiporter activity	1					cotyledon morphogenesis	1
		neural retina development	2	vitamin D receptor binding	1		calcium ion binding	1					cortical actin cytoskeleton organization	1
		negative regulation of translational initiation	2	vitamin B6 biosynthetic process	1		calcium channel regulator activity	1					copper ion transmembrane transport	1
		negative regulation of proteolysis	2	vacuolar sorting signal binding	1		brahma complex	1					COPII vesicle coating	1
		negative regulation of protein catabolic process	2	UTP:glucose-1-phosphate uridylyltransferase activity	1		beta-gentiobiose beta-glucosidase activit	1					contractile vacuole organization	1
		negative regulation of phosphatase activity	2	uroporphyrinogen decarboxylase activity	1		beta-1,3-galactosyltransferase activity	1					compound eye photoreceptor development	1
		negative regulation of nuclear mRNA splicing, via spliceosome	2	uridine kinase activity	1		Barr body	1					chromatin silencing at silent mating-type cassette	1
		negative regulation of neuron differentiation	2	UFM1 activating enzyme activity	1		ATP metabolic process	1					chondroitin sulfate biosynthetic process	1
		negative regulation of insulin receptor signaling pathway	2	UDP-N-acetylglucosamine-dolichyl-phosphate N-acetylglucosam	1		ATP-dependent RNA helicase activity	1					cholesterol homeostasis	1
		negative regulation of ethylene mediated signaling pathway	2	UDP-N-acetylgalactosamine transmembrane transporter activit	1		ATP-dependent helicase activity	1					chloroplast fission	1
		negative regulation of endopeptidase activity	2	UDP-glycosyltransferase activity	1		ATP citrate synthase activity	1					chloride ion homeostasis	1
		negative regulation of cell migration	2	UDP-glucuronic acid transmembrane transporter activity	1		ATP biosynthetic process	1					chaperone cofactor-dependent protein refolding	1
		negative regulation of catalytic activity	2	UDP-glucose 4-epimerase activity	1		ATP binding	1					cerebral cortex GABAergic interneuron migration	1
		negative regulation of actin filament depolymerization	2	UDP-galactose:N-glycan beta-1,3-galactosyltransferase activ	1		ATPase binding	1					cell wall modification involved in multidimensional cel	1
		myosin filament assembly	2	ubiquinone biosynthetic process	1		anthocyanin 6{prime}{prime}-O-malonyltran	1					cellular response to UV-B	1
		mycelium development	2	tyrosine 3-monooxygenase activity	1		anchored to plasma membrane	1					cellular response to starvation	1
		mushroom body development	2	type 2A serotonin receptor binding	1		AMP-activated protein kinase complex	1					cellular response to redox state	1
		muscle tissue development	2	type 1 fibroblast growth factor receptor binding	1		aminoacyl-tRNA synthetase multienzyme com	1					cellular response to nitrogen starvation	1
		muscle filament sliding	2	tryptophan-tRNA ligase activity	1		amino acid transmembrane transporter acti	1					cellular response to mycophenolic acid	1
		mitotic cell cycle G2/M transition DNA damage checkpoint	2	tRNA (uracil) methyltransferase activity	1		alpha-mannosidase activity	1					cellular response to heat	1
		mitochondrion degradation	2	tRNA splicing, via endonucleolytic cleavage and ligation	1		alpha-ketoacid dehydrogenase activity	1					cellular response to amino acid starvation	1
		mitochondrial respiratory chain complex IV assembly	2	tRNA methylation	1		alpha-glucosidase activity	1					cellular protein localization	1
		mitochondrial respiratory chain complex I assembly	2	tRNA (guanine-N7-)-methyltransferase activity	1		alpha,alpha-trehalose-phosphate synthase	1					cellular hyperosmotic response	1
		mitochondrial electron transport, succinate to ubiquinone	2	tRNA dimethylallyltransferase activity	1		alpha,alpha-trehalase activity	1					cell tip growth	1
		mitochondrial electron transport, NADH to ubiquinone	2	tRNA (cytosine-5-)-methyltransferase activity	1		alpha-1,6-mannosyltransferase activity	1					cell motility	1
		mitochondrial ATP synthesis coupled proton transport	2	tRNA adenylyltransferase activity	1		alkane 1-monooxygenase activity	1					Caroteneepsilon-monooxygenase.	1
		microsporogenesis	2	trisporic acid biosynthetic process	1		acylglycerol lipase activity	1					carbohydrate metabolic process	1
		mesoderm development	2	tripeptide transporter activity	1		acyl carrier activity	1					calcium ion homeostasis	1
		meristem initiation	2	triose-phosphate isomerase activity	1		actomyosin contractile ring	1					butyrate metabolic process	1
		memory	2	triglyceride lipase activity	1		actomyosin	1					brassinosteroid mediated signaling pathway	1
		meiotic DNA double-strand break formation	2	tricarboxylic acid cycle	1		actin filament binding	1					body morphogenesis	1
		mature ribosome assembly	2	tricarboxylate secondary active transmembrane transporter a	1		actin filament	1					blood coagulation	1
		maturation of 5.8S rRNA	2	transposition, DNA-mediated	1		actin binding	1					biotin biosynthetic process	1
		maternal specification of dorsal/ventral axis, oocyte, germ-l	2	transport	1		acetylglucosaminyltransferase activity	1					Beta-glucosidase.	1
		MAPK cascade	2	translation repressor activity, nucleic acid binding	1		acetyl-CoA C-acetyltransferase activity	1					Beta-amyrin24-hydroxylase.	1
		Malpighian tubule morphogenesis	2	translation release factor activity, codon nonspecific	1		acetylcholine-gated channel complex	1					beta-amyloid metabolic process	1
		maintenance of gastrointestinal epithelium	2	translation release factor activity	1		(+)-abscisicacid8{prime}-hydroxylase.	1					beta-amyloid formation	1
		maintenance of DNA methylation	2	translation initiation factor binding	1		6-phosphofructokinase complex	1					arginine biosynthetic process via ornithine	1
		magnesium ion transport	2	transforming growth factor beta receptor activity, type I	1		5-aminolevulinate synthase activity	1					arginine biosynthetic process	1
		L-serine metabolic process	2	transferase activity, transferring acyl groups	1		3{prime},5{prime}-cyclic-AMP phosphodiest	1					anatomical structure morphogenesis	1
		long-chain fatty acid metabolic process	2	trans-cinnamate 4-monooxygenase activity	1		3 iron, 4 sulfur cluster binding	1					Amino sugar and nucleotide sugar metabolism	1
		L-lysine-forming).	2	toxin transporter activity	1		2-hexaprenyl-6-methoxy-1,4-benzoquinone m	1					amino acid catabolic process to alcohol via Ehrlich pat	1
		liver development	2	toxin catabolic process	1		2-(2{prime}-methylthio)ethylmalate syntha	1					amino acid adenylylation by nonribosomal peptide syntha	1
		lipid A biosynthetic process	2	thyroid hormone generation	1		1,4-alpha-glucan branching enzyme activit	1					alpha-trehalase.	1
		larval central nervous system remodeling	2	thiol oxidase activity	1			1					aggressive behavior	1
		lactose transport	2	thalian-diol desaturase activity	1			4929					adherens junction organization	1
		isopentenyl diphosphate biosynthetic process, mevalonate-inde	2	TFIIH-class transcription factor binding	1								adenine salvage	1
		Isoflavone2{prime}-hydroxylase.	2	TFIIF-class transcription factor binding	1								actin nucleation	1
		intronless viral mRNA export from host nucleus	2	testosterone dehydrogenase [NAD(P)] activity	1								actin-myosin filament sliding	1
		intra-Golgi vesicle-mediated transport	2	telomerase inhibitor activity	1								abscisic acid biosynthetic process	1
		intracellular transport	2	tail tip morphogenesis	1								8-dioxygenase.	1
		intracellular mRNA localization	2	synapse assembly	1								5{prime}-cyclic-GMPphosphodiesterase.	1
		inositol trisphosphate metabolic process	2	SUMO-specific protease activity	1								5-epiaristolochene1	1
		inositol metabolic process	2	SUMO ligase activity	1								5-bisphosphateisomerase.	1
		Inorganicdiphosphatase.	2	sulfotransferase activity	1								4{prime}	1
		imaginal disc pattern formation	2	sulfinoalanine decarboxylase activity	1								4-hydroxyphenylacetaldehydeoximemonooxygenase.	1
		histone mRNA catabolic process	2	sulfate assimilation	1								4)-dienoyl-CoA isomerase 1 [...	1
		Histone-lysineN-methyltransferase.	2	sucrose-phosphate synthase activity	1								4-beta-xylosidase.	1
		histone H3-K9 demethylation	2	succinate-semialdehyde dehydrogenase binding	1								4-beta-xylanase.	1
		histone H2A acetylation	2	succinate dehydrogenase (ubiquinone) activity	1								4-alpha-glucanbranchingenzyme.	1
		Histoneacetyltransferase.	2	succinate-CoA ligase (GDP-forming) activity	1								3-xylosyltransferase.	1
		histone acetylation	2	structure-specific DNA binding	1								3-dihydro-3-hydroxyanthranilateisomerase.	1
		heart development	2	structural constituent of cytoskeleton	1								3-deoxy-7-phosphoheptulonatesynthase.	1
		G-protein coupled receptor signaling pathway	2	structural constituent of chitin-based larval cuticle	1								3-dehydroquinatedehydratase.	1
		glutathione metabolic process	2	store-operated calcium channel activity	1								3(4)-beta-glucanase.	1
		glutamine metabolic process	2	sterol-4-alpha-carboxylate 3-dehydrogenase (decarboxylating	1								2-(S)-hydroxypropyl-CoMdehydrogenase.	1
		glutamate biosynthetic process	2	sterol 3-beta-glucosyltransferase activity	1									1
		glucosinolate metabolic process	2	steroid metabolic process	1
		glucosinolate catabolic process	2	steroid hydroxylase activity	1
		Glucosedehydrogenase(acceptor).	2	steroid dehydrogenase activity	1
		glucose catabolic process	2	starch metabolic process	1
		gene silencing by RNA	2	stamen development	1
		gene expression	2	SSU rRNA binding	1
		G1 phase of mitotic cell cycle	2	spliceosomal complex assembly	1
		folic acid transport	2	spindle organization	1
		folic acid metabolic process	2	sphinganine-1-phosphate aldolase activity	1
		flight behavior	2	spermatogenesis	1
		flavonoid biosynthetic process	2	solute:solute antiporter activity	1
		female meiosis	2	sodium ion transmembrane transporter activity	1
		female germ-line stem cell division	2	snoRNP binding	1
		fatty acid oxidation	2	single-stranded telomeric DNA binding	1
		fatty acid omega-oxidation	2	single-stranded RNA binding	1
		fatty acid biosynthetic process	2	sinapoylglucose-malate O-sinapoyltransferase activity	1
		FasL biosynthetic process	2	sinapate 1-glucosyltransferase activity	1
		ergosterol biosynthetic process	2	signal transduction	1
		epidermis development	2	shoot development	1
		entry into host	2	sesquiterpenoid biosynthetic process	1
		endoplasmic reticulum tubular network organization	2	serine-type peptidase activity	1
		endonucleolytic cleavage to generate mature 5{prime}-end of S	2	serine-type carboxypeptidase activity	1
		endocytic recycling	2	sedoheptulose-7-phosphate:D-glyceraldehyde-3-phosphate glyc	1
		embryo sac egg cell differentiation	2	secondary active monocarboxylate transmembrane transporter	1
		embryonic placenta development	2	S-alkylthiohydroximate lyase activity	1
		egress of virus within host cell	2	salicylic acid glucosyltransferase (glucoside-forming) acti	1
		drought recovery	2	S100 protein binding	1
		DNA replication	2	R-SMAD binding	1
		DNA recombination	2	RS domain binding	1
		DNA metabolic process	2	rRNA (uridine-C5-)-methyltransferase activity	1
		DNA mediated transformation	2	rRNA (pseudouridine) methyltransferase activity	1
		DNA-directedDNApolymerase.	2	rRNA primary transcript binding	1
		DNA damage checkpoint	2	rRNA methyltransferase activity	1
		dipeptide transport	2	rRNA import into mitochondrion	1
		diadenosine tetraphosphate biosynthetic process	2	rRNA (cytosine-N4-)-methyltransferase activity	1
		detection of mechanical stimulus	2	rRNA (adenine-N6,N6-)-dimethyltransferase activity	1
		dephosphorylation	2	RNA trimethylguanosine synthase activity	1
		defense response to Gram-negative bacterium	2	RNA polymerase II transcription corepressor activity	1
		defense response to bacterium, incompatible interaction	2	RNA polymerase III type 3 promoter DNA binding	1
		cytoskeleton organization	2	RNA polymerase III type 1 promoter DNA binding	1
		cytoplasmic transport, nurse cell to oocyte	2	RNA polymerase II core promoter proximal region sequence-sp	1
		cytoplasmic microtubule organization	2	RNA polymerase II core binding	1
		cytochrome b6f complex assembly	2	RNA polymerase II activating transcription factor binding	1
		cytidine to uridine editing	2	RNA methylation	1
		copulation	2	RNA metabolic process	1
		collagen fibril organization	2	RNA-directed RNA polymerase activity	1
		cobalamin transport	2	RNA 7-methylguanosine cap binding	1
		cobalamin biosynthetic process	2	RNA-3{prime}-phosphate cyclase activity	1
		cilium assembly	2	ribulose-1,5-bisphosphate carboxylase/oxygenase activator a	1
		chromatin silencing by small RNA	2	ribosome assembly	1
		chromatin assembly or disassembly	2	ribosomal small subunit biogenesis	1
		cholesterol transport	2	ribosomal large subunit biogenesis	1
		cholesterol metabolic process	2	ribosomal large subunit binding	1
		chloroplast avoidance movement	2	ribose-5-phosphate isomerase activity	1
		chemotaxis	2	ribonuclease P activity	1
		chaperone-mediated protein transport	2	retinoic acid binding	1
		chaperone cofactor-dependent protein refolding	2	response to wounding	1
		chaeta development	2	response to water deprivation	1
		ceramide metabolic process	2	response to tumor necrosis factor	1
		ceramide biosynthetic process	2	response to symbiotic fungus	1
		cellular zinc ion homeostasis	2	response to other organism	1
		cellular response to thyroid hormone stimulus	2	response to nematode	1
		cellular response to redox state	2	response to karrikin	1
		cellular response to insulin stimulus	2	response to hypoxia	1
		cellular response to heat	2	response to fructose stimulus	1
		cellular response to glucose starvation	2	response to far red light	1
		cellular response to ethylene stimulus	2	response to drug	1
		cellular process involved in reproduction	2	respiratory gaseous exchange	1
		cellular cell wall macromolecule metabolic process	2	reproduction	1
		cell surface receptor signaling pathway	2	regulation of transcription from RNA polymerase II promoter	1
		cell motility	2	regulation of shoot development	1
		cell-matrix adhesion	2	regulation of protein localization	1
		cell fate specification	2	regulation of glycogen biosynthetic process	1
		cell elongation involved in imaginal disc-derived wing morpho	2	regulation of gluconeogenesis	1
		carbohydrate catabolic process	2	regulation of defense response	1
		brown fat cell differentiation	2	regulation of cytoskeleton organization	1
		brassinosteroid mediated signaling pathway	2	regulation of cell shape	1
		brassinosteroid biosynthetic process	2	regulation of cell proliferation	1
		branched chain family amino acid catabolic process	2	regulation of cell growth	1
		blood coagulation	2	regulation of cell aging	1
		axonogenesis	2	regulation of alternative nuclear mRNA splicing, via splice	1
		attachment of spindle microtubules to kinetochore	2	regulation of acetyl-CoA biosynthetic process from pyruvate	1
		ATP hydrolysis coupled proton transport	2	receptor tyrosine kinase binding	1
		ATP biosynthetic process	2	receptor signaling protein activity	1
		ascospore-type prospore-specific spindle pole body remodeling	2	rDNA binding	1
		ascospore-type prospore membrane assembly	2	Ras guanyl-nucleotide exchange factor activity	1
		antigen processing and presentation of exogenous peptide anti	2	Ral guanyl-nucleotide exchange factor activity	1
		AnthranilateN-benzoyltransferase.	2	Rab GDP-dissociation inhibitor activity	1
		anterograde axon cargo transport	2	quercetin 3-O-glucosyltransferase activity	1
		Aminoacyl-tRNAhydrolase.	2	pyruvate dehydrogenase (acetyl-transferring) activity	1
		amino acid import	2	pyrroline-5-carboxylate reductase activity	1
		adherens junction organization	2	pyrophosphatase activity	1
		Adenylatekinase.	2	pyridoxal kinase activity	1
		adaptation of rhodopsin mediated signaling	2	pseudouridylate synthase activity	1
		activation of cysteine-type endopeptidase activity involved i	2	proton transport	1
		actin filament polymerization	2	protein tyrosine/serine/threonine phosphatase activity	1
		Aconitatehydratase.	2	protein tyrosine phosphatase activity	1
		abscisic acid biosynthetic process	2	protein transport	1
		4-hydroxyphenylacetaldehydeoximemonooxygenase.	2	protein tetramerization	1
		3-hydroxyisobutyratedehydrogenase.	2	protein serine/threonine phosphatase inhibitor activity	1
		3-beta-glucansynthase.	2	protein self-association	1
		zinc ion transport	1	protein retention in ER lumen	1
		zinc ion transmembrane transport	1	protein processing	1
		(Z)-gamma-bisabolenesynthase.	1	protein phosphorylated amino acid binding	1
		Xyloglucan:xyloglucosyltransferase.	1	protein phosphatase regulator activity	1
		xenobiotic metabolic process	1	protein phosphatase 2A binding	1
		Wnt receptor signaling pathway, planar cell polarity pathway	1	protein methyltransferase activity	1
		water transport	1	protein-methionine-R-oxide reductase activity	1
		vitamin A metabolic process	1	protein localization in endoplasmic reticulum	1
		visual perception	1	protein kinase A regulatory subunit binding	1
		viral reproduction	1	protein kinase A binding	1
		viral entry into host cell	1	protein K11-linked ubiquitination	1
		vesicle targeting, to, from or within Golgi	1	protein import into mitochondrial matrix	1
		vesicle organization	1	protein glycosylation	1
		vesicle fusion with Golgi apparatus	1	protein-glycine ligase activity, initiating	1
		vesicle docking involved in exocytosis	1	protein-glutamine gamma-glutamyltransferase activity	1
		very long-chain fatty acid metabolic process	1	protein C-terminal S-isoprenylcysteine carboxyl O-methyltra	1
		vacuolar acidification	1	protein C-terminal methylesterase activity	1
		urate metabolic process	1	protein C-terminal carboxyl O-methyltransferase activity	1
		UDP-xylose transport	1	protein catabolic process	1
		Ubiquitinylhydrolase1.	1	protein autophosphorylation	1
		Ubiquitin--proteinligase.	1	protein anchor	1
		ubiquitin-dependent protein catabolic process via the multive	1	protein adenylyltransferase activity	1
		tryptophan transport	1	proteasomal ubiquitin-dependent protein catabolic process	1
		tryptophan catabolic process	1	procollagen-proline 4-dioxygenase activity	1
		tRNA wobble position uridine thiolation	1	prenylcysteine methylesterase activity	1
		tRNA splicing, via endonucleolytic cleavage and ligation	1	pre-mRNA 5{prime}-splice site binding	1
		tRNA processing	1	potassium:sodium symporter activity	1
		tRNA modification	1	potassium channel regulator activity	1
		tRNA gene clustering	1	potassium channel inhibitor activity	1
		tRNA(cytosine(34)-C(5))-methyltransferase.	1	post-Golgi vesicle-mediated transport	1
		tRNA(carboxymethyluridine(34)-5-O)-methyltransferase.	1	positive regulation of histone H3-K4 methylation	1
		tRNA 3{prime}-end processing	1	positive regulation of fatty acid beta-oxidation	1
		triose phosphate transmembrane transport	1	positive regulation of epithelial cell differentiation	1
		triglyceride homeostasis	1	positive phototaxis	1
		transposition, DNA-mediated	1	porin activity	1
		transmembrane receptor protein tyrosine kinase signaling path	1	poly-pyrimidine tract binding	1
		transcription factor import into nucleus	1	polyphosphate kinase activity	1
		transcription elongation, DNA-dependent	1	polynucleotide 3{prime}-phosphatase activity	1
		transcription-coupled nucleotide-excision repair	1	poly-N-acetyllactosamine biosynthetic process	1
		thyroid gland development	1	polygalacturonase inhibitor activity	1
		Thymidinekinase.	1	poly(A)-specific ribonuclease activity	1
		threonyl-tRNA aminoacylation	1	polyamine oxidase activity	1
		threonine catabolic process	1	poly(ADP-ribose) glycohydrolase activity	1
		Thioloxidase.	1	poly-ADP-D-ribose binding	1
		thermotaxis	1	pollen sperm cell differentiation	1
		tetrapyrrole biosynthetic process	1	piRNA binding	1
		tetrahydrofolate metabolic process	1	photorespiration	1
		termination of mitochondrial transcription	1	phosphotransferase activity, for other substituted phosphat	1
		telomere maintenance via telomerase	1	phosphorylation	1
		telomere capping	1	phosphorylase activity	1
		T cell differentiation in thymus	1	phosphoribosylaminoimidazolesuccinocarboxamide synthase act	1
		T cell activation	1	phosphoribosylamine-glycine ligase activity	1
		targeting of mRNA for destruction involved in RNA interferenc	1	phosphoprotein binding	1
		synaptic transmission, dopaminergic	1	phosphomethylethanolamine N-methyltransferase activity	1
		synaptic growth at neuromuscular junction	1	phospholipid-hydroperoxide glutathione peroxidase activity	1
		synapse organization	1	phospholipid dephosphorylation	1
		sulfur amino acid biosynthetic process	1	phospholipase activator activity	1
		Sulfateadenylyltransferase.	1	phospholipase A2 activity	1
		sucrose transport	1	phosphohistidine phosphatase activity	1
		Succinate--CoAligase(ADP-forming).	1	phosphoglycerate transmembrane transporter activity	1
		stomatal complex development	1	phosphoglycerate dehydrogenase activity	1
		sterol regulatory element binding protein cleavage	1	phosphoglucomutase activity	1
		steroid hormone mediated signaling pathway	1	phosphoenolpyruvate carboxykinase activity	1
		stem cell maintenance	1	phosphatidylserine decarboxylase activity	1
		stem cell differentiation	1	phosphatidylserine biosynthetic process	1
		startle response	1	phosphatidyl-N-methylethanolamine N-methyltransferase activ	1
		starch catabolic process	1	phosphatidylinositol binding	1
		sprouting angiogenesis	1	phosphatidylinositol-3,5-bisphosphate 5-phosphatase activit	1
		sporopollenin biosynthetic process	1	phosphatidylcholine 1-acylhydrolase activity	1
		spongiotrophoblast layer development	1	phosphate ion transport	1
		spliceosomal conformational changes to generate catalytic con	1	phosphatase inhibitor activity	1
		spindle checkpoint	1	phenylpropanoid biosynthetic process	1
		sphingolipid metabolic process	1	pharyngeal pumping	1
		sphingolipid catabolic process	1	peroxisome organization	1
		spermine biosynthetic process	1	peroxiredoxin activity	1
		sperm individualization	1	peptidyl-tyrosine dephosphorylation	1
		spermidine hydroxycinnamate conjugate biosynthetic process	1	peptidyl-proline hydroxylation to 4-hydroxy-L-proline	1
		spermidine biosynthetic process	1	peptidyl-arginine methylation	1
		spermatid nucleus differentiation	1	peptidylamidoglycolate lyase activity	1
		spermatid differentiation	1	peptide receptor activity	1
		sorocarp morphogenesis	1	peptide-O-fucosyltransferase activity	1
		sorbitol metabolic process	1	peptide-methionine-(S)-S-oxide reductase activity	1
		somatic stem cell maintenance	1	peptide binding	1
		Solubleepoxidehydrolase.	1	peptide alpha-N-acetyltransferase activity	1
		snRNP protein import into nucleus	1	pentacyclic triterpenoid biosynthetic process	1
		snRNA processing	1	pectate lyase activity	1
		small GTPase mediated signal transduction	1	p-coumarate 3-hydroxylase activity	1
		sleep	1	pantothenate kinase activity	1
		skin development	1	oxysterol binding	1
		skeletal system development	1	oxoglutarate:malate antiporter activity	1
		skeletal muscle thin filament assembly	1	oxidoreductase activity, oxidizing metal ions	1
		skeletal muscle myosin thick filament assembly	1	oxidoreductase activity, acting on the aldehyde or oxo grou	1
		site selection involved in cell cycle cytokinesis	1	oxidoreductase activity, acting on CH-OH group of donors	1
		single-species biofilm formation on inanimate substrate	1	oxidation-reduction process	1
		signal transduction by phosphorylation	1	oxalate-CoA ligase activity	1
		sexual reproduction	1	ovulation	1
		sex differentiation	1	orotate phosphoribosyltransferase activity	1
		sex determination	1	ornithine decarboxylase inhibitor activity	1
		septation initiation signaling cascade	1	ornithine decarboxylase activity	1
		sensory perception of pain	1	organic cation transmembrane transporter activity	1
		sensory organ development	1	organic anion transmembrane transporter activity	1
		selenocysteine incorporation	1	O-phospho-L-serine:2-oxoglutarate aminotransferase activity	1
		selenate transport	1	omega peptidase activity	1
		secondary shoot formation	1	olfactory receptor activity	1
		Schwann cell development	1	O-acyltransferase activity	1
		SCF-dependent proteasomal ubiquitin-dependent protein catabol	1	nucleotide phosphatase activity	1
		salivary gland histolysis	1	nucleotide-excision repair	1
		salivary gland development	1	nucleosome binding	1
		salicylic acid metabolic process	1	nucleoside transmembrane transporter activity	1
		S-adenosylmethionine biosynthetic process	1	nucleoside diphosphate kinase activity	1
		ruffle organization	1	nucleocytoplasmic transporter activity	1
		rRNA transcription	1	nucleobase-containing compound transmembrane transporter ac	1
		rRNA methylation	1	nuclear localization sequence binding	1
		rRNA base methylation	1	nuclear export signal receptor activity	1
		root meristem specification	1	N-terminal protein myristoylation	1
		RNA transport	1	non-membrane spanning protein tyrosine phosphatase activity	1
		[RNA-polymerase]-subunitkinase.	1	non-kinase phorbol ester receptor activity	1
		RNA localization	1	nitric-oxide synthase regulator activity	1
		RNA-directedDNApolymerase.	1	nicotinate phosphoribosyltransferase activity	1
		ribosomal large subunit export from nucleus	1	nicotianamine synthase activity	1
		ribose phosphate metabolic process	1	nickel cation binding	1
		ribonucleoside diphosphate catabolic process	1	neurotransmitter transporter activity	1
		RibonucleaseIII.	1	neuroblast proliferation	1
		RibonucleaseH.	1	negative regulation of phosphatase activity	1
		rhamnogalacturonan II biosynthetic process	1	negative regulation of G1/S transition of mitotic cell cycl	1
		retrograde transport, vesicle recycling within Golgi	1	negative regulation of cell proliferation	1
		retina morphogenesis in camera-type eye	1	negative regulation of apoptotic process	1
		response to vitamin D	1	NEDD8-specific protease activity	1
		response to toxin	1	NEDD8 activating enzyme activity	1
		response to superoxide	1	NAD(P)+ transhydrogenase activity	1
		response to stilbenoid	1	NAD(P)+-protein-arginine ADP-ribosyltransferase activity	1
		response to redox state	1	NADPH-hemoprotein reductase activity	1
		response to photooxidative stress	1	NADP+ binding	1
		response to pheromone involved in conjugation with cellular f	1	NAD+ kinase activity	1
		response to organic nitrogen	1	NADH kinase activity	1
		response to nutrient	1	N-acetylglucosamine kinase activity	1
		response to misfolded protein	1	N6-(1,2-dicarboxyethyl)AMP AMP-lyase (fumarate-forming) act	1
		response to methotrexate	1	myrcene synthase activity	1
		response to lithium ion	1	myosin light chain kinase activity	1
		response to herbivore	1	myosin I binding	1
		response to glucose stimulus	1	[myelin basic protein]-arginine N-methyltransferase activit	1
		response to glucocorticoid stimulus	1	muscle fiber development	1
		response to gamma radiation	1	mRNA guanylyltransferase activity	1
		response to ethylene stimulus	1	mRNA (guanine-N7-)-methyltransferase activity	1
		response to endoplasmic reticulum stress	1	monocarboxylic acid transmembrane transporter activity	1
		response to cAMP	1	Mo-molybdopterin cofactor sulfurase activity	1
		response to calcium ion	1	mitotic cell cycle	1
		response to boron-containing substance	1	mitogen-activated protein kinase kinase binding	1
		response to arsenic-containing substance	1	mitochondrion targeting sequence binding	1
		response to acidity	1	mitochondrial calcium ion transport	1
		replicative cell aging	1	mitochondrial ATP synthesis coupled proton transport	1
		replication fork processing	1	mismatched DNA binding	1
		removal of superoxide radicals	1	misfolded protein binding	1
		release of cytochrome c from mitochondria	1	minus-end-directed microtubule motor activity	1
		regulation of translational termination	1	microtubule plus-end binding	1
		regulation of translational elongation	1	microtubule nucleation by microtubule organizing center	1
		regulation of transcription factor import into nucleus	1	microtubule minus-end binding	1
		regulation of T cell differentiation in thymus	1	MHC class II protein binding	1
		regulation of stress-activated MAPK cascade	1	mevalonate kinase activity	1
		regulation of sodium ion transport	1	methylthioribulose 1-phosphate dehydratase activity	1
		regulation of signal transduction	1	methylthioadenosine nucleosidase activity	1
		regulation of seed germination	1	methyl salicylate esterase activity	1
		regulation of root development	1	methylenetetrahydrofolate reductase (NADPH) activity	1
		regulation of protein kinase A signaling cascade	1	methionine-tRNA ligase activity	1
		regulation of proteasomal protein catabolic process	1	methionine biosynthetic process	1
		regulation of post-embryonic root development	1	methionine adenosyltransferase regulator activity	1
		regulation of pole plasm oskar mRNA localization	1	methionine adenosyltransferase activity	1
		regulation of phosphoprotein phosphatase activity	1	metalloexopeptidase activity	1
		regulation of pH	1	metalloendopeptidase inhibitor activity	1
		regulation of peroxisome proliferator activated receptor sign	1	metal ion transmembrane transporter activity	1
		regulation of oviposition	1	metabolic process	1
		regulation of neurotransmitter secretion	1	(-)-menthol dehydrogenase activity	1
		regulation of neuron apoptotic process	1	membrane budding	1
		regulation of myosin II filament organization	1	MDM2 binding	1
		regulation of muscle contraction	1	maturation of SSU-rRNA from tricistronic rRNA transcript (S	1
		regulation of multivesicular body size involved in endosome t	1	maturation of SSU-rRNA	1
		regulation of mitotic cell cycle spindle assembly checkpoint	1	MAP kinase kinase activity	1
		regulation of mitochondrial fission	1	mannose-1-phosphate guanylyltransferase activity	1
		regulation of microtubule polymerization or depolymerization	1	mannan synthase activity	1
		regulation of membrane potential	1	manganese:hydrogen antiporter activity	1
		regulation of low-density lipoprotein particle clearance	1	mandelonitrile lyase activity	1
		regulation of long-term neuronal synaptic plasticity	1	malonyl-CoA synthetase activity	1
		regulation of karyogamy	1	malate transport	1
		regulation of immune response	1	malate dehydrogenase activity	1
		regulation of GTPase activity	1	magnesium ion transport	1
		regulation of glycogen biosynthetic process	1	m7G(5{prime})pppN diphosphatase activity	1
		regulation of glucosinolate biosynthetic process	1	lycopene epsilon cyclase activity	1
		regulation of gluconeogenesis	1	L-threonine ammonia-lyase activity	1
		regulation of gene expression, epigenetic	1	L-serine transport	1
		regulation of gene expression by genetic imprinting	1	L-serine transmembrane transporter activity	1
		regulation of fungal-type cell wall biogenesis	1	LRR domain binding	1
		regulation of fibroblast proliferation	1	L-pipecolate oxidase activity	1
		regulation of fat cell differentiation	1	low-density lipoprotein particle receptor binding	1
		regulation of exit from mitosis	1	long-chain fatty acid biosynthetic process	1
		regulation of endosperm development	1	long-chain-alcohol oxidase activity	1
		regulation of endocytosis	1	L-lysine transmembrane transporter activity	1
		regulation of double fertilization forming a zygote and endos	1	liver development	1
		regulation of development, heterochronic	1	lithium ion transport	1
		regulation of defense response to virus by virus	1	L-isoleucine transmembrane transporter activity	1
		regulation of defense response to virus	1	lipoxygenase activity	1
		regulation of cysteine-type endopeptidase activity involved i	1	lipoic acid binding	1
		regulation of circadian rhythm	1	lipoate synthase activity	1
		regulation of chromosome segregation	1	lipid transport	1
		regulation of chlorophyll biosynthetic process	1	lipid phosphatase activity	1
		regulation of cellular pH	1	lipid biosynthetic process	1
		regulation of cell proliferation involved in compound eye mor	1	ligase activity, forming carbon-nitrogen bonds	1
		regulation of cell death	1	ligand-gated ion channel activity	1
		regulation of cell cycle process	1	ligand-dependent nuclear receptor binding	1
		regulation of cell cycle cytokinesis	1	L-iditol 2-dehydrogenase activity	1
		regulation of cell aging	1	leaf senescence	1
		regulation of catecholamine metabolic process	1	L-ascorbate:sodium symporter activity	1
		regulation of cardiac muscle contraction by calcium ion signa	1	laminin-1 binding	1
		regulation of carbohydrate metabolic process	1	L-alanine:2-oxoglutarate aminotransferase activity	1
		regulation of calcium ion transport via store-operated calciu	1	lactoylglutathione lyase activity	1
		regulation of bone mineralization	1	lactate transmembrane transporter activity	1
		regulation of BMP signaling pathway	1	lactase activity	1
		regulation of apoptotic process	1	kynurenine-oxoglutarate transaminase activity	1
		regulation of aggregate size involved in sorocarp development	1	kynurenine-glyoxylate transaminase activity	1
		receptor guanylyl cyclase signaling pathway	1	kinetochore organization	1
		reactive oxygen species metabolic process	1	kinetochore binding	1
		Rac protein signal transduction	1	kinase regulator activity	1
		pyruvate metabolic process	1	KDEL sequence binding	1
		Pyruvatedehydrogenase(acetyl-transferring).	1	juvenile hormone response element binding	1
		pyrimidine ribonucleoside monophosphate metabolic process	1	isopropylmalate transmembrane transporter activity	1
		pyrimidine deoxyribonucleoside triphosphate catabolic process	1	isocitrate dehydrogenase (NADP+) activity	1
		putrescine transport	1	isoamylase activity	1
		putrescine biosynthetic process	1	iron-sulfur cluster assembly	1
		purine nucleoside metabolic process	1	iron-nicotianamine transmembrane transporter activity	1
		purine base biosynthetic process	1	iron chaperone activity	1
		pseudouridine synthesis	1	ionotropic glutamate receptor binding	1
		proteolysis involved in cellular protein catabolic process	1	intracellular mRNA localization	1
		protein ubiquitination involved in ubiquitin-dependent protei	1	integrin binding	1
		protein thiol-disulfide exchange	1	insulin-like growth factor binding	1
		protein tetramerization	1	insulin binding	1
		protein targeting to peroxisome	1	inositol trisphosphate kinase activity	1
		protein targeting to chloroplast	1	inositol monophosphate 1-phosphatase activity	1
		protein sumoylation	1	inositol-3-phosphate synthase activity	1
		protein stabilization	1	inositol-1,4,5-trisphosphate 3-kinase activity	1
		protein retention in ER lumen	1	inositol-1,3,4,5,6-pentakisphosphate kinase activity	1
		protein repair	1	inosine nucleosidase activity	1
		protein-pyridoxal-5-phosphate linkage via peptidyl-N6-pyridox	1	inorganic anion exchanger activity	1
		protein processing	1	initiation of viral infection	1
		protein O-linked glycosylation	1	induction of apoptosis	1
		protein monoubiquitination	1	indole-3-butyrate beta-glucosyltransferase activity	1
		protein maturation	1	IMP cyclohydrolase activity	1
		Protein-lysine6-oxidase.	1	IgA binding	1
		protein localization to chromatin	1	IAA-Leu conjugate hydrolase activity	1
		protein localization in plasma membrane	1	hydroxymethylglutaryl-CoA synthase activity	1
		protein localization	1	hydroxymethylglutaryl-CoA reductase activity	1
		protein K48-linked ubiquitination	1	hydroxyisourate hydrolase activity	1
		protein initiator methionine removal involved in protein matu	1	hydroxycinnamoyltransferase activity	1
		protein import into mitochondrial outer membrane	1	hydroxyacid-oxoacid transhydrogenase activity	1
		protein import into mitochondrial matrix	1	hydrogen:amino acid symporter activity	1
		protein import into mitochondrial intermembrane space	1	Hsp70 protein binding	1
		protein homotetramerization	1	hormone activity	1
		protein homooligomerization	1	holocytochrome-c synthase activity	1
		protein galactosylation	1	HLH domain binding	1
		Proteindisulfide-isomerase.	1	histone pre-mRNA DCP binding	1
		protein desumoylation	1	histone mRNA catabolic process	1
		protein deneddylation	1	histone methyltransferase activity (H3-K4 specific)	1
		protein ADP-ribosylation	1	histone methyltransferase activity (H3-K36 specific)	1
		protein adenylylation	1	histone demethylase activity (H4-R3 specific)	1
		protein acetylation	1	histone acetyltransferase activity (H4-K8 specific)	1
		proteasome assembly	1	histidine-tRNA ligase activity	1
		proline transmembrane transport	1	hippocampus development	1
		proline biosynthetic process	1	hexokinase activity	1
		progesterone receptor signaling pathway	1	heparin binding	1
		production of siRNA involved in RNA interference	1	heparan sulfate proteoglycan binding	1
		production of molecular mediator involved in inflammatory res	1	heme transport	1
		Procollagen-prolinedioxygenase.	1	heme biosynthetic process	1
		Procollagen-lysine5-dioxygenase.	1	heat acclimation	1
		procambium histogenesis	1	HDEL sequence binding	1
		{prime}de novo{prime} pyrimidine base biosynthetic process	1	H4 histone acetyltransferase activity	1
		primary shoot apical meristem specification	1	guanylate cyclase activity	1
		primary miRNA processing	1	guanosine-diphosphatase activity	1
		prenylated protein catabolic process	1	guanine/thymine mispair binding	1
		pre-miRNA processing	1	growth hormone-releasing hormone receptor activity	1
		preblastoderm mitotic cell cycle	1	growth factor binding	1
		preassembly of GPI anchor in ER membrane	1	growth	1
		posttranscriptional regulation of gene expression	1	G-protein coupled photoreceptor activity	1
		postreplication repair	1	G-protein coupled acetylcholine receptor activity	1
		positive regulation of vernalization response	1	GMP synthase (glutamine-hydrolyzing) activity	1
		positive regulation of tyrosine phosphorylation of STAT prote	1	GMP reductase activity	1
		positive regulation of triglyceride biosynthetic process	1	glyoxylate reductase (NADP) activity	1
		positive regulation of translation	1	glycylpeptide N-tetradecanoyltransferase activity	1
		positive regulation of transforming growth factor beta1 produ	1	glycoprotein endo-alpha-1,2-mannosidase activity	1
		positive regulation of transcription from RNA polymerase I pr	1	glycoprotein binding	1
		positive regulation of transcription from RNA polymerase II p	1	glycolysis	1
		positive regulation of transcription elongation from RNA poly	1	glycolipid binding	1
		positive regulation of synapse maturation	1	glycine transmembrane transporter activity	1
		positive regulation of ryanodine-sensitive calcium-release ch	1	glycerophosphodiester phosphodiesterase activity	1
		positive regulation of release of cytochrome c from mitochond	1	glycerophosphocholine phosphodiesterase activity	1
		positive regulation of Ras protein signal transduction	1	glycerol-3-phosphate dehydrogenase [NAD+] activity	1
		positive regulation of R7 cell differentiation	1	glycerol-3-phosphate dehydrogenase activity	1
		positive regulation of protein tyrosine kinase activity	1	glyceraldehyde-3-phosphate dehydrogenase (NAD+) (phosphoryl	1
		positive regulation of potassium ion transport	1	glutathione transport	1
		positive regulation of pathway-restricted SMAD protein phosph	1	glutathione thiolesterase activity	1
		positive regulation of nitrogen utilization	1	glutathione S-conjugate-exporting ATPase activity	1
		positive regulation of neutrophil chemotaxis	1	glutathione disulfide oxidoreductase activity	1
		positive regulation of mitotic cell cycle spindle assembly ch	1	glutamine-tRNA ligase activity	1
		positive regulation of mitotic cell cycle	1	glutamine metabolic process	1
		positive regulation of microtubule polymerization	1	glutamine-fructose-6-phosphate transaminase (isomerizing) a	1
		positive regulation of metabolic process	1	glutamate-tRNA ligase activity	1
		positive regulation of meiosis	1	glutamate synthase (NADH) activity	1
		positive regulation of low-density lipoprotein particle recep	1	glutamate synthase (ferredoxin) activity	1
		positive regulation of lipid biosynthetic process	1	glutamate N-acetyltransferase activity	1
		positive regulation of kinase activity	1	glutamate dehydrogenase (NADP+) activity	1
		positive regulation of insulin-like growth factor receptor si	1	glutamate decarboxylase activity	1
		positive regulation of glucokinase activity	1	glucosyltransferase activity	1
		positive regulation of epithelial to mesenchymal transition	1	glucosinolate metabolic process	1
		positive regulation of embryonic development	1	glucose catabolic process	1
		positive regulation of DNA metabolic process	1	glucose-6-phosphate isomerase activity	1
		positive regulation of cytokinesis	1	glucose-6-phosphate dehydrogenase activity	1
		positive regulation of cysteine-type endopeptidase activity i	1	gluconeogenesis	1
		positive regulation of circadian rhythm	1	gibberellin 3-beta-dioxygenase activity	1
		positive regulation of cellular response to drug	1	gibberellin 20-oxidase activity	1
		positive regulation of cell-substrate adhesion	1	GDP-mannose transmembrane transporter activity	1
		positive regulation of cell cycle	1	gamma-glutamyltransferase activity	1
		positive regulation of Cdc42 GTPase activity	1	gamma-aminobutyric acid:hydrogen symporter activity	1
		positive regulation of catalytic activity	1	galacturonate binding	1
		positive regulation of BMP signaling pathway	1	galactolipid biosynthetic process	1
		positive regulation of binding	1	galactokinase activity	1
		positive regulation of anthocyanin metabolic process	1	fumarate hydratase activity	1
		positive regulation of angiogenesis	1	four-way junction helicase activity	1
		polyp...	1	formaldehyde dehydrogenase activity	1
		pollen wall assembly	1	flavonol 3-O-glucosyltransferase activity	1
		pollen tube development	1	flavin-linked sulfhydryl oxidase activity	1
		pollen sperm cell differentiation	1	FK506 binding	1
		pollen development	1	fibroblast growth factor receptor binding	1
		pole plasm oskar mRNA localization	1	fibroblast growth factor binding	1
		pole cell migration	1	ferrous iron transmembrane transporter activity	1
		pointed-end actin filament capping	1	ferrochelatase activity	1
		platelet-derived growth factor receptor signaling pathway	1	ferritin receptor activity	1
		plant-type cell wall modification	1	ferric iron binding	1
		plant-type cell wall loosening	1	female meiosis chromosome segregation	1
		piRNA metabolic process	1	fatty-acyl-CoA reductase (alcohol-forming) activity	1
		phytochelatin transmembrane transport	1	fatty acid metabolic process	1
		photosynthetic acclimation	1	fatty acid alpha-hydroxylase activity	1
		photoreceptor cell differentiation	1	farnesyl-diphosphate farnesyltransferase activity	1
		photoreactive repair	1	extracellular matrix organization	1
		photoperiodism	1	exoribonuclease activity, producing 5{prime}-phosphomonoest	1
		phospholipid translocation	1	eukaryotic cell surface binding	1
		phospholipid metabolic process	1	ethylene mediated signaling pathway	1
		Phosphoenolpyruvatecarboxylase.	1	estrogen receptor binding	1
		phosphatidylserine biosynthetic process	1	estradiol 17-beta-dehydrogenase activity	1
		Phosphatidylinositol signaling system	1	ER to Golgi ceramide transport	1
		phosphatidylinositol phosphorylation	1	ER-associated protein catabolic process	1
		PhosphatidylinositolN-acetylglucosaminyltransferase.	1	epoxide hydrolase activity	1
		phosphatidylinositol catabolic process	1	epidermis development	1
		phosphatidylglycerol biosynthetic process	1	epidermal growth factor receptor binding	1
		phosphatidylethanolamine biosynthetic process	1	enoyl-[acyl-carrier-protein] reductase activity	1
		Pheophorbidase.	1	enone reductase activity	1
		phenylpropanoid metabolic process	1	endoribonuclease activity, producing 5{prime}-phosphomonoes	1
		Phenylalanineracemase(ATP-hydrolyzing).	1	endopeptidase inhibitor activity	1
		phagocytosis	1	endomembrane system organization	1
		peroxisome organization	1	embryonic placenta development	1
		peroxisome membrane biogenesis	1	embryonic development via the syncytial blastoderm	1
		Peroxisome	1	embryo development	1
		peripheral nervous system myelin maintenance	1	(-)-E-beta-caryophyllene synthase activity	1
		peptidyl-tyrosine dephosphorylation	1	dynein light chain binding	1
		Peptidylprolylisomerase.	1	dynein binding	1
		peptidyl-lysine monomethylation	1	dUTP diphosphatase activity	1
		peptidyl-lysine modification to hypusine	1	dorsal closure	1
		peptidyl-lysine acetylation	1	dopamine receptor binding	1
		peptide cross-linking	1	dolichyl pyrophosphate Glc1Man9GlcNAc2 alpha-1,3-glucosyltr	1
		Peptidealpha-N-acetyltransferase.	1	dolichyldiphosphatase activity	1
		pectin metabolic process	1	DNA topoisomerase type I activity	1
		pattern specification process	1	DNA secondary structure binding	1
		Oxidative phosphorylation	1	DNA (cytosine-5-)-methyltransferase activity	1
		ovulation	1	DNA binding, bending	1
		oviposition	1	DNA 5{prime}-adenosine monophosphate hydrolase activity	1
		ovarian follicle cell stalk formation	1	dITP diphosphatase activity	1
		outflow tract morphogenesis	1	diphosphoinositol-polyphosphate diphosphatase activity	1
		otic placode formation	1	dihydropyrimidinase activity	1
		osteoclast differentiation	1	dihydroorotate dehydrogenase activity	1
		ornithine metabolic process	1	dihydrolipoyllysine-residue acetyltransferase activity	1
		organ senescence	1	D-glucose transmembrane transporter activity	1
		organ regeneration	1	D-galactarate catabolic process	1
		organelle organization	1	dephospho-CoA kinase activity	1
		organ development	1	deoxyhypusine monooxygenase activity	1
		organ boundary specification between lateral organs and the m	1	deoxycytidyl transferase activity	1
		oocyte localization involved in germarium-derived egg chamber	1	delta14-sterol reductase activity	1
		oncosis	1	defense response	1
		Omega-amidase.	1	deaminase activity	1
		olfactory learning	1	DEAD/H-box RNA helicase binding	1
		nucleus organization	1	D-aminoacyl-tRNA deacylase activity	1
		nucleotide transport	1	cytokine receptor activity	1
		nucleotide-sugar transport	1	cytokine activity	1
		nucleotide metabolic process	1	cytidylate kinase activity	1
		nucleotide-excision repair, preincision complex assembly	1	cysteine-type endopeptidase inhibitor activity	1
		nucleoside triphosphate catabolic process	1	cysteine-type endopeptidase activator activity involved in	1
		Nucleoside-triphosphatase.	1	cysteine-tRNA ligase activity	1
		nucleolus to nucleoplasm transport	1	cysteine synthase activity	1
		nuclear-transcribed mRNA catabolic process, nonsense-mediated	1	cysteine dioxygenase activity	1
		nuclear pore complex assembly	1	cystathionine gamma-lyase activity	1
		N-terminal protein amino acid modification	1	cyclopropane-fatty-acyl-phospholipid synthase activity	1
		Notch signaling pathway	1	cyclin-dependent protein kinase regulator activity	1
		Non-specificprotein-tyrosinekinase.	1	cutinase activity	1
		N-methylcoclaurine3{prime}-monooxygenase.	1	CTP synthase activity	1
		nitrate transport	1	coniferyl-alcohol glucosyltransferase activity	1
		N-glycan processing	1	cofactor binding	1
		neurotransmitter uptake	1	cobalamin binding	1
		neuron remodeling	1	CoA pyrophosphatase activity	1
		neuron projection development	1	citrate (Si)-synthase activity	1
		neuron differentiation	1	circadian rhythm	1
		neuronal ion channel clustering	1	cinnamyl-alcohol dehydrogenase activity	1
		neuromuscular synaptic transmission	1	cinnamoyl-CoA reductase activity	1
		neural tube formation	1	choline binding	1
		neural tube closure	1	cholate 7-alpha-dehydrogenase activity	1
		nerve development	1	chemotaxis	1
		negative regulation of translation	1	chemokine binding	1
		negative regulation of transcription from RNA polymerase III	1	cerebellum morphogenesis	1
		negative regulation of thiamine biosynthetic process	1	ceramide metabolic process	1
		negative regulation of telomerase activity	1	ceramidase activity	1
		negative regulation of striated muscle tissue development	1	centrosome duplication	1
		negative regulation of smooth muscle cell migration	1	cell wall modification involved in abscission	1
		negative regulation of sequence-specific DNA binding transcri	1	cell wall biogenesis	1
		negative regulation of renal sodium excretion	1	cellulase activity	1
		negative regulation of protein secretion	1	cellular response to phosphate starvation	1
		negative regulation of proteasomal ubiquitin-dependent protei	1	cellular response to magnesium ion	1
		negative regulation of peptidase activity	1	cellular response to hypoxia	1
		negative regulation of nodal signaling pathway involved in de	1	cellular response to hormone stimulus	1
		negative regulation of nitric oxide biosynthetic process	1	cellular response to extracellular stimulus	1
		negative regulation of neuron apoptotic process	1	cellular response to ethylene stimulus	1
		negative regulation of myotube differentiation	1	cellular calcium ion homeostasis	1
		negative regulation of myoblast differentiation	1	cellular amino acid catabolic process	1
		negative regulation of MAP kinase activity	1	cell proliferation	1
		negative regulation of L-ascorbic acid biosynthetic process	1	CDP-diacylglycerol-serine O-phosphatidyltransferase activit	1
		negative regulation of JUN kinase activity	1	CD4 receptor binding	1
		negative regulation of JNK cascade	1	cation transmembrane transporter activity	1
		negative regulation of inflammatory response to antigenic sti	1	cation channel activity	1
		negative regulation of induction of apoptosis in response to	1	catalytic activity	1
		negative regulation of I-kappaB kinase/NF-kappaB cascade	1	carnitine O-palmitoyltransferase activity	1
		negative regulation of GTPase activity	1	cardiolipin synthase activity	1
		negative regulation of growth hormone receptor signaling path	1	cardiac epithelial to mesenchymal transition	1
		negative regulation of gibberellic acid mediated signaling pa	1	carboxy-lyase activity	1
		negative regulation of gene expression, epigenetic	1	carbonyl reductase (NADPH) activity	1
		negative regulation of DNA recombination	1	carbohydrate metabolic process	1
		negative regulation of developmental process	1	cAMP catabolic process	1
		negative regulation of dense core granule biogenesis	1	calcium ion import	1
		negative regulation of dendrite development	1	calcium-dependent cysteine-type endopeptidase activity	1
		negative regulation of cytoskeleton organization	1	calcium channel inhibitor activity	1
		negative regulation of cysteine-type endopeptidase activity i	1	cadmium-transporting ATPase activity	1
		negative regulation of cellular process	1	butyrate-CoA ligase activity	1
		negative regulation of cell growth	1	brassinosteroid binding	1
		negative regulation of cell death	1	borate transmembrane transporter activity	1
		negative regulation of cell-cell adhesion	1	borate efflux transmembrane transporter activity	1
		negative regulation of cardiac muscle hypertrophy	1	blue light photoreceptor activity	1
		negative regulation of BMP signaling pathway	1	blood coagulation	1
		negative regulation of blood coagulation	1	bis(5{prime}-nucleosyl)-tetraphosphatase (asymmetrical) act	1
		negative regulation of binding of sperm to zona pellucida	1	biliverdin reductase activity	1
		negative regulation of amyloid precursor protein biosynthetic	1	beta-ureidopropionase activity	1
		negative regulation by symbiont of host immune response	1	beta-tubulin binding	1
		NADPH oxidation	1	beta-glucuronidase activity	1
		NADP biosynthetic process	1	beta-glucosidase activity	1
		N-acetylglucosaminyldiphosphodolicholN-acetylglucosaminyltran	1	beta-galactosidase activity	1
		N-acetylglucosamine metabolic process	1	beta-amyrin synthase activity	1
		[Myosin-light-chain]phosphatase.	1	benzodiazepine receptor activity	1
		[Myosinheavy-chain]kinase.	1	autophagy	1
		myoblast differentiation	1	AU-rich element binding	1
		myoblast cell fate determination	1	ATP-dependent polyribonucleotide 5{prime}-hydroxyl-kinase a	1
		myeloid dendritic cell differentiation	1	ATP-dependent DNA helicase activity	1
		muscle system process	1	ATP-dependent 3{prime}-5{prime} DNA helicase activity	1
		muscle contraction	1	ATPase binding	1
		muscle cell differentiation	1	Atg12 ligase activity	1
		mRNA stabilization	1	asparagine-tRNA ligase activity	1
		morphogenesis of embryonic epithelium	1	ascospore formation	1
		morphogenesis of a polarized epithelium	1	arylesterase activity	1
		morphogenesis of an epithelium	1	arylamine N-acetyltransferase activity	1
		Monosaccharide-transportingATPase.	1	arsenite-transmembrane transporting ATPase activity	1
		Mo-molybdopterin cofactor biosynthetic process	1	aromatic-L-amino-acid decarboxylase activity	1
		molybdopterin cofactor metabolic process	1	aromatic amino acid transport	1
		molting cycle, collagen and cuticulin-based cuticle	1	arginine metabolic process	1
		molecular hydrogen transport	1	arginine kinase activity	1
		mitotic sister chromatid cohesion	1	arginine binding	1
		mitotic metaphase/anaphase transition	1	ARF guanyl-nucleotide exchange factor activity	1
		mitotic metaphase	1	APG8-specific protease activity	1
		mitotic cell cycle checkpoint	1	anti-sigma factor antagonist activity	1
		mitochondrion morphogenesis	1	antigen binding	1
		mitochondrion localization	1	androgen biosynthetic process	1
		mitochondria-nucleus signaling pathway	1	AMP metabolic process	1
		mitochondrial translational termination	1	AMP-activated protein kinase activity	1
		mitochondrial respiratory chain complex II assembly	1	aminomethyltransferase activity	1
		mitochondrial membrane organization	1	amidophosphoribosyltransferase activity	1
		mitochondrial depolarization	1	alpha-tocopherol omega-hydroxylase activity	1
		mitochondrial citrate transport	1	alkylbase DNA N-glycosylase activity	1
		mitochondrial calcium ion homeostasis	1	aldehyde oxidase activity	1
		misfolded or incompletely synthesized protein catabolic proce	1	alcohol O-butanoyltransferase activity	1
		microtubule cytoskeleton organization involved in establishme	1	ADP transmembrane transporter activity	1
		microtubule anchoring	1	ADP-ribose diphosphatase activity	1
		methylglyoxal metabolic process	1	adherens junction organization	1
		methylation-dependent chromatin silencing	1	adenylosuccinate synthase activity	1
		metal ion transport	1	adenyl-nucleotide exchange factor activity	1
		metal ion homeostasis	1	adenyl nucleotide binding	1
		membrane protein ectodomain proteolysis	1	adenosylmethionine decarboxylase activity	1
		meiotic chromosome segregation	1	acylglycerol lipase activity	1
		meiosis	1	acyl-CoA hydrolase activity	1
		megasporogenesis	1	acyl-[acyl-carrier-protein] hydrolase activity	1
		maturation of SSU-rRNA	1	acyl-[acyl-carrier-protein] desaturase activity	1
		mating behavior	1	actin nucleation	1
		mannosyl-inositol phosphorylceramide metabolic process	1	actin monomer binding	1
		Mannanendo-1	1	acireductone synthase activity	1
		manganese ion transmembrane transport	1	acetyl-CoA transporter activity	1
		malonate catabolic process	1	acetyl-CoA metabolic process	1
		malate transport	1	acetyl-CoA hydrolase activity	1
		malate transmembrane transport	1	acetyl-CoA C-acyltransferase activity	1
		maintenance of protein location	1	acetylcholine transmembrane transporter activity	1
		lysogeny	1	acetylcholinesterase activity	1
		lysine transport	1	acetylcholine-activated cation-selective channel activity	1
		lysine catabolic process	1	abscisic aldehyde oxidase activity	1
		lung vasculature development	1	abscisic acid binding	1
		lung epithelial cell differentiation	1	9-cis-epoxycarotenoid dioxygenase activity	1
		L-serine transport	1	7S RNA binding	1
		L-phenylalanine catabolic process	1	5{prime}-3{prime} exoribonuclease activity	1
		Low-specificityL-threoninealdolase.	1	4 iron, 4 sulfur cluster binding	1
		long-day photoperiodism	1	4-coumarate-CoA ligase activity	1
		locomotory behavior	1	4-alpha-glucanotransferase activity	1
		locomotor rhythm	1	3R-hydroxyacyl-CoA dehydratase activity	1
		locomotion	1	3{prime}-tRNA processing endoribonuclease activity	1
		localization	1	3{prime}-5{prime}-exodeoxyribonuclease activity	1
		L-methionine salvage from methylthioadenosine	1	3-oxoacyl-[acyl-carrier-protein] synthase activity	1
		L-lactatedehydrogenase.	1	3-hydroxyisobutyryl-CoA hydrolase activity	1
		lipid modification	1	3-hydroxyacyl-CoA dehydrogenase activity	1
		lipid catabolic process	1	3-deoxy-8-phosphooctulonate synthase activity	1
		limb development	1	3-chloroallyl aldehyde dehydrogenase activity	1
		L-glutamate transport	1	2-(2{prime}-methylthio)ethylmalate synthase activity	1
		Leydig cell differentiation	1	1-phosphatidylinositol-4-phosphate 3-kinase activity	1
		leukocyte migration	1	1-phosphatidylinositol-3-phosphate 5-kinase activity	1
		Leucine--tRNAligase.	1	1-phosphatidylinositol-3-kinase activity	1
		lens development in camera-type eye	1	1-alkyl-2-acetylglycerophosphocholine esterase activity	1
		learning or memory	1	1-acylglycerophosphocholine O-acyltransferase activity	1
		late endosome to vacuole transport	1	12-oxophytodienoate reductase activity	1
		L-ascorbic acid metabolic process	1		4634
		L-ascorbic acid biosynthetic process	1
		larval development	1
		L-allo-threoninealdolase.	1
		L-alanine metabolic process	1
		lactate transport	1
		Kupffer{prime}s vesicle development	1
		keratinocyte proliferation	1
		juvenile hormone mediated signaling pathway	1
		JUN phosphorylation	1
		jasmonic acid metabolic process	1
		jasmonic acid biosynthetic process	1
		ITP catabolic process	1
		Isovaleryl-CoAdehydrogenase.	1
		isotype switching	1
		isopropylmalate transport	1
		Isoleucine--tRNAligase.	1
		isocitrate metabolic process	1
		iron assimilation by chelation and transport	1
		Iodideperoxidase.	1
		intrinsic apoptotic signaling pathway in response to endoplas	1
		intracellular sterol transport	1
		intracellular receptor mediated signaling pathway	1
		intestinal absorption	1
		intermediate filament cytoskeleton organization	1
		intercellular transport	1
		insulin-like growth factor receptor signaling pathway	1
		inositol phosphate dephosphorylation	1
		inositol catabolic process	1
		inositol biosynthetic process	1
		Inositol-3-phosphatesynthase.	1
		inner mitochondrial membrane organization	1
		initiation of viral infection	1
		induction of conjugation upon nitrogen starvation	1
		induction of apoptosis by oxidative stress	1
		induction of apoptosis by extracellular signals	1
		IMP salvage	1
		I-kappaB phosphorylation	1
		hydrogen peroxide metabolic process	1
		Huntingtons disease	1
		H(+)-transportingtwo-sectorATPase.	1
		homologous chromosome segregation	1
		Homogentisate1	1
		histone phosphorylation	1
		histone mRNA metabolic process	1
		histone mRNA 3{prime}-end processing	1
		histone lysine methylation	1
		histone H4-K5 acetylation	1
		histone H3-K9 methylation	1
		histone H3 acetylation	1
		Histone-arginineN-methyltransferase.	1
		hippo signaling cascade	1
		heme transport	1
		head involution	1
		habituation	1
		G-protein coupled receptor signaling pathway coupled to cGMP	1
		Golgi to vacuole transport	1
		Golgi to endosome transport	1
		Golgi ribbon formation	1
		glycosaminoglycan biosynthetic process	1
		Glycoprotein-N-acetylgalactosamine3-beta-galactosyltransferas	1
		glycolipid transport	1
		Glycogen(starch)synthase.	1
		glycogen catabolic process	1
		glycogen biosynthetic process	1
		Glycinedehydrogenase(decarboxylating).	1
		glycine catabolic process	1
		glycerophospholipid catabolic process	1
		glycerophospholipid biosynthetic process	1
		glyceraldehyde-3-phosphate metabolic process	1
		glutathione biosynthetic process	1
		Glutamate--ammonialigase.	1
		glucuronoxylan biosynthetic process	1
		glucosinolate biosynthetic process	1
		Glucanendo-1	1
		glial cell migration	1
		gibberellin metabolic process	1
		gibberellic acid mediated signaling pathway	1
		germarium-derived female germ-line cyst formation	1
		genitalia development	1
		generative cell differentiation	1
		generation of catalytic spliceosome for second transesterific	1
		gastrulation with mouth forming first	1
		gastrulation involving germ band extension	1
		gas transport	1
		gamma-aminobutyric acid catabolic process	1
		Galactosylxylosylprotein3-beta-galactosyltransferase.	1
		galactose metabolic process	1
		galactolipid biosynthetic process	1
		fungal-type cell wall organization	1
		fungal-type cell wall chitin biosynthetic process	1
		Fructose-bisphosphatealdolase.	1
		Fructose-bisphosphatase.	1
		formaldehyde metabolic process	1
		formaldehyde catabolic process	1
		Flavonol3-O-glucosyltransferase.	1
		fibroblast migration	1
		fibril organization	1
		Fatty-acyl-CoA-transportingATPase.	1
		Fatty acid metabolism	1
		fatty acid metabolic process	1
		eye morphogenesis	1
		eye development	1
		exocytosis	1
		exit from mitosis	1
		estrogen biosynthetic process	1
		establishment of planar polarity	1
		establishment of mitotic sister chromatid cohesion	1
		establishment of meiotic spindle localization	1
		establishment of cell polarity	1
		erythrocyte differentiation	1
		ER-associated misfolded protein catabolic process	1
		epithelial structure maintenance	1
		epithelial cell development	1
		epidermal growth factor receptor signaling pathway	1
		enucleate erythrocyte differentiation	1
		energy homeostasis	1
		energy coupled proton transport, against electrochemical grad	1
		Endothelin-convertingenzyme1.	1
		endothelial cell differentiation	1
		endosperm development	1
		endonucleolytic cleavage in ITS1 to separate SSU-rRNA from 5.	1
		endonucleolytic cleavage in 5{prime}-ETS of tricistronic rRNA	1
		endomitotic cell cycle	1
		endoderm development	1
		embryo sac central cell differentiation	1
		embryo sac cellularization	1
		embryonic hemopoiesis	1
		embryonic heart tube development	1
		embryonic digestive tract morphogenesis	1
		embryonic development via the syncytial blastoderm	1
		D-serineammonia-lyase.	1
		double fertilization forming a zygote and endosperm	1
		dorsal/ventral axon guidance	1
		dopamine biosynthetic process	1
		Dol-P-Man:Man(8)GlcNAc(2)-PP-Dolalpha-1	1
		Dolichyl-diphosphooligosaccharide--proteinglycotransferase.	1
		Dodecenoyl-CoAisomerase.	1
		DNA strand renaturation	1
		DNA replication termination	1
		DNA replication checkpoint	1
		DNA ligation	1
		DNA integration	1
		DNAhelicase.	1
		DNA-directedRNApolymerase.	1
		DNA-dependent DNA replication	1
		DNA deamination	1
		DNA dealkylation involved in DNA repair	1
		DNA damage response, signal transduction resulting in transcr	1
		DNA damage response, signal transduction by p53 class mediato	1
		DNA catabolic process, endonucleolytic	1
		DNA catabolic process	1
		Dimethylargininase.	1
		dihydrolipoamide metabolic process	1
		dicarboxylic acid transport	1
		development of secondary male sexual characteristics	1
		developmental programmed cell death	1
		developmental maturation	1
		detoxification of cadmium ion	1
		detection of redox state	1
		dephosphorylation of RNA polymerase II C-terminal domain	1
		dehydroascorbic acid transport	1
		defense response to protozoan	1
		cytoplasmic sequestering of protein	1
		cytokinin mediated signaling pathway	1
		cytokinetic cell separation involved in cell cycle cytokinesi	1
		cytokinesis	1
		cystoblast division	1
		cysteinyl-tRNA aminoacylation	1
		cysteine metabolic process	1
		Cystathioninebeta-synthase.	1
		cyclic nucleotide metabolic process	1
		CVT pathway	1
		cutin transport	1
		cuticle chitin catabolic process	1
		C-terminalprocessingpeptidase.	1
		CRD-mediated mRNA stabilization	1
		cotranslational protein targeting to membrane	1
		cortical microtubule organization	1
		copper ion transmembrane transport	1
		COPII vesicle coating	1
		complement activation	1
		common-partner SMAD protein phosphorylation	1
		clathrin-mediated endocytosis	1
		cilium morphogenesis	1
		chromosome condensation	1
		chromatin silencing at telomere	1
		chromatin silencing at rDNA	1
		chromatin remodeling	1
		Chorismatemutase.	1
		chloroplast organization	1
		chloroplast fission	1
		chlorophyll biosynthetic process	1
		chloride transport	1
		chaeta morphogenesis	1
		centrosome localization	1
		centrosome duplication	1
		central nervous system development	1
		cellulose biosynthetic process	1
		cellular response to UV-B	1
		cellular response to unfolded protein	1
		cellular response to stimulus	1
		cellular response to starvation	1
		cellular response to potassium ion starvation	1
		cellular response to organic substance	1
		cellular response to neutral pH	1
		cellular response to interleukin-2	1
		cellular response to glucose stimulus	1
		cellular response to estradiol stimulus	1
		cellular response to dexamethasone stimulus	1
		cellular response to arsenic-containing substance	1
		cellular response to alkalinity	1
		cellular protein modification process	1
		cellular nitrogen compound metabolic process	1
		cellular modified amino acid biosynthetic process	1
		cellular metabolic process	1
		cellular copper ion homeostasis	1
		cellular bud site selection	1
		cell morphogenesis	1
		cell junction assembly	1
		cell growth	1
		cell differentiation	1
		cell death	1
		cell cycle checkpoint	1
		cell competition in a multicellular organism	1
		cell-cell junction organization	1
		CDP-choline pathway	1
		catecholamine biosynthetic process	1
		Catalaseperoxidase.	1
		carnitine transport	1
		carnitine catabolic process	1
		cardiolipin biosynthetic process	1
		CarboxypeptidaseC.	1
		Carbonatedehydratase.	1
		carbohydrate phosphorylation	1
		Calcium-transportingATPase.	1
		calcium-mediated signaling	1
		calcium ion import	1
		C-5 methylation of cytosine	1
		brassinosteroid homeostasis	1
		bradykinin catabolic process	1
		borate transport	1
		bone mineralization	1
		BMP signaling pathway	1
		blue light signaling pathway	1
		biotin biosynthetic process	1
		Beta-glucosidase.	1
		beta-amyloid metabolic process	1
		beta-amyloid formation	1
		Benzoate4-monooxygenase.	1
		behavioral response to ethanol	1
		base-excision repair, AP site formation	1
		base-excision repair	1
		autophagic vacuole assembly	1
		auditory receptor cell stereocilium organization	1
		auditory receptor cell differentiation	1
		auditory behavior	1
		attachment of spindle microtubules to kinetochore involved in	1
		ATP synthesis coupled proton transport	1
		ATP metabolic process	1
		ATPcitratesynthase.	1
		asymmetric cell division	1
		aspartate metabolic process	1
		aromatic compound catabolic process	1
		arginyl-tRNA aminoacylation	1
		arginine catabolic process	1
		apoptotic DNA fragmentation	1
		apoptotic chromosome condensation	1
		antigen receptor-mediated signaling pathway	1
		Anthocyanin6{prime}{prime}-O-malonyltransferase.	1
		anterior/posterior axis specification, embryo	1
		androgen receptor signaling pathway	1
		androgen catabolic process	1
		anaerobic respiration	1
		amino acid transmembrane transport	1
		alpha-tubulin acetylation	1
		alpha-trehalose-phosphatesynthase(UDP-forming).	1
		alpha-trehalase.	1
		alpha-ketoglutarate transport	1
		Alpha-farnesenesynthase.	1
		Alkane1-monooxygenase.	1
		aldehyde catabolic process	1
		alcohol metabolic process	1
		Alanine--glyoxylatetransaminase.	1
		agglutination involved in conjugation with cellular fusion	1
		agglutination involved in conjugation	1
		adult walking behavior	1
		adenosine salvage	1
		Acylglycerollipase.	1
		acyl-CoA metabolic process	1
		activation of protein kinase activity	1
		activation of MAPK activity	1
		actin filament-based process	1
		Acireductonesynthase.	1
		Acidphosphatase.	1
		acetylglucosaminyltransferase.	1
		Acetyl-CoAcarboxylase.	1
		Acetyl-CoAC-acetyltransferase.	1
		acetylcholine catabolic process in synaptic cleft	1
		abscisic acid catabolic process	1
		9{prime}-di-cis-zeta-carotenedesaturase.	1
		7-dihydropteridinereductase.	1
		6-mannosyltransferase.	1
		6E)-farnesyldiphosphatesynthase.	1
		5{prime}-hydroxylase.	1
		5{prime}-cyclic-nucleotidephosphodiesterase.	1
		5-epiaristolochene1	1
		5-anhydro-D-fructosereductase.	1
		5-aminolevulinatesynthase.	1
		5/4-trihydroxycyclohexa-1	1
		4-beta-mannosidase.	1
		4-benzoquinolmethylase.	1
		4-alpha-glucanbranchingenzyme.	1
		4	1
		3{prime}-UTR-mediated mRNA stabilization	1
		3{prime}-phosphoadenosine 5{prime}-phosphosulfate metabolic p	1
		3-phenylpropionate catabolic process	1
		3-oxoacyl-[acyl-carrier-protein]reductase.	1
		3-N-acetylglucosaminyltransferase.	1
		3-methyl-2-oxobutanoatedehydrogenase(2-methylpropanoyl-transf	1
		3-mannosyltransferase.	1
		3-hydroxy-2-methylbutyryl-CoAdehydrogenase.	1
		3-dioxygenase.	1
		3-dihydroxylase.	1
		3-alpha-glucosidase.	1
		2{prime}-phosphotransferase.	1
		2-oxoglutarate metabolic process	1
		2-isopropylmalatesynthase.	1
		2-hydroxy-3-oxopropionatereductase.	1
		2-glucosyltransferase.	1
		2-alpha-mannosidase.	1
		1-phosphatidylinositol-3-phosphate5-kinase.	1
			1
			4889

## Sheet: B
Go and KEGG enrichment in PB at condition PB4_vs_PJK24												Go and KEGG enrichment in PJK at condition PB4_vs_PJK24
kegg	count		GO_P	count		GO_F	count		GO_C	count		kegg	count		GO_P	count		GO_F	count		GO_C	count
Ribosome	159		regulation of transcription, DNA-dependent	71		protein binding	645		cytoplasm	696		Plant-pathogen interaction	83		regulation of transcription, DNA-dependent	42		protein binding	342		cytoplasm	250
Plant-pathogen interaction	149		protein ubiquitination	49		structural constituent of ribosome	139		plasma membrane	548		Starch and sucrose metabolism	61		pentose-phosphate shunt	42		DNA binding	74		plasma membrane	249
Plant hormone signal transduction	107		macropinocytosis	47		DNA binding	133		cytosol	404		Ribosome	55		chloroplast relocation	41		sequence-specific DNA binding transcription factor activity	43		chloroplast thylakoid	163
Spliceosome	79		response to salicylic acid stimulus	42		ubiquitin-protein ligase activity	99		nucleus	311		Plant hormone signal transduction	55		photosynthesis, light reaction	36		ubiquitin-protein ligase activity	39		cytosol	157
RNA transport	58		jasmonic acid mediated signaling pathway	40		sequence-specific DNA binding transcription factor activity	81		mitochondrion	250		Photosynthesis	55		response to far red light	34		chlorophyll binding	31		nucleus	156
Huntingtons disease	51		mRNA metabolic process	36		protein serine/threonine kinase activity	68		nucleolus	148		Photosynthesis - antenna proteins	34		root hair elongation	30		structural constituent of ribosome	30		chloroplast	87
Protein processing in endoplasmic reticulum	50		nuclear mRNA splicing, via spliceosome	34		RNA binding	61		chloroplast	79		Porphyrin and chlorophyll metabolism	28		jasmonic acid mediated signaling pathway	30		protein kinase activity	29		mitochondrion	78
Ribosome biogenesis in eukaryotes	46		gluconeogenesis	32		protein kinase activity	58		intracellular	69		Spliceosome	27		defense response, incompatible interaction	28		protein serine/threonine kinase activity	27		membrane	56
Ubiquitin mediated proteolysis	43		response to cyclopentenone	29		protein homodimerization activity	36		endoplasmic reticulum	63		RNA transport	27		stamen development	25		protein homodimerization activity	26		nucleolus	48
Endocytosis	43		protein targeting to vacuole	29		calcium ion binding	34		membrane	62		Glycolysis / Gluconeogenesis	23		vegetative to reproductive phase transition of meristem	24		RNA binding	20		endoplasmic reticulum	45
Purine metabolism	37		regulation of defense response	28		GTPase activity	31		mitochondrial inner membrane	55		Circadian rhythm - plant	22		response to karrikin	24		zinc ion binding	17		thylakoid	43
Phenylalanine metabolism	34		negative regulation of transcription, DNA-dependent	28		zinc ion binding	28		extracellular region	49		Carbon fixation in photosynthetic or	21		response to abscisic acid stimulus	20		poly(U) RNA binding	15		chloroplast envelope	35
RNA degradation	33		abscisic acid mediated signaling pathway	28		protein heterodimerization activity	26		plasmodesma	42		Stilbenoid	17		protein ubiquitination	20		copper ion binding	15		intracellular	32
Starch and sucrose metabolism	32		leaf senescence	27		peptidase activity	26		endoplasmic reticulum membrane	40		Phenylpropanoid biosynthesis	17		response to brassinosteroid stimulus	18		magnesium ion binding	14		Golgi apparatus	30
Drug metabolism - cytochrome P450	32		toxin catabolic process	26		identical protein binding	25		ribosome	36		Endocytosis	16		embryo development ending in seed dormancy	18		identical protein binding	14		vacuole	29
Lysosome	31		stamen development	25		calmodulin binding	24		protein binding	35		Cell cycle	16		growth	15		microtubule binding	12		cell wall	29
Stilbenoid	29		response to nitrate	25		copper ion binding	23		vacuole	33		Tight junction	15		glucosinolate metabolic process	15		calmodulin binding	12		plasmodesma	22
Cell cycle	29		response to chitin	24		magnesium ion binding	20		nucleoplasm	32		Lysosome	15		phosphatidylglycerol biosynthetic process	14		aspartic-type peptidase activity	12		extracellular region	21
Tight junction	28		N-terminal protein myristoylation	24		NADH dehydrogenase (ubiquinone) activity	19		plastid	26		RNA degradation	14		macropinocytosis	14		unfolded protein binding	10		apoplast	19
Pathways in cancer	28		GTP catabolic process	24		protein serine/threonine phosphatase activity	18		peroxisome	26		Protein processing in endoplasmic re	14		indoleacetic acid biosynthetic process	14		xyloglucan:xyloglucosyl transferase activity	9		plant-type cell wall	17
Glycolysis / Gluconeogenesis	27		ethylene biosynthetic process	24		receptor activity	17		extracellular space	25		Carotenoid biosynthesis	14		sterol biosynthetic process	13		single-stranded DNA binding	9		plastid	15
Proteasome	25		translation	23		microtubule binding	17		vacuolar membrane	23		Glyoxylate and dicarboxylate metabol	13		isopentenyl diphosphate biosynthetic process, mevalonate-inde	13		pectinesterase activity	9		chloroplast thylakoid membrane	14
Cardiac muscle contraction	25		response to wounding	23		histone binding	16		integral to membrane	22		alpha-Linolenic acid metabolism	13		response to salicylic acid stimulus	12		calcium ion binding	9		vacuolar membrane	12
ABC transporters	25		defense response, incompatible interaction	23		glutathione transferase activity	16		Golgi apparatus	22		Ubiquitin mediated proteolysis	12		glucosinolate catabolic process	12		polygalacturonate 4-alpha-galacturonosyltransferase activity	8		peroxisome	12
Amino sugar and nucleotide sugar metabolism	23		transport	22		protein kinase binding	14		cell wall	22		Phenylalanine metabolism	12		starch biosynthetic process	11		translation initiation factor activity	7		endoplasmic reticulum membrane	11
PPAR signaling pathway	22		root hair elongation	22		chromatin binding	14		mitochondrial respiratory chain complex I	20		Oxidative phosphorylation	11		signal transduction	11		structural constituent of pupal chitin-based cuticle	7		anchored to plasma membrane	11
Peroxisome	22		RNA methylation	22		peroxidase activity	12		microtubule associated complex	20		Nitrogen metabolism	11		response to light stimulus	11		S-adenosylmethionine-dependent methyltransferase activity	7		mitochondrial inner membrane	9
Oxidative phosphorylation	22		response to auxin stimulus	22		kinase activity	12		cytosolic ribosome	20		mRNA surveillance pathway	11		production of ta-siRNAs involved in RNA interference	11		receptor activity	7		extracellular space	9
Galactose metabolism	21		mitotic spindle elongation	21		GTP binding	12		microsome	18		Biosynthesis of unsaturated fatty ac	11		negative regulation of transcription, DNA-dependent	11		protein heterodimerization activity	7		integral to membrane	8
Cysteine and methionine metabolism	21		Golgi organization	21		glutathione binding	12		dendrite	17		Amino sugar and nucleotide sugar met	11		lateral root development	11		polysaccharide binding	7		protein binding	7
Circadian rhythm - plant	21		embryo development	21		cobalt ion binding	12		apoplast	17		Purine metabolism	10		divalent metal ion transport	11		actin binding	7		anchored to membrane	7
Toll-like receptor signaling pathway	19		small molecule metabolic process	20		chaperone binding	12		plant-type vacuole membrane	14		Glycerophospholipid metabolism	10		3-beta-D-glucosidase.	11		transcription factor binding	6		plant-type vacuole membrane	6
Glycerophospholipid metabolism	19		RNA processing	20		single-stranded DNA binding	11		nuclear speck	13		Aminoacyl-tRNA biosynthesis	10		toxin catabolic process	10		thioglucosidase activity	6		nuclear speck	6
Phenylpropanoid biosynthesis	18		response to hydrogen peroxide	20		sequence-specific DNA binding	11		integral to plasma membrane	13		Terpenoid backbone biosynthesis	9		response to wounding	10		response to far red light	6		cytosolic ribosome	6
Zeatin biosynthesis	17		protein targeting to membrane	20		mRNA binding	11		structural constituent of ribosome	12		Ribosome biogenesis in eukaryotes	9		response to chitin	10		protein transporter activity	6		soluble fraction	5
RNA polymerase	17		mitotic cell cycle	20		DNA-directed RNA polymerase activity	11		soluble fraction	12		Pyrimidine metabolism	9		protein autophosphorylation	10		polygalacturonase inhibitor activity	6		phagocytic vesicle	5
Regulation of autophagy	17		DNA endoreduplication	20		ATP binding	11		plant-type cell wall	12		Phenylalanine	9		Golgi organization	10		oxidoreductase activity	6		membrane fraction	5
Pyrimidine metabolism	17		xylan biosynthetic process	19		translation initiation factor activity	10		mitochondrial matrix	12		Pathways in cancer	9		flower development	10		GTPase activity	6		mediator complex	5
Nitrogen metabolism	17		vegetative to reproductive phase transition of meri	19		structural constituent of pupal chitin-based cuticle	10		plasma membrane part	11		Ubiquinone and other terpenoid-quino	8		coenzyme biosynthetic process	10		fatty-acyl-CoA synthase activity	6		integral to plasma membrane	5
mRNA surveillance pathway	17		salicylic acid biosynthetic process	19		serine-type endopeptidase inhibitor activity	10		lysosome	11		Peroxisome	8		acetyl-CoA metabolic process	10		extracellular matrix structural constituent	6		Golgi membrane	5
Flavonoid biosynthesis	17		positive regulation of transcription, DNA-dependent	19		serine-type endopeptidase activity	10		external side of plasma membrane	11		Methane metabolism	8		response to nitrate	9		dicarboxylic acid transmembrane transporter activity	6		endoplasmic reticulum-Golgi in	5
alpha-Linolenic acid metabolism	16		indoleacetic acid biosynthetic process	19		S-adenosylmethionine-dependent methyltransferase activity	10		chloroplast envelope	11		Influenza A	8		response to fructose stimulus	9		chloroplast relocation	6		copper ion binding	5
Arginine and proline metabolism	15		embryo development ending in seed dormancy	19		phospholipid binding	10		integral to endoplasmic reticulum membran	10		Galactose metabolism	8		gluconeogenesis	9		ATP binding	6		transcription factor complex	4
Phosphatidylinositol signaling system	14		response to karrikin	18		kininogen binding	10		endoplasmic reticulum-Golgi intermediate	10		Focal adhesion	8		cysteine biosynthetic process	9		structural molecule activity	5		spindle pole body	4
MAPK signaling pathway	14		cytokinesis by cell plate formation	18		flavonol synthase activity	10		chloroplast thylakoid	10		Fatty acid biosynthesis	8		cellular lipid metabolic process	9		stearoyl-CoA 9-desaturase activity	5		quinate O-hydroxycinnamoyltran	4
Focal adhesion	14		autophagy	18		chitinase activity	10		SCF ubiquitin ligase complex	9		ABC transporters	8		xylan biosynthetic process	8		solute:hydrogen antiporter activity	5		protein complex	4
Protein export	13		pyrimidine ribonucleotide biosynthetic process	17		actin binding	10		mitochondrial large ribosomal subunit	9		Vitamin B6 metabolism	7		stomatal movement	8		serine-type endopeptidase activity	5		plasma membrane part	4
Lysine degradation	13		positive regulation of growth rate	17		zinc ion transmembrane transporter activity	9		midbody	9		Toll-like receptor signaling pathway	7		rRNA processing	8		receptor serine/threonine kinase binding	5		peroxisomal membrane	4
SNARE interactions in vesicular transport	12		lateral root development	17		unfolded protein binding	9		catalytic step 2 spliceosome	9		Systemic lupus erythematosus	7		response to stress	8		protein dimerization activity	5		neuron projection	4
Porphyrin and chlorophyll metabolism	12		heat acclimation	17		transcription coactivator activity	9		mitochondrial small ribosomal subunit	8		Protein digestion and absorption	7		response to osmotic stress	8		polygalacturonase activity	5		microsome	4
Parkinsons disease	12		defense response to fungus	17		protein transporter activity	9		endoplasmic reticulum lumen	8		Pathogenic Escherichia coli infectio	7		proline transport	8		phosphatase activity	5		glucan endo-1,3-beta-D-glucosi	4
Homologous recombination	12		cell proliferation	17		protein histidine kinase binding	9		early endosome	8		DNA replication	7		polarity specification of adaxial/abaxial axis	8		pentose-phosphate shunt	5		chromatin	4
Fatty acid biosynthesis	12		fatty acid beta-oxidation	16		heme binding	9		phragmoplast	7		Valine	6		mitotic cell cycle	8		pectate lyase activity	5		chloroplast inner membrane	4
Cell cycle - yeast	12		response to nematode	15		endonuclease activity	9		monooxygenase activity	7		Two-component system	6		leaf senescence	8		oxalate oxidase activity	5		acylglycerol lipase activity	4
Antigen processing and presentation	12		flower development	15		ubiquinol-cytochrome-c reductase activity	8		mediator complex	7		Selenocompound metabolism	6		heat acclimation	8		omega-3 fatty acid desaturase activity	5		Z disc	3
partial...	11		endoplasmic reticulum unfolded protein response	15		transporter activity	8		centrosome	7		RNA polymerase	6		embryo development	8		methyl-CpG binding	5		thylakoid lumen	3
N-Glycan biosynthesis	11		cellular response to stress	15		translation factor activity, nucleic acid binding	8		synaptic vesicle	6		Riboflavin metabolism	6		defense response	8		mannan synthase activity	5		spliceosomal complex	3
Methane metabolism	11		stomatal movement	14		transcription regulatory region DNA binding	8		spliceosomal complex	6		Pentose and glucuronate interconvers	6		cell wall modification involved in abscission	8		histone binding	5		plant-type vacuole	3
Meiosis - yeast	11		signal transduction	14		transcription factor binding	8		spindle pole body	6		mTOR signaling pathway	6		anther development	8		glucosinolate metabolic process	5		nucleoplasm	3
Glyoxylate and dicarboxylate metabolism	11		response to fructose stimulus	14		RNA-directed DNA polymerase activity	8		precatalytic spliceosome	6		Mineral absorption	6		angiogenesis	8		glucosinolate biosynthetic process	5		NuA4 histone acetyltransferase	3
Glucosinolate biosynthesis	11		polarity specification of adaxial/abaxial axis	14		receptor serine/threonine kinase binding	8		phagocytic vesicle	6		MAPK signaling pathway	6		transport	7		fructose-bisphosphate aldolase activity	5		mitochondrial matrix	3
Ether lipid metabolism	11		rRNA processing	13		protein C-terminus binding	8		integral to Golgi membrane	6		Lysine degradation	6		stomatal complex morphogenesis	7		enzyme activator activity	5		magnesium chelatase complex	3
Diterpenoid biosynthesis	11		response to brassinosteroid stimulus	13		nucleic acid binding	8		Golgi membrane	6		Alzheimers disease	6		RNA modification	7		endonuclease activity	5		integral to endoplasmic reticu	3
Aminoacyl-tRNA biosynthesis	11		response to molecule of fungal origin	12		NADP binding	8		endosome membrane	6		Steroid biosynthesis	5		response to hydrogen peroxide	7		cobalt ion binding	5		fructose 1,6-bisphosphate 1-ph	3
Vascular smooth muscle contraction	10		proline transport	12		cytochrome-c oxidase activity	8		endosome	6		Regulation of autophagy	5		photosystem II assembly	7		chromatin binding	5		extracellular matrix	3
mTOR signaling pathway	10		photoperiodism, flowering	12		carbohydrate binding	8		apical plasma membrane	6		Regulation of actin cytoskeleton	5		nuclear mRNA splicing, via spliceosome	7		ubiquitin-specific protease activity	4		endosome membrane	3
Glycine	10		glucose metabolic process	12		ATP-dependent RNA helicase activity	8		Z disc	5		Proximal tubule bicarbonate reclamat	5		glucosinolate biosynthetic process	7		transcription coactivator activity	4		early endosome	3
DNA replication	10		defense response	12		1-aminocyclopropane-1-carboxylate oxidase activity	8		ubiquitin ligase complex	5		Prion diseases	5		DNA endoreduplication	7		structural constituent of cell wall	4		dendrite	3
Collecting duct acid secretion	10		vesicle-mediated transport	11		translation	7		U2 snRNP	5		PPAR signaling pathway	5		cellulose metabolic process	7		serine-type endopeptidase inhibitor activity	4		CUL4 RING ubiquitin ligase com	3
Valine	9		transition metal ion transport	11		solute:hydrogen antiporter activity	7		trans-Golgi network	5		Pantothenate and CoA biosynthesis	5		cellular response to stress	7		sequence-specific DNA binding	4		cortical microtubule, transver	3
Protein digestion and absorption	9		response to salt stress	11		receptor binding	7		polytene chromosome puff	5		Other types of O-glycan biosynthesis	5		vesicle-mediated transport	6		ribulose-phosphate 3-epimerase activity	4		chloroplast stromal thylakoid	3
Basal transcription factors	9		response to oxidative stress	11		phosphatidylinositol transporter activity	7		perinuclear region of cytoplasm	5		Notch signaling pathway	5		translation	6		ribose-5-phosphate isomerase activity	4		chloroplast outer membrane	3
Ubiquinone and other terpenoid-quinone bios	8		regulation of alternative nuclear mRNA splicing, vi	11		monooxygenase activity	7		mitochondrial respiratory chain complex I	5		Lysine biosynthesis	5		syncytium formation	6		protein serine/threonine phosphatase activity	4		calmodulin binding	3
Riboflavin metabolism	8		protein autophosphorylation	11		inorganic phosphate transmembrane transporter activity	7		lipid particle	5		Glycerolipid metabolism	5		seed coat development	6		protein N-terminus binding	4		arogenate dehydratase activity	3
Photosynthesis	8		positive regulation of cell proliferation	11		guanyl-nucleotide exchange factor activity	7		eukaryotic translation initiation factor	5		Glucosinolate biosynthesis	5		response to ozone	6		protein kinase binding	4		alpha-N-arabinofuranosidase ac	3
Pantothenate and CoA biosynthesis	8		mitochondrial translation	11		callose deposition in cell wall	7		dihydrocamalexic acid decarboxylase activ	5		Cysteine and methionine metabolism	5		response to auxin stimulus	6		protein disulfide isomerase activity	4		actin cortical patch	3
Mineral absorption	8		growth	11		actin filament binding	7		cytosolic small ribosomal subunit	5		Cell cycle - yeast	5		regulation of flower development	6		peroxiredoxin activity	4		3-isopropylmalate dehydrogenas	3
Citrate cycle (TCA cycle)	8		systemic acquired resistance	10		ubiquitin-specific protease activity	6		cytoplasmic mRNA processing body	5		Basal transcription factors	5		regulation of defense response	6		peptidase activity	4		ubiquitin ligase complex	2
Carotenoid biosynthesis	8		response to xenobiotic stimulus	10		signal transducer activity	6		CUL4 RING ubiquitin ligase complex	5		Bacterial secretion system	5		photoperiodism, flowering	6		oxygen evolving activity	4		thylakoid membrane	2
Carbon fixation in photosynthetic organisms	8		response to stress	10		ribosome binding	6		COPI-coated vesicle	5		Vascular smooth muscle contraction	4		Group II intron splicing	6		mRNA binding	4		structural constituent of ribo	2
Apoptosis	8		reciprocal meiotic recombination	10		poly(A) RNA binding	6		clathrin-coated vesicle	5		Salivary secretion	4		dicarboxylic acid transport	6		magnesium chelatase activity	4		stromule	2
Alzheimers disease	8		oxidation-reduction process	10		nitrate transmembrane transporter activity	6		U12-type spliceosomal complex	4		Pyruvate metabolism	4		circadian rhythm	6		localization	4		signal recognition particle, c	2
Systemic lupus erythematosus	7		Non-specificserine/threonineproteinkinase.	10		NADH dehydrogenase activity	6		transcriptional repressor complex	4		p53 signaling pathway	4		cell proliferation	6		glucosyltransferase activity	4		SCAR complex	2
Salivary secretion	7		lipid transport	10		microfilament motor activity	6		Secologaninsynthase.	4		Insulin signaling pathway	4		autophagy	6		enzyme regulator activity	4		regulation of protein localiza	2
Regulation of actin cytoskeleton	7		leaf development	10		indole glucosinolate metabolic process	6		pseudopodium	4		Inositol phosphate metabolism	4		salicylic acid biosynthetic process	5		electron carrier activity	4		pseudopodium	2
part...	7		Golgi vesicle transport	10		guanylate cyclase activity	6		protein complex	4		Diterpenoid biosynthesis	4		RNA splicing	5		cytokinesis by cell plate formation	4		protein homodimerization activ	2
Olfactory transduction	7		chromosome segregation	10		glutamate receptor activity	6		plant-type vacuole	4		Base excision repair	4		RNA processing	5		carboxylesterase activity	4		polytene chromosome puff	2
Neurotrophin signaling pathway	7		3-beta-D-glucosidase.	10		glucose metabolic process	6		membrane fraction	4		Amyotrophic lateral sclerosis (ALS)	4		pyrimidine ribonucleotide biosynthetic process	5		asparagine synthase (glutamine-hydrolyzing) activity	4		pollen tube	2
mitochondrial [Ac...	7		translational elongation	9		folic acid transporter activity	6		DNA binding	4		alpha/beta fold family protein [A..	4		purine base transport	5		acetyl-CoA carboxylase activity	4		plasma membrane proton-transpo	2
Insulin signaling pathway	7		response to osmotic stress	9		cysteine-type endopeptidase activity	6		diarylheptanoid and gingerol biosynthesi	4		Vibrio cholerae infection	3		protein targeting to vacuole	5		2{prime}-deoxymugineic-acid 2{prime}-dioxygenase activity	4		phragmoplast	2
Indole alkaloid biosynthesis	7		response to abscisic acid stimulus	9		collagen binding	6		cytosolic large ribosomal subunit	4		SNARE interactions in vesicular tran	3		protein import into nucleus	5		xyloglucan endotransglucosylase activity	3		peroxisomal matrix	2
Glycosaminoglycan biosynthesis - heparan su	7		purine base transport	9		clathrin binding	6		chromosome, telomeric region	4		Retinol metabolism	3		pollen tube growth	5		UDP-glucuronate 4-epimerase activity	3		perinuclear region of cytoplas	2
Glutamatergic synapse	7		protein autoubiquitination	9		carboxylesterase activity	6		chloroplast thylakoid membrane	4		One carbon pool by folate	3		pattern specification process	5		UDP-galactosyltransferase activity	3		outer membrane-bounded peripla	2
Folate biosynthesis	7		production of ta-siRNAs involved in RNA interferenc	9		basic amino acid transmembrane transporter activity	6		apical part of cell	4		Neurotrophin signaling pathway	3		mRNA modification	5		ubiquitin protein ligase binding	3		nucleoid	2
Base excision repair	7		proanthocyanidin biosynthetic process	9		ATPase activity	6		anchored to plasma membrane	4		Mismatch repair	3		microtubule cytoskeleton organization	5		ubiquitin binding	3		nuclear membrane	2
Amyotrophic lateral sclerosis (ALS)	7		generation of precursor metabolites and energy	9		antioxidant activity	6		(1->3)-beta-D-glucan binding	4		Meiosis - yeast	3		hydrogen peroxide catabolic process	5		tubulin binding	3		nuclear envelope	2
Vitamin B6 metabolism	6		cellular lipid metabolic process	9		ubiquitin protein ligase binding	5		yeast-form cell wall	3		MAPK signaling pathway - yeast	3		GTP catabolic process	5		transmembrane receptor protein kinase activity	3		nuclear body	2
Sulfur metabolism	6		translational initiation	8		translation regulator activity	5		thylakoid	3		Huntingtons disease	3		Golgi vesicle transport	5		transferase activity, transferring acyl groups	3		neurofilament	2
Steroid biosynthesis	6		polype...	8		translation elongation factor activity	5		synapse	3		Histidine metabolism	3		fatty acid catabolic process	5		threonine synthase activity	3		NAD(P)H dehydrogenase complex	2
Staphylococcus aureus infection	6		pentose-phosphate shunt	8		transcription corepressor activity	5		signalosome	3		Glycosaminoglycan biosynthesis - hep	3		defense response to fungus	5		thiosulfate sulfurtransferase activity	3		microtubule associated complex	2
Shigellosis	6		mitochondrial mRNA modification	8		superoxide dismutase activity	5		SAGA complex	3		Glycine	3		cytokinesis by cell plate formation	5		sulfate adenylyltransferase (ATP) activity	3		lysosomal membrane	2
Retinol metabolism	6		cytoplasmic translation	8		structural constituent of muscle	5		ribonucleoprotein complex	3		Folate biosynthesis	3		coumarin biosynthetic process	5		sucrose transmembrane transporter activity	3		histone methyltransferase comp	2
Pentose and glucuronate interconversions	6		cellular response to ethylene stimulus	8		snoRNA binding	5		proteasome complex	3		Flavonoid biosynthesis	3		cell wall biogenesis	5		structural constituent of muscle	3		histone acetyltransferase comp	2
Pathogenic Escherichia coli infection	6		cell-cell adhesion	8		RNA polymerase II transcription cofactor activity	5		muscle myosin complex	3		Ether lipid metabolism	3		carbohydrate metabolic process	5		seed coat development	3		glutamate-ammonia ligase activ	2
Pancreatic secretion	6		callose deposition in cell wall	8		Rab GTPase binding	5		mRNA cleavage and polyadenylation specifi	3		Drug metabolism - other enzymes	3		ATP catabolic process	5		scavenger receptor activity	3		geranylgeranyl-diphosphate ger	2
NOD-like receptor signaling pathway	6		anther development	8		protein N-terminus binding	5		mitochondrial ribosome	3		Drug metabolism - cytochrome P450	3		anthocyanin biosynthetic process	5		response to salicylic acid stimulus	3		fungal-type vacuole	2
Glycerolipid metabolism	6		actin filament-based movement	8		protein domain specific binding	5		microtubule	3		Dorso-ventral axis formation	3		abscisic acid mediated signaling pathway	5		response to karrikin	3		fructose-bisphosphate aldolase	2
Glutathione metabolism	6		seed coat development	7		protein disulfide isomerase activity	5		lysosomal membrane	3		Cell cycle - Caulobacter	3		xanthophyll biosynthetic process	4		receptor binding	3		farnesyltranstransferase activ	2
Complement and coagulation cascades	6		response to ozone	7		protein complex binding	5		Golgi stack	3		C5-Branched dibasic acid metabolism	3		response to herbivore	4		production of ta-siRNAs involved in RNA interference	3		external side of plasma membra	2
Wnt signaling pathway	5		response to far red light	7		protein anchor	5		glucan endo-1,3-beta-D-glucosidase activi	3		Axon guidance	3		response to cold	4		poly(A) RNA binding	3		DNA-directed RNA polymerase II	2
Vibrio cholerae infection	5		response to DNA damage stimulus	7		polyubiquitin binding	5		fungal-type cell wall	3		Ascorbate and aldarate metabolism	3		regulation of meristem growth	4		phospholipid binding	3		diarylheptanoid and gingerol	2
Vasopressin-regulated water reabsorption	5		response to cold	7		phosphatidylinositol-3,5-bisphosphate binding	5		Elongator holoenzyme complex	3		Arrhythmogenic right ventricular car	3		regulation of cell growth	4		peptide-methionine-(S)-S-oxide reductase activity	3		cytosolic small ribosomal subu	2
Tryptophan metabolism	5		protein phosphorylation	7		pectinesterase activity	5		DNA-directed RNA polymerase II, core comp	3		Arginine and proline metabolism	3		protein phosphorylation	4		NADP binding	3		cytosolic large ribosomal subu	2
Styrene degradation	5		protein import into nucleus	7		oxidoreductase activity, acting on a sulfur group of donors	5		cytoplasmic microtubule	3		6-N-acetylglucosaminy...	3		protein folding	4		metalloendopeptidase activity	3		cytoplasmic mRNA processing bo	2
Sphingolipid metabolism	5		protein folding	7		nucleotide binding	5		cell surface	3		...	3		proanthocyanidin biosynthetic process	4		L-ascorbate:sodium symporter activity	3		cilium	2
Rheumatoid arthritis	5		positive regulation of transcription from RNA polym	7		mRNA 5{prime}-UTR binding	5		cell leading edge	3		Vasopressin-regulated water reabsorp	2		positive regulation of transcription from RNA polymerase II p	4		iron ion binding	3		chromosome, telomeric region	2
Pyruvate metabolism	5		phosphatidylinositol biosynthetic process	7		metalloendopeptidase activity	5		basal lamina	3		Tyrosine metabolism	2		positive regulation of ATPase activity	4		indoleacetic acid biosynthetic process	3		chromosome	2
Pentose phosphate pathway	5		phosphate ion transport	7		long-chain-fatty-acyl-CoA reductase activity	5		AP-2 adaptor complex	3		Tryptophan metabolism	2		plastid translation	4		high affinity copper ion transmembrane transporter activity	3		chromocenter	2
mitochondrial-lik...	5		nucleotide-excision repair	7		kinase binding	5		anchored to membrane	3		Sulfur relay system	2		plant-type cell wall organization	4		heme binding	3		chloroplast stroma	2
Glycosylphosphatidylinositol(GPI)-anchor bi	5		mitosis	7		hydrogen-exporting ATPase activity, phosphorylative mechani	5		alpha,alpha-trehalase activity	3		Sulfur metabolism	2		nucleotide-excision repair	4		guanyl-nucleotide exchange factor activity	3		chloroplast starch grain	2
Fructose and mannose metabolism	5		methylglyoxal catabolic process to D-lactate	7		flavin adenine dinucleotide binding	5		adherens junction	3		Styrene degradation	2		long-chain fatty acid metabolic process	4		guanylate cyclase activity	3		chlorophyll binding	2
Biosynthesis of unsaturated fatty acids	5		iron-sulfur cluster assembly	7		fatty-acyl-CoA binding	5		1,3-beta-D-glucan synthase activity	3		Sphingolipid metabolism	2		leaf morphogenesis	4		GTPase activator activity	3		cellulase activity	2
Vitamin digestion and absorption	4		exonucleolytic nuclear-transcribed mRNA catabolic p	7		fatty acid binding	5		zinc ion binding	2		putative [R...	2		intracellular protein transport	4		G-protein coupled receptor activity	3		cell cortex	2
Type I diabetes mellitus	4		circadian rhythm	7		enzyme activator activity	5		vesicle	2		putative [Brassica...	2		gibberellin metabolic process	4		glycoprotein-N-acetylgalactosamine 3-beta-galactosyltransfer	3		catalytic step 2 spliceosome	2
Two-component system	4		apoptotic process	7		endopeptidase activity	5		valine-tRNA ligase activity	2		Proteasome	2		endoplasmic reticulum unfolded protein response	4		glycoprotein binding	3		apical plasma membrane	2
Taurine and hypotaurine metabolism	4		syncytium formation	6		dynein binding	5		vacuolar proton-transporting V-type ATPas	2		Phototransduction - fly	2		defense response to bacterium	4		glycolate oxidase activity	3		zonula adherens	1
Synthesis and degradation of ketone bodies	4		steroid metabolic process	6		drug transmembrane transporter activity	5		UDP-xylosyltransferase activity	2		Phosphatidylinositol signaling syste	2		cofactor catabolic process	4		electron transporter, transferring electrons within the nonc	3		xyloglucan:xyloglucosyl transf	1
Sulfur relay system	4		smooth muscle contraction	6		dipeptide transporter activity	5		U4/U6 x U5 tri-snRNP complex	2		Pentose phosphate pathway	2		chromosome segregation	4		dimethylmaleate hydratase activity	3		xylan 1,4-beta-xylosidase acti	1
Selenocompound metabolism	4		RNA splicing	6		chitin binding	5		T-tubule	2		partial [Brassica oleracea]	2		chlorophyll biosynthetic process	4		core promoter binding	3		vasoactive intestinal polypept	1
RIG-I-like receptor signaling pathway	4		regulation of meristem growth	6		cadmium ion transmembrane transporter activity	5		trans-Golgi network membrane	2		part...	2		cellular response to water deprivation	4		calcium-transporting ATPase activity	3		unconventional myosin complex	1
Renin-angiotensin system	4		regulation of flower development	6		acid phosphatase activity	5		sequence-specific DNA binding transcripti	2		Oocyte meiosis	2		cellular response to sulfate starvation	4		beta-galactosidase activity	3		UDP-xylosyltransferase activit	1
Phenylalanine	4		protein polyubiquitination	6		xenobiotic-transporting ATPase activity	4		regulation of defense response	2		Nucleotide excision repair	2		cellular response to phosphate starvation	4		ATP-dependent RNA helicase activity	3		UDP-4-keto-rhamnose-4-keto-red	1
Phagosome	4		protein dephosphorylation	6		very long-chain fatty acid biosynthetic process	4		quinate O-hydroxycinnamoyltransferase act	2		NOD-like receptor signaling pathway	2		callose deposition in cell wall	4		ATPase activity, coupled to transmembrane movement of substa	3		U4/U6 x U5 tri-snRNP complex	1
partial [Ac...	4		platelet activation	6		ubiquitin thiolesterase activity	4		protein phosphatase type 2A complex	2		Neuroactive ligand-receptor interact	2		apoptotic process	4		asymmetric cell division	3		U2-type spliceosomal complex	1
parti...	4		nematode larval development	6		ubiquitin binding	4		protein kinase binding	2		Measles	2		actin filament-based movement	4		actin-dependent ATPase activity	3		U2 snRNP	1
p53 signaling pathway	4		negative regulation of transcription from RNA polym	6		tRNA binding	4		protein kinase activity	2		LAG1 and CLN8 (TLC) lipid-sensing d	2		4-beta-xylosidase.	4		3{prime}-tRNA processing endoribonuclease activity	3		U12-type spliceosomal complex	1
Other types of O-glycan biosynthesis	4		methionine biosynthetic process	6		transmembrane transporter activity	4		proteinaceous extracellular matrix	2		Homologous recombination	2		xyloglucan metabolic process	3		3-oxoacyl-[acyl-carrier-protein] synthase activity	3		tRNA-splicing ligase complex	1
Nucleotide excision repair	4		metabolic process	6		transmembrane signaling receptor activity	4		polytene chromosome	2		Glycosaminoglycan degradation	2		ubiquinone biosynthetic process	3		xylosyltransferase activity	2		trans-Golgi network transport	1
Notch signaling pathway	4		Isoflavone2{prime}-hydroxylase.	6		sulfate transmembrane transporter activity	4		polar nucleus	2		Glutathione metabolism	2		transcription initiation from RNA polymerase II promoter	3		uroporphyrinogen decarboxylase activity	2		trans-Golgi network	1
Neuroactive ligand-receptor interaction	4		intracellular signal transduction	6		structural molecule activity	4		PML body	2		gl...	2		transcription elongation, DNA-dependent	3		UDP-xylosyltransferase activity	2		transferase activity, transfer	1
MAPK signaling pathway - yeast	4		innate immune response	6		Stilbenoid	4		periplasmic space	2		Gap junction	2		systemic acquired resistance	3		transmembrane signaling receptor activity	2		transcription factor TFIIF com	1
Influenza A	4		glycolysis	6		stearoyl-CoA 9-desaturase activity	4		peptidase activity	2		Fructose and mannose metabolism	2		second-messenger-mediated signaling	3		transmembrane receptor protein serine/threonine kinase activ	2		transcriptional repressor comp	1
Flavone and flavonol biosynthesis	4		dolichol-linked oligosaccharide biosynthetic proces	6		spectrin binding	4		oligosaccharyltransferase complex	2		Flavone and flavonol biosynthesis	2		root hair cell differentiation	3		transketolase activity	2		toxin binding	1
ECM-receptor interaction	4		cellular calcium ion homeostasis	6		rRNA binding	4		nuclear pore	2		Cyanoamino acid metabolism	2		RNA methylation	3		transcription regulatory region DNA binding	2		thalian-diol desaturase activi	1
D-Glutamine and D-glutamate metabolism	4		cell-cell signaling	6		Rho GTPase binding	4		nuclear membrane	2		Complement and coagulation cascades	2		Ribulose-bisphosphatecarboxylase.	3		toxin transporter activity	2		synapse	1
Cell adhesion molecules (CAMs)	4		cell adhesion	6		quercitrin binding	4		nuclear matrix	2		class I [Arabid...	2		response to water deprivation	3		thioredoxin-disulfide reductase activity	2		sulfite oxidase activity	1
Alanine	4		calcium ion transmembrane transport	6		quercetin 4{prime}-O-glucosyltransferase activity	4		nuclear chromosome	2		chloroplast [Arab...	2		response to vitamin A	3		thiol S-methyltransferase activity	2		striated muscle dense body	1
Adipocytokine signaling pathway	4		basic amino acid transport	6		pseudouridine synthase activity	4		nuclear body	2		chlorop...	2		response to nematode	3		thioglucosidase binding	2		spindle	1
...	4		amino acid import	6		proton-transporting ATPase activity, rotational mechanism	4		Nrd1 complex	2		Chloroalkane and chloroalkene degrad	2		response to misfolded protein	3		tetrapyrrole binding	2		(S)-limonene 6-monooxygenase a	1
Type II diabetes mellitus	3		acetyl-CoA metabolic process	6		phosphatidate phosphatase activity	4		mRNA cleavage factor complex	2		Bile secretion	2		response to cyclopentenone	3		SUMO-specific protease activity	2		Shu complex	1
Toxoplasmosis	3		4-hydroxyphenylacetaldehydeoximemonooxygenase.	6		phosphate ion transmembrane transporter activity	4		MLL1 complex	2		Benzoxazinoid biosynthesis	2		response to cadmium ion	3		sulfate transmembrane transporter activity	2		Set3 complex	1
Terpenoid backbone biosynthesis	3		wax biosynthetic process	5		oxidoreductase activity, acting on paired donors, with inco	4		mitotic spindle	2		Arachidonic acid metabolism	2		regulation of timing of transition from vegetative to reprodu	3		sugar transmembrane transporter activity	2		serine-tRNA ligase activity	1
Taste transduction	3		ubiquitin-dependent protein catabolic process	5		ornithine-oxo-acid transaminase activity	4		mitochondrial proton-transporting ATP syn	2		Apoptosis	2		regulation of stomatal complex patterning	3		Stilbenoid	2		sedoheptulose-bisphosphatase a	1
putative [Ac...	3		tRNA aminoacylation for protein translation	5		myricetin 3{prime}-O-methyltransferase activity	4		mitochondrial intermembrane space protein	2		Alanine	2		protein transport	3		starch biosynthetic process	2		Secologaninsynthase.	1
putative ...	3		transmembrane transport	5		methylated histone residue binding	4		mitochondrial intermembrane space	2		Adherens junction	2		protein targeting to membrane	3		sphingosine N-acyltransferase activity	2		Sec61 translocon complex	1
putati...	3		synaptic transmission	5		metal ion binding	4		microvillus	2		Xylene degradation	1		positive regulation of transcription, DNA-dependent	3		single-stranded RNA binding	2		RNA polymerase II distal enhan	1
Proximal tubule bicarbonate reclamation	3		spliceosomal complex assembly	5		jasmonic acid mediated signaling pathway	4		microtubule cytoskeleton	2		Wnt signaling pathway	1		positive regulation of growth rate	3		serine-type carboxypeptidase activity	2		RNA helicase activity	1
Prion diseases	3		root hair cell differentiation	5		iron-nicotianamine transmembrane transporter activity	4		membrane raft	2		Vitamin digestion and absorption	1		positive regulation of cell proliferation	3		selenium binding	2		ribosome	1
par...	3		RNA modification	5		indole-3-acetic acid amido synthetase activity	4		long-chain-fatty-acyl-CoA reductase activ	2		Viral myocarditis	1		pollen germination	3		S-alkylthiohydroximate lyase activity	2		response to hydrogen peroxide	1
pa...	3		RNA 5{prime}-end processing	5		hormone binding	4		late endosome	2		Various types of N-glycan biosynthes	1		plasmodesmata-mediated intercellular transport	3		RNA polymerase II core binding	2		receptor complex	1
p...	3		response to water deprivation	5		GTPase binding	4		L-allo-threonine aldolase activity	2		type II-like protein [Arabidop...	1		photosynthetic electron transport in photosystem I	3		RNA polymerase binding	2		receptor activity	1
Oocyte meiosis	3		response to molecule of bacterial origin	5		GTPase activator activity	4		kinetochore	2		Type II diabetes mellitus	1		pentacyclic triterpenoid biosynthetic process	3		RNA interference	2		Ras GTPase binding	1
One carbon pool by folate	3		response to misfolded protein	5		glycolate oxidase activity	4		jasmonic acid mediated signaling pathway	2		Toxoplasmosis	1		oxidation-reduction process	3		RNA-directed DNA polymerase activity	2		Rab-protein geranylgeranyltran	1
Nicotinate and nicotinamide metabolism	3		response to light stimulus	5		glycerophosphodiester phosphodiesterase activity	4		intermediate filament cytoskeleton	2		Thiamine metabolism	1		ovule development	3		ribulose-1,5-bisphosphate carboxylase/oxygenase activator ac	2		pyridoxal phosphate binding	1
Lysine biosynthesis	3		response to heat	5		glucose-6-phosphate dehydrogenase activity	4		intermediate filament	2		TGF-beta signaling pathway	1		Omega-hydroxypalmitateO-feruloyltransferase.	3		retinol dehydrogenase activity	2		protein kinase binding	1
Inositol phosphate metabolism	3		response to drug	5		gibberellin 20-oxidase activity	4		integral to cytosolic side of endoplasmic	2		Synthesis and degradation of ketone	1		oligopeptide transport	3		response to wounding	2		proteinaceous extracellular ma	1
Gap junction	3		response to cadmium ion	5		enzyme binding	4		inorganic diphosphatase activity	2		Shigellosis	1		O-glycan processing	3		regulation of defense response	2		pronucleus	1
Fatty acid metabolism	3		response to absence of light	5		dopachrome isomerase activity	4		HOPS complex	2		Rop4-Gdp-Prone8 >gi|126031217|pdb|2	1		nucleotide metabolic process	3		Rab GTPase binding	2		precatalytic spliceosome	1
family 72	3		regulation of cytoskeleton organization	5		dolichyl-diphosphooligosaccharide-protein glycotransferase	4		histone binding	2		RIG-I-like receptor signaling pathwa	1		nucleotide biosynthetic process	3		pseudouridine synthase activity	2		PRC1 complex	1
Drug metabolism - other enzymes	3		regulation of cell shape	5		diacylglycerol O-acyltransferase activity	4		glutamate-ammonia ligase activity	2		putative [Ricinus communis...	1		nucleotide-binding domain, leucine rich repeat containing rec	3		protein-lysine N-methyltransferase activity	2		polytene chromosome	1
Cell cycle - Caulobacter	3		protein N-linked glycosylation	5		cytoskeletal protein binding	4		glucuronoxylan glucuronosyltransferase ac	2		putative [Ricinus commu...	1		N-terminal protein myristoylation	3		potassium ion transmembrane transporter activity	2		polygalacturonate 4-alpha-gala	1
Biosynthesis of siderophore group nonriboso	3		protein catabolic process	5		copper ion transmembrane transporter activity	4		glucose dehydrogenase activity	2		putative [Ricinus com...	1		neuron development	3		platelet activation	2		poly(ADP-ribose) glycohydrolas	1
Bacterial secretion system	3		photorespiration	5		cinnamoyl-CoA reductase activity	4		galactolipid biosynthetic process	2		putative [Ped...	1		nervous system development	3		plastid sigma factor activity	2		polar nucleus	1
Bacterial invasion of epithelial cells	3		phosphate ion homeostasis	5		chromatin DNA binding	4		fatty acid beta-oxidation	2		putative [Pe...	1		myo-inositol hexakisphosphate biosynthetic process	3		phosphoprotein phosphatase activity	2		polarity specification of adax	1
Ascorbate and aldarate metabolism	3		pentacyclic triterpenoid biosynthetic process	5		cell adhesion molecule binding	4		extracellular matrix part	2		putative [Brassica oleracea]	1		mRNA catabolic process	3		phospholipid-hydroperoxide glutathione peroxidase activity	2		PML body	1
Arachidonic acid metabolism	3		nuclear mRNA cis splicing, via spliceosome	5		cation-transporting ATPase activity	4		external side of cell wall	2		putative [Brassica oleracea]	1		leaf development	3		phosphoglycerate transmembrane transporter activity	2		phosphorylase activity	1
Anthocyanin biosynthesis	3		mRNA modification	5		catalytic activity	4		exosome (RNase complex)	2		putative [Brassica oleracea]	1		iron-sulfur cluster assembly	3		phosphoenolpyruvate:phosphate antiporter activity	2		phosphoglucomutase activity	1
Adherens junction	3		mRNA 3{prime}-end processing	5		AT DNA binding	4		exine	2		putative [Brassica olera...	1		intracellular signal transduction	3		phosphatidylinositol transporter activity	2		peroxiredoxin activity	1
Viral myocarditis	2		mitochondrion organization	5		arylesterase activity	4		ESCRT I complex	2		putative [Brassica o...	1		intracellular copper ion transport	3		phosphatidylglycerol biosynthetic process	2		peptidase activity	1
Tyrosine metabolism	2		mitochondrial transport	5		amino acid transmembrane transporter activity	4		endo-1,4-beta-xylanase activity	2		putative [Arabidopsis thaliana]	1		histone phosphorylation	3		phosphatidylcholine 1-acylhydrolase activity	2		PCNA-p21 complex	1
transferring glycosyl groups [A...	2		microtubule cytoskeleton organization	5		adenylate kinase activity	4		cytoplasmic vesicle	2		putative [Arabidopsis thaliana]	1		Histoneacetyltransferase.	3		phosphatidate phosphatase activity	2		PcG protein complex	1
Thiamine metabolism	2		lysosome organization	5		actin-dependent ATPase activity	4		cytoplasmic membrane-bounded vesicle	2		putative [Arabidopsis thal...	1		glucose catabolic process	3		peptidyl-prolyl cis-trans isomerase activity	2		oxidoreductase activity, actin	1
pyroglutamyl peptidase I-like pr...	2		lipid metabolic process	5		acidic amino acid transmembrane transporter activity	4		condensed chromosome outer kinetochore	2		putative [Arabid...	1		Fructose-bisphosphatase.	3		PDZ domain binding	2		oxidoreductase activity, actin	1
putative [Pediculus hum...	2		lipid biosynthetic process	5		3-beta-D-glucosidase.	4		cis-Golgi network membrane	2		putative [Arabi...	1		epidermal cell differentiation	3		patched binding	2		outer mucus layer	1
putative [Brassica o...	2		induction of apoptosis	5		Zeatin biosynthesis	3		chromosome, centromeric region	2		putative [Ar...	1		embryo sac development	3		oxidoreductase activity, acting on paired donors, with oxida	2		nuclear ubiquitin ligase compl	1
Propanoate metabolism	2		heme biosynthetic process	5		xyloglucan:xyloglucosyl transferase activity	3		chromatin remodeling complex	2		putative [Acyr...	1		cytoplasmic translation	3		outward rectifier potassium channel activity	2		nuclear telomere cap complex	1
Primary bile acid biosynthesis	2		feeding behavior	5		xylan biosynthetic process	3		chromatin	2		putative; 16838-...	1		cellular response to cold	3		nucleic acid binding	2		nuclear pore	1
partial [A...	2		fatty acid elongation	5		voltage-gated calcium channel activity	3		chorion	2		puta...	1		cell adhesion	3		N,N-dimethylaniline monooxygenase activity	2		nuclear heterochromatin	1
mi...	2		epidermal cell differentiation	5		vitamin E binding	3		chloroplast stroma	2		Propanoate metabolism	1		Arogenatedehydratase.	3		nitrate transmembrane transporter activity	2		nuclear chromatin	1
H+ transporting	2		endocytosis	5		trehalose transmembrane transporter activity	3		chloroplast outer membrane	2		Primary bile acid biosynthesis	1		actin filament organization	3		nickel cation binding	2		Nrd1 complex	1
Histidine metabolism	2		embryo sac development	5		transmembrane receptor protein kinase activity	3		Cdc73/Paf1 complex	2		PLAT/LH2 family protein [...	1		3-xylosyltransferase.	3		negative regulation of cell migration	2		myosin VI complex	1
GnRH signaling pathway	2		embryo development ending in birth or egg hatching	5		sulfonylurea receptor activity	3		Casparian strip	2		Phagosome	1		3-isopropylmalatedehydrogenase.	3		NADP+ binding	2		myosin II complex	1
Glycosphingolipid biosynthesis - globo seri	2		determination of adult lifespan	5		sugar transmembrane transporter activity	3		Cajal body	2		Penicillin and cephalosporin biosynt	1		visual perception	2		N-acetyltransferase activity	2		mRNA cleavage and polyadenylat	1
Glycosaminoglycan degradation	2		defense response to bacterium	5		sucrose synthase activity	3		beta-1,3-galactosyltransferase activity	2		partial [Lolium ...	1		very long-chain fatty acid metabolic process	2		myricetin 3{prime}-O-methyltransferase activity	2		MOZ/MORF histone acetyltransfe	1
Gastric acid secretion	2		cytoskeleton organization	5		structural constituent of cell wall	3		axon	2		partial [Brassica jun...	1		vernalization response	2		mRNA 5{prime}-UTR binding	2		monooxygenase activity	1
family 96	2		coumarin biosynthetic process	5		spermidine synthase activity	3		ATP-binding cassette (ABC) transporter co	2		partial [Brassica j...	1		vegetative phase change	2		mRNA 3{prime}-UTR binding	2		mitochondrial ribosome	1
family 81	2		coenzyme biosynthetic process	5		sodium:hydrogen antiporter activity	3		AP-type membrane coat adaptor complex	2		partial [Acyrth...	1		tRNA modification	2		Mo-molybdopterin cofactor sulfurase activity	2		mitochondrial respiratory chai	1
Dorso-ventral axis formation	2		centrosome organization	5		snRNA binding	3		apicoplast	2		partial...	1		triose phosphate transmembrane transport	2		minus-end-directed microtubule motor activity	2		mitochondrial outer membrane t	1
Cytokine-cytokine receptor interaction	2		cell wall modification involved in abscission	5		SNAP receptor activity	3		anthocyanin 6{prime}{prime}-O-malonyltran	2		Parkinsons disease	1		trichome branching	2		methionine-oxo-acid transaminase activity	2		mitochondrial inner membrane p	1
Carbon fixation pathways in prokaryotes	2		cell wall biogenesis	5		sialic acid transmembrane transporter activity	3		anaphase-promoting complex	2		Pancreatic secretion	1		trichoblast differentiation	2		MAP kinase kinase activity	2		mitochondrial electron transfe	1
Calcium signaling pathway	2		autophagic cell death	5		SH3/SH2 adaptor activity	3		aminoacyl-tRNA hydrolase activity	2		Other glycan degradation	1		transition metal ion transport	2		L-tryptophan:2-oxoglutarate aminotransferase activity	2		midbody	1
Caffeine metabolism	2		anthocyanin biosynthetic process	5		serine-type peptidase activity	3		alpha-ketoacid dehydrogenase activity	2		Osteoclast differentiation	1		transcription from RNA polymerase II promoter	2		lipoxygenase activity	2		microtubule	1
Brassinosteroid biosynthesis	2		anatomical structure morphogenesis	5		salicylic acid glucosyltransferase (glucoside-forming) acti	3		agmatine N4-coumaroyltransferase activity	2		NUDIX family protein [Brassica oler	1		transcription from plastid promoter	2		lipid binding	2		microfibril	1
beta-Alanine metabolism	2		abscisic acid biosynthetic process	5		RNA polymerase II core promoter proximal region sequence-sp	3		actin cortical patch	2		Novobiocin biosynthesis	1		synaptic transmission	2		kinase activity	2		methylated histone residue bin	1
Benzoxazinoid biosynthesis	2		3-xylosyltransferase.	5		ribonucleoprotein complex binding	3		actin binding	2		Non-homologous end-joining	1		stomatal lineage progression	2		isoamylase activity	2		membrane raft	1
Axon guidance	2		tRNA splicing, via endonucleolytic cleavage and lig	4		quercetin 7-O-glucosyltransferase activity	3		acetyltransferase activity	2		N-Glycan biosynthesis	1		sphingolipid metabolic process	2		iron ion transmembrane transporter activity	2		magnesium ion binding	1
Amoebiasis	2		tRNA methylation	4		pyruvate transmembrane transporter activity	3		zeta DNA polymerase complex	1		Mucin type O-Glycan biosynthesis	1		SNARE complex assembly	2		indole-3-acetonitrile nitrile hydratase activity	2		lysosome	1
3-beta-glucosidase 14 [Arabidopsi...	2		triose phosphate transmembrane transport	4		pyruvate kinase activity	3		xyloglucan:xyloglucosyl transferase activ	1		mitochondria...	1		signal transduction by phosphorylation	2		IgE binding	2		L-threonine ammonia-lyase acti	1
zinc met...	1		transcription from RNA polymerase II promoter	4		protein targeting to membrane	3		xylan 1,4-beta-xylosidase activity	1		Maturity onset diabetes of the young	1		root development	2		homoserine dehydrogenase activity	2		L-lactate dehydrogenase activi	1
ZFP5 [Arabidopsis lyr...	1		stomatal complex morphogenesis	4		protein tag	3		xenobiotic-transporting ATPase activity	1		Malaria	1		RNAhelicase.	2		homogentisate solanesyltransferase activity	2		late endosome	1
X-Ray Structure Of The Self-Defense And Si	1		spermatid development	4		protein dimerization activity	3		very-low-density lipoprotein particle	1		Lipopolysaccharide biosynthesis	1		ribosome disassembly	2		glycine hydroxymethyltransferase activity	2		laminin-1 complex	1
Vid27-related prot...	1		ribosomal large subunit biogenesis	4		protein complex scaffold	3		vacuolar proton-transporting V-type ATPas	1		KEGG	1		response to virus	2		glutathione dehydrogenase (ascorbate) activity	2		kinetochore microtubule	1
V0 complex	1		ribosomal large subunit assembly	4		polygalacturonate 4-alpha-galacturonosyltransferase activit	3		unfolded protein binding	1		Kazal-type family...	1		response to unfolded protein	2		glucose dehydrogenase activity	2		kinesin complex	1
U6 small nuclear RNA associate...	1		response to unfolded protein	4		phosphoprotein phosphatase activity	3		ubiquitin-protein ligase activity	1		Jak-STAT signaling pathway	1		response to molecule of fungal origin	2		glucose-1-phosphate adenylyltransferase activity	2		iron ion binding	1
U3 small nucleola...	1		response to superoxide	4		phospholipase D activity	3		ubiquinol-cytochrome-c reductase activity	1		Indole alkaloid biosynthesis	1		response to low fluence red light stimulus	2		GDP-mannose transmembrane transporter activity	2		intracellular membrane-bounded	1
type II family protein [Arabid...	1		response to other organism	4		phospholipase C activity	3		UBC13-MMS2 complex	1		Improved Model Of Plant Photosystem	1		response to abiotic stimulus	2		GDP-fucose transmembrane transporter activity	2		interstitial matrix	1
t-complex protein alpha subunit [Ara...	1		response to lipopolysaccharide	4		phosphatidylinositol binding	3		U5 snRNP	1		helicase-c and DEAD-like helicase d	1		reproduction	2		galactinol-sucrose galactosyltransferase activity	2		integrator complex	1
tau55-related prot...	1		regulation of transcription from RNA polymerase II	4		pectate lyase activity	3		U4/U6 snRNP	1		H3g [Xenopus (Silurana) t...	1		regulation of Wnt receptor signaling pathway, planar cell pol	2		fatty acid binding	2		integral to plastid membrane	1
subunit 8 protein [Ara...	1		regulation of insulin secretion	4		PDZ domain binding	3		U1 snRNP	1		GnRH signaling pathway	1		regulation of unidimensional cell growth	2		far-red light photoreceptor activity	2		integral to mitochondrial oute	1
Structure Of The Arabidopsis Thaliana Erv1	1		regulation of cell cycle	4		palmitoyltransferase activity	3		U1 snRNA binding	1		Glycosylphosphatidylinositol(GPI)-an	1		regulation of transcription from RNA polymerase II promoter	2		enzyme binding	2		integral to Golgi membrane	1
Structural Basis Of Gibberellin(Ga3)-Induc	1		proteolysis	4		oxidoreductase activity, acting on CH-OH group of donors	3		tubulin complex	1		Glycosphingolipid biosynthesis - lac	1		regulation of stomatal movement	2		embryo development	2		integral to chloroplast inner	1
Streptomycin biosynthesis	1		protein targeting to mitochondrion	4		oxidoreductase activity	3		tryptophan synthase activity	1		Glycosaminoglycan biosynthesis - cho	1		regulation of karyogamy	2		electron transporter, transferring electrons from cytochrome	2		inorganic phosphate transmembr	1
Steroid hormone biosynthesis	1		protein targeting to ER	4		nicotianamine synthase activity	3		tRNA (m1A) methyltransferase complex	1		Gastric acid secretion	1		regulation of growth	2		double-stranded telomeric DNA binding	2		indole-3-glycerol-phosphate sy	1
Solution Structure Of Hypothetical Arabido	1		{prime}de novo{prime} posttranslational protein fol	4		myo-inositol:hydrogen symporter activity	3		tRNA (cytosine-5-)-methyltransferase acti	1		family 94	1		regulation of cell shape	2		DNA topoisomerase activity	2		hydroxycinnamoyltransferase ac	1
Short Chain Specific Acyl-Coa Oxidase From	1		post-Golgi vesicle-mediated transport	4		Mo-molybdopterin cofactor sulfurase activity	3		TRAPP complex	1		family 86	1		reciprocal meiotic recombination	2		DNA-directed DNA polymerase activity	2		Golgi stack	1
Sesquiterpenoid biosynthesis	1		positive regulation of proteasomal ubiquitin-depend	4		mitochondrial translation	3		transmembrane transporter activity	1		family 714	1		pyrimidine base metabolic process	2		dipeptide transporter activity	2		Golgi lumen	1
ribosome as...	1		positive regulation of fibroblast proliferation	4		methyl indole-3-acetate esterase activity	3		trans-Golgi network transport vesicle	1		family 706	1		Protein-tyrosine-phosphatase.	2		defense response, incompatible interaction	2		glycosphingolipid binding	1
putative [Ricinus communis] ...	1		phagocytosis, engulfment	4		localization	3		transferase activity, transferring glycos	1		family 35 protein [Arabid...	1		protein targeting to mitochondrion	2		defense response	2		glycolysis	1
putative [Ricinus commu...	1		para-aminobenzoic acid metabolic process	4		lipase activity	3		transcription factor TFTC complex	1		DNA binding protein [...	1		protein targeting to chloroplast	2		cysteine-type endopeptidase inhibitor activity involved in a	2		glucuronoxylan glucuronosyltra	1
putative [Ricinus comm...	1		organ growth	4		L-aspartate:2-oxoglutarate aminotransferase activity	3		transcription factor TFIIE complex	1		Cytokine-cytokine receptor interacti	1		protein peptidyl-prolyl isomerization	2		cysteine-type endopeptidase inhibitor activity	2		glucosinolate metabolic proces	1
putative [R...	1		oligopeptide transport	4		L-ascorbate:sodium symporter activity	3		transcription factor complex	1		Crystal Structure Of The Gdp-Mannos	1		protein oligomerization	2		copper ion transmembrane transporter activity	2		glucose dehydrogenase activity	1
putative [Pediculus humanus corporis]...	1		nucleotide transport	4		ion channel binding	3		transcription factor binding	1		Crystal Structure Of Native Abscisi	1		protein desumoylation	2		collagen binding	2		gap junction	1
putative [Pediculus humanus co...	1		nucleosome disassembly	4		IAA-Ala conjugate hydrolase activity	3		transcription export complex	1		Crystal Structure Of Gh3.12 In Comp	1		protein autoubiquitination	2		chlorophyllide a oxygenase [overall] activity	2		fructose metabolic process	1
putative [Pediculus hu...	1		negative regulation of cell proliferation	4		hydrolase activity, acting on ester bonds	3		transcription elongation factor complex	1		Circadian rhythm - mammal	1		proteasomal ubiquitin-dependent protein catabolic process	2		cellulase activity	2		Flavonoid3{prime}-monooxygenas	1
putative [Pediculus h...	1		mRNA cleavage	4		hydrolase activity	3		transcription corepressor activity	1		chloroplast [Arabidopsi...	1		polype...	2		carboxypeptidase activity	2		flavin adenine dinucleotide bi	1
putative [Pedicu...	1		G-protein coupled receptor signaling pathway	4		hydrogen ion transmembrane transporter activity	3		thymidine kinase activity	1		chloroplas...	1		polyp...	2		carbonate dehydratase activity	2		fibril	1
putative [Ix...	1		glucosinolate metabolic process	4		histone methyltransferase activity (H3-K4 specific)	3		threonine aldolase activity	1		Chlorocyclohexane and chlorobenzene	1		pollen tube guidance	2		carbohydrate phosphatase activity	2		extrinsic to plasma membrane	1
putative [Brassica oleracea]	1		glucose catabolic process	4		histone-lysine N-methyltransferase activity	3		testosterone dehydrogenase (NAD+) activit	1		chlo...	1		platelet activation	2		beta-glucosidase activity	2		extracellular vesicular exosom	1
putative [Brassica oleracea]	1		Glucanendo-1	4		histone acetyltransferase activity	3		TBP-class protein binding	1		Chemokine signaling pathway	1		Phytoenesynthase.	2		beta-amylase activity	2		external side of cell wall	1
putative [Brassica olera...	1		gibberellin biosynthetic process	4		glycosaminoglycan binding	3		synaptonemal complex	1		ch60	1		photosynthetic electron transport chain	2		AT DNA binding	2		exine	1
putative [Brassica ol...	1		fatty acid oxidation	4		glucuronosyltransferase activity	3		sulfate adenylyltransferase (ATP) activit	1		calcium binding motif-containing pr	1		photorespiration	2		arylesterase activity	2		epoxide hydrolase activity	1
putative [Brassi...	1		fatty acid catabolic process	4		glucosyltransferase activity	3		succinate-CoA ligase (ADP-forming) activi	1		C1 domain-containing protein [...	1		phospholipid dephosphorylation	2		aromatic-L-amino-acid decarboxylase activity	2		ephrin receptor binding	1
putative [Bra...	1		ER-associated protein catabolic process	4		glucose catabolic process	3		stromule	1		c...	1		phosphoenolpyruvate transport	2		anthocyanin biosynthetic process	2		enzyme inhibitor activity	1
putative [Br...	1		cyanate catabolic process	4		gamma-glutamyltransferase activity	3		SSL2-core TFIIH complex portion of NEF3 c	1		Butanoate metabolism	1		pentose-phosphate shunt, oxidative branch	2		alcohol dehydrogenase (NAD) activity	2		endoplasmic reticulum lumen	1
putative [Arabidopsis thaliana]	1		chromatin organization	4		flavonol 3-O-glucosyltransferase activity	3		spindle pole	1		Brassinosteroid biosynthesis	1		oxygen metabolic process	2		agmatine N4-coumaroyltransferase activity	2		endomembrane system	1
putative [Arabidopsis thaliana]	1		chromatin modification	4		extracellular matrix structural constituent	3		sphingosine N-acyltransferase activity	1		beta sub...	1		ossification	2		adenylate kinase activity	2		Elongator holoenzyme complex	1
putative [Arabidopsis thaliana]	1		chloroplast RNA processing	4		enoyl-CoA hydratase activity	3		sperm individualization complex	1		beta-Alanine metabolism	1		oligosaccharide biosynthetic process	2		acylglycerol lipase activity	2		dynactin complex	1
putative [Arabidopsis tha...	1		chloroplast relocation	4		endoribonuclease activity	3		spectrin binding	1		argin...	1		nucleotide-sugar transport	2		acyl carrier activity	2		DNA-directed RNA polymerase II	1
putative [Arabidopsis t...	1		cellular response to sulfate starvation	4		electron carrier activity	3		sodium:hydrogen antiporter activity	1		Antigen processing and presentation	1		nuclear transport	2		acid phosphatase activity	2		DNA binding	1
putative [Arabidopsis...	1		cellular response to hypoxia	4		double-stranded telomeric DNA binding	3		snoRNA binding	1		alpha/beta fold family protein [Ara	1		Non-specificserine/threonineproteinkinase.	2		(+)-abscisic acid 8{prime}-hydroxylase activity	2		disulfide oxidoreductase activ	1
putative [Arabidops...	1		cellular process involved in reproduction	4		double-stranded RNA binding	3		SNARE complex	1		A genome specific 1 ...	1		negative regulation of microtubule depolymerization	2		4 iron, 4 sulfur cluster binding	2		dihydrolipoyllysine-residue ac	1
putative [Arabid...	1		cell-matrix adhesion	4		double-stranded DNA binding	3		SNARE binding	1		7-bisphosphatase [Arabidopsis t...	1		negative regulation of gibberellic acid mediated signaling pa	2		3{prime}-5{prime} exonuclease activity	2		dihydrocamalexic acid decarbox	1
putative [Arabi...	1		carbohydrate metabolic process	4		DNA-dependent ATPase activity	3		smooth endoplasmic reticulum	1		6-bisphosphatase precursor [Brassica	1		negative regulation of G2/M transition of mitotic cell cycle	2		3-dehydrosphinganine reductase activity	2		diamine oxidase activity	1
putative [Ara...	1		brassinosteroid metabolic process	4		defense response, incompatible interaction	3		small nucleolar ribonucleoprotein complex	1		6-bisphosphatase II [Arabidopsis tha	1		negative regulation of flower development	2		3-beta-D-glucosidase.	2		desmosome	1
putative [Acyrthosipho...	1		arginine catabolic process	4		cytokinin 9-beta-glucosyltransferase activity	3		siRNA binding	1		6-bisphosphatase [Arabidopsis thalia	1		myosin filament assembly	2		1-phosphatidylinositol-4-phosphate 5-kinase activity	2		dehydro-D-arabinono-1,4-lacton	1
putative [Acyrth...	1		actin nucleation	4		cysteine-type endopeptidase inhibitor activity involved in	3		signal peptidase complex	1		6-bisphosphatas...	1		muscle structure development	2		1-deoxy-D-xylulose-5-phosphate synthase activity	2		cytoskeleton	1
putative [Acyr...	1		xanthophyll biosynthetic process	3		cyanate hydratase activity	3		SH3 domain binding	1		5-bisphosphate carboxylase/oxygenase	1		mRNA processing	2		1-aminocyclopropane-1-carboxylate oxidase activity	2		cytoplasmic stress granule	1
putative; 28768...	1		Wnt receptor signaling pathway	3		coumarin biosynthetic process	3		septate junction	1		5-bisphosphate carboxylase /oxygenas	1		mRNA metabolic process	2		zinc ion transmembrane transporter activity	1		cytoplasmic membrane-bounded v	1
putative; 1...	1		very long-chain fatty acid biosynthetic process	3		citrate (Si)-synthase activity	3		Sec61 translocon complex	1		5-bisphosphate carboxylase...	1		molybdopterin cofactor metabolic process	2		zeaxanthin epoxidase [overall] activity	1		cyclin-dependent protein kinas	1
putative...	1		vernalization response	3		calcium:hydrogen antiporter activity	3		SCAR complex	1		5)	1		mitochondrial mRNA modification	2		zeaxanthin epoxidase activity	1		cyclin binding	1
putative [...	1		vegetative phase change	3		ATP-dependent DNA helicase activity	3		sarcoplasm	1		4-mannosyl-glycoprotein [Arabidopsis	1		microtubule nucleation	2		Zeatin biosynthesis	1		cyclase activity	1
putativ...	1		tRNA processing	3		ATPase activity, coupled to transmembrane movement of subst	3		SAGA-type complex	1		4-lactone oxidase family protein ...	1		methylation	2		xylan catabolic process	1		cortical microtubule	1
putat...	1		tricarboxylic acid cycle	3		ATPase activity, coupled	3		saccharopine dehydrogenase (NAD+, L-gluta	1		4-galacturonosyltransferase [Arabido	1		methionine biosynthetic process	2		xenobiotic-transporting ATPase activity	1		COPI vesicle coat	1
puta...	1		transcription elongation from RNA polymerase II pro	3		ATP:ADP antiporter activity	3		RNA methyltransferase activity	1		4-dihydroxyhept-2-ene-1	1		male meiosis	2		Wnt-activated receptor activity	1		condensed nuclear chromosome k	1
prx-1	1		sulfur amino acid metabolic process	3		aspartic-type peptidase activity	3		RNA-directed DNA polymerase activity	1		4-alpha-glucan branching enzyme pro	1		Malatedehydrogenase.	2		violaxanthin de-epoxidase activity	1		collagen and cuticulin-based c	1
Primary immunodeficiency	1		starch metabolic process	3		aminopeptidase activity	3		RNA binding	1		4	1		maintenance of gastrointestinal epithelium	2		very long-chain fatty acid biosynthetic process	1		cobalt ion binding	1
plant	1		SRP-dependent cotranslational protein targeting to	3		alternative oxidase activity	3		ribose-5-phosphate adenylyltransferase ac	1		3-beta-glucosidase 11 [Arabidopsi...	1		lipid transport	2		vernalization response	1		clathrin vesicle coat	1
Phototransduction	1		spindle assembly	3		alpha-L-fucosidase activity	3		ribonucleoprotein granule	1		3-beta-glucosidase 10 [Arabidopsi...	1		lipid biosynthetic process	2		uracil phosphoribosyltransferase activity	1		chromatin remodeling complex	1
phos...	1		spermatogenesis	3		alpha-galactosidase activity	3		riboflavin transporter activity	1		2OG-Fe(II) oxygenase family pro...	1		late endosome to vacuole transport via multivesicular body so	2		UDP-rhamnose biosynthetic process	1		chloroplast isoamylase complex	1
P-glycoprotein4 [Arabidops...	1		sialic acid transport	3		acylglycerol lipase activity	3		rhabdomere	1		...	1		imaginal disc-derived wing vein specification	2		UDP-L-rhamnose synthase activity	1		chloride channel regulator act	1
partial [Solanum tuberosum]	1		sepal formation	3		acyl-CoA oxidase activity	3		response to fructose stimulus	1					histone mRNA catabolic process	2		UDP-glycosyltransferase activity	1		centriole	1
partial [Rhodo...	1		seed maturation	3		acyl-CoA hydrolase activity	3		RES complex	1			1374		histone H3-K9 demethylation	2		UDP-glucuronate decarboxylase activity	1		cellular response to iron ion	1
partial [P...	1		second-messenger-mediated signaling	3		3{prime}-5{prime}-exoribonuclease activity	3		receptor activity	1					histone H3-K4 demethylation, trimethyl-H3-K4-specific	2		UDP-glucose transmembrane transporter activity	1		cellular aromatic compound met	1
partial [Myzus persicae]	1		rRNA base methylation	3		3{prime}-5{prime} DNA helicase activity	3		reactive oxygen species metabolic process	1					G-protein coupled receptor signaling pathway	2		UDP-galactose:N-glycan beta-1,3-galactosyltransferase activi	1		cell surface	1
partial [Cochlearia danica]	1		root development	3		2 iron, 2 sulfur cluster binding	3		Ran GTPase binding	1					glycoprotein catabolic process	2		UDP-galactose:beta-N-acetylglucosamine beta-1,3-galactosyltr	1		cell septum	1
partial [Brassica jun...	1		RNA splicing, via endonucleolytic cleavage and liga	3		zeaxanthin epoxidase [overall] activity	2		radial spoke	1					Glutamate--ammonialigase.	2		UDP-arabinose 4-epimerase activity	1		cell division site	1
partial [Arabidopsis thaliana]	1		RNA-directedDNApolymerase.	3		xylan catabolic process	2		Rab-protein geranylgeranyltransferase com	1					Glucanendo-1	2		ubiquitin thiolesterase activity	1		calcium channel regulator acti	1
partial [Aphis glycines]	1		ribosome biogenesis	3		water channel activity	2		quercetin 3-O-glucosyltransferase activit	1					generation of precursor metabolites and energy	2		tyrosine decarboxylase activity	1		bubble DNA binding	1
partial [Acyrtho...	1		ribosomal small subunit biogenesis	3		UDP-glucosyltransferase activity	2		pyruvate dehydrogenase activity	1					Fructose-bisphosphatealdolase.	2		tRNA (guanine-N2-)-methyltransferase activity	1		basolateral plasma membrane	1
partial [Actinidia chinensis]	1		response to red or far red light	3		UDP-glucose transmembrane transporter activity	2		PTW/PP1 phosphatase complex	1					fatty acid beta-oxidation	2		trisporic acid biosynthetic process	1		basal lamina	1
partial [...	1		response to nutrient	3		tRNA aminoacylation for protein translation	2		protein serine/threonine phosphatase acti	1					ER-associated protein catabolic process	2		triose-phosphate isomerase activity	1		basal cortex	1
Pam16 [Arabidopsis thalian...	1		response to caffeine	3		triglyceride lipase activity	2		protein serine/threonine kinase activity	1					endonucleolytic cleavage to generate mature 5{prime}-end of S	2		triglyceride lipase activity	1		axonemal microtubule	1
Osteoclast differentiation	1		response to arsenic-containing substance	3		transferase activity, transferring glycosyl groups	2		protein self-association	1					endocytosis	2		trehalose transmembrane transporter activity	1		axon	1
Nup133/Nup155-like protein [Ara...	1		response to abiotic stimulus	3		transcription cofactor activity	2		protein kinase CK2 complex	1					dorsal/ventral pattern formation	2		trehalose-phosphatase activity	1		ATP binding	1
Non-small cell lung cancer	1		reproduction	3		transaminase activity	2		protein homodimerization activity	1					DNA repair	2		transporter activity	1		aspartic-type peptidase activi	1
Nitrotoluene degradation	1		regulation of timing of transition from vegetative	3		trans-aconitate 3-methyltransferase activity	2		protein heterodimerization activity	1					DNA methylation on cytosine	2		trans-octaprenyltranstransferase activity	1		asparagine-tRNA ligase activit	1
ng-dimethylarginine...	1		regulation of stomatal movement	3		toxin binding	2		protein farnesyltransferase complex	1					defense response to fungus, incompatible interaction	2		translation release factor activity, codon specific	1		aromatic compound catabolic pr	1
NatB catalytic...	1		regulation of meristem development	3		thyroid hormone receptor binding	2		protein complex scaffold	1					cytidine to uridine editing	2		translation regulator activity	1		apical part of cell	1
Mucin type O-Glycan biosynthesis	1		protein transport	3		thiosulfate sulfurtransferase activity	2		protein complex binding	1					chloroplast-nucleus signaling pathway	2		translation elongation factor activity	1		anthranilate synthase activity	1
mitochondrial-like [...	1		protein sumoylation	3		thioredoxin-disulfide reductase activity	2		proteasome regulatory particle	1					chemotaxis	2		transcription regulatory region RNA binding	1		AMP-activated protein kinase c	1
mitochondrial iso...	1		protein refolding	3		thiol oxidase activity	2		prospore membrane	1					cellular response to hypoxia	2		transcription cofactor activity	1		alpha,alpha-trehalose-phosphat	1
mitochondrial [Acyrthosi...	1		protein N-linked glycosylation via asparagine	3		thioglucosidase activity	2		presynaptic active zone	1					cellular response to glucose starvation	2		transaminase activity	1		alkane 1-monooxygenase activit	1
mitochondrial [Acyrtho...	1		protein monoubiquitination	3		symporter activity	2		preribosome, large subunit precursor	1					cellular modified amino acid biosynthetic process	2		tocopherol cyclase activity	1		aleurone grain membrane	1
mitochondrial [Acy...	1		protein import into mitochondrial inner membrane	3		SUMO ligase activity	2		prefoldin complex	1					cellular cell wall macromolecule metabolic process	2		thyroid hormone receptor binding	1		ADP-ribose diphosphatase activ	1
mitochondrial [A...	1		protein glycosylation	3		sulfurtransferase activity	2		P-P-bond-hydrolysis-driven protein transm	1					cell surface receptor signaling pathway	2		thalianol hydroxylase activity	1		adherens junction	1
mitochond...	1		protein folding in endoplasmic reticulum	3		stomatal movement	2		post-translational protein modification	1					cell-matrix adhesion	2		TFIIF-class transcription factor binding	1		acetyl CoA:(Z)-3-hexen-1-ol ac	1
mitochon...	1		prostaglandin biosynthetic process	3		sterol-4-alpha-carboxylate 3-dehydrogenase (decarboxylating	2		positive transcription elongation factor	1					cell death	2		tetrahydrofolylpolyglutamate synthase activity	1		A band	1
mitoch...	1		potassium ion transport	3		steroid binding	2		positive regulation of cell proliferation	1					cell-cell signaling involved in cell fate commitment	2		systemic acquired resistance	1		6-dehydratase.	1
mito...	1		post-mating behavior	3		stamen development	2		polygalacturonate 4-alpha-galacturonosylt	1					cell-cell adhesion	2		syntaxin binding	1		4-aminobenzoate amino acid syn	1
Mismatch repair	1		post-chaperonin tubulin folding pathway	3		squalene monooxygenase activity	2		pollen tube	1					calcium-mediated signaling	2		sulfurtransferase activity	1		3{prime}(2{prime}),5{prime}-bi	1
mem...	1		positive regulation of growth	3		sphingosine N-acyltransferase activity	2		polar microtubule	1					calcium ion transmembrane transport	2		sulfotransferase activity	1		3-hydroxypropionyl-CoAdehydrat	1
Measles	1		pollen tube guidance	3		sorbitol transmembrane transporter activity	2		platelet dense granule membrane	1					brassinosteroid mediated signaling pathway	2		sulfonylurea receptor activity	1		3-deoxy-7-phosphoheptulonate s	1
Maturity onset diabetes of the young	1		pollen tube growth	3		small conjugating protein ligase activity	2		plasma membrane enriched fraction	1					brassinosteroid biosynthetic process	2		sugar-phosphatase activity	1		2-(2{prime}-methylthio)ethylma	1
MAPK signaling pathway - fly	1		phosphorylation	3		sinapoylglucose-malate O-sinapoyltransferase activity	2		phospholipase A2 activity	1					base-excision repair, AP site formation	2		sucrose:hydrogen symporter activity	1		1-aminocyclopropane-1-carboxyl	1
malate transporter 12 [Arab...	1		phospholipid catabolic process	3		sinapate 1-glucosyltransferase activity	2		phosphatidylinositol N-acetylglucosaminyl	1					asymmetric cell division	2		succinate:fumarate antiporter activity	1		13-hydroxylupinine O-tigloyltr	1
Malaria	1		phospholipid biosynthetic process	3		signal recognition particle binding	2		phosphatidylinositol-4-phosphate binding	1					AgmatineN(4)-coumaroyltransferase.	2		structural constituent of chitin-based larval cuticle	1			2132
m...	1		phosphatidylcholine biosynthetic process	3		signaling receptor activity	2		phosphatidylinositol-3,5-bisphosphate bin	1					Acylglycerollipase.	2		strictosidine synthase activity	1
Lipoic acid metabolism	1		peptide biosynthetic process	3		serine-type carboxypeptidase activity	2		peroxidase activity	1					actin nucleation	2		sterol 24-C-methyltransferase activity	1
LAG1 and CLN8 (TLC) lipid-sensing domain .	1		oogenesis	3		serine O-acetyltransferase activity	2		peripheral to membrane of membrane fracti	1					actin cytoskeleton organization	2		starch synthase activity	1
LAG1 and CLN8 (TLC) lipid-sensing doma...	1		oligosaccharide metabolic process	3		selenium binding	2		peptide alpha-N-acetyltransferase activit	1					8-dioxygenase.	2		SSU rRNA binding	1
KEGG	1		nuclear division	3		sedoheptulose-7-phosphate:D-glyceraldehyde-3-phosphate glyc	2		PeBoW complex	1					6E)-farnesyldiphosphatesynthase.	2		squalene monooxygenase activity	1
Jak-STAT signaling pathway	1		N-terminal protein amino acid acetylation	3		secondary active monocarboxylate transmembrane transporter	2		p-coumarate 3-hydroxylase activity	1					4-hydroxyphenylacetaldehydeoximemonooxygenase.	2		soluble NSF attachment protein activity	1
isoform B [Drosophila melanogaster] >...	1		negative regulation of NF-kappaB transcription fact	3		R-SMAD binding	2		PcG protein complex	1					(Z)-3-hexen-1-olacetyltransferase.	1		sodium:hydrogen antiporter activity	1
I...	1		negative regulation of microtubule depolymerization	3		RS domain binding	2		palmitoyl-(protein) hydrolase activity	1					Xyloglucan:xyloglucosyltransferase.	1		snRNA binding	1
hydrol...	1		negative regulation of flower development	3		rRNA processing	2		oxoglutarate dehydrogenase complex	1					Wnt receptor signaling pathway	1		snoRNA binding	1
Hepatitis C	1		negative regulation of apoptotic process	3		rRNA (adenine-N6,N6-)-dimethyltransferase activity	2		oxidoreductase activity, acting on the CH	1					wax biosynthetic process	1		sinapoylglucose-malate O-sinapoyltransferase activity	1
Hematopoietic cell lineage	1		myosin filament assembly	3		root hair elongation	2		oxidoreductase activity, acting on paired	1					vulval development	1		signal transducer activity	1
group VII [Acyrthosiphon p...	1		myo-inositol transport	3		RNA polymerase II distal enhancer sequence-specific DNA bin	2		oxidoreductase activity, acting on paired	1					vacuolar protein catabolic process	1		sigma factor activity	1
Geraniol degradation	1		myo-inositol hexakisphosphate biosynthetic process	3		RNA polymerase II core promoter sequence-specific DNA bindi	2		oxidoreductase activity	1					unsaturated fatty acid biosynthetic process	1		SH3 domain binding	1
gamma-like [...	1		mRNA processing	3		ribonucleoside-diphosphate reductase activity, thioredoxin	2		outer mucus layer	1					UDP-rhamnose biosynthetic process	1		sesquiterpene biosynthetic process	1
gamm...	1		mRNA polyadenylation	3		ribonuclease activity	2		outer membrane-bounded periplasmic space	1					Ubiquitinylhydrolase1.	1		serine-type peptidase activity	1
Fat digestion and absorption	1		monosaccharide transport	3		ribokinase activity	2		NuRD complex	1					ubiquitin-dependent protein catabolic process	1		serine-tRNA ligase activity	1
family 77	1		mitochondrial pyruvate transport	3		response to water deprivation	2		Nup107-160 complex	1					tryptophan catabolic process	1		serine O-acetyltransferase activity	1
family 706	1		memory	3		response to DNA damage stimulus	2		nucleic acid binding	1					tRNA wobble position uridine thiolation	1		serine-glyoxylate transaminase activity	1
Epithelial cell signaling in Helicobacter p	1		maturation of SSU-rRNA	3		regulation of transcription, DNA-dependent	2		nuclear ubiquitin ligase complex	1					tRNA pseudouridine synthesis	1		sensory perception of sound	1
Endocrine and other factor-regulated calciu	1		maturation of LSU-rRNA from tricistronic rRNA trans	3		regulation of defense response	2		nuclear outer membrane-endoplasmic reticu	1					tRNA processing	1		sedoheptulose-bisphosphatase activity	1
dirigent domain-...	1		late endosome to vacuole transport via multivesicul	3		Ran GTPase binding	2		nuclear origin of replication recognition	1					triglyceride metabolic process	1		salicylic acid glucosyltransferase (ester-forming) activity	1
Dioxin degradation	1		larval chitin-based cuticle development	3		Rab guanyl-nucleotide exchange factor activity	2		nuclear heterochromatin	1					triglyceride biosynthetic process	1		saccharopine dehydrogenase (NADP+, L-glutamate-forming) acti	1
Cytosolic DNA-sensing pathway	1		jasmonic acid metabolic process	3		Rab GTPase activator activity	2		nuclear envelope	1					trichome differentiation	1		rRNA (uridine-C5-)-methyltransferase activity	1
Cystathionine Gamma-Synthase From Nicotian	1		intronless viral mRNA export from host nucleus	3		quercetin 3-O-glucosyltransferase activity	2		nuclear cyclin-dependent protein kinase h	1					Triacylglycerollipase.	1		rRNA binding	1
C-terminal [Medicago ...	1		intracellular sterol transport	3		pyrophosphatase activity	2		nuclear condensin complex	1					trehalose transport	1		rRNA (adenine-C2-)-methyltransferase activity	1
Crystal Structure Of Small Rna Methyltrans	1		intracellular protein transport	3		purine base transmembrane transporter activity	2		nuclear chromatin	1					transmembrane transport	1		root hair elongation	1
Crystal Structure Of Peroxisomal Kat2 From	1		immune response	3		proteolysis	2		neuron projection	1					translational termination	1		RNA polymerase I upstream control element sequence-specific	1
Crystal Structure Of Arabidopsis Thaliana	1		hydrogen peroxide catabolic process	3		protein xylosyltransferase activity	2		nematode larval development	1					translational elongation	1		RNA polymerase II regulatory region sequence-specific DNA bi	1
Crystal Structure Of An Adp-Glucose Phosph	1		homing of group II introns	3		protein tyrosine kinase activity	2		NELF complex	1					transcription from RNA polymerase I promoter	1		RNA polymerase III type 3 promoter DNA binding	1
conserved reg...	1		glucosinolate biosynthetic process	3		protein transmembrane transporter activity	2		N-carbamoylputrescine amidase activity	1					transcription factor import into nucleus	1		RNA polymerase II distal enhancer sequence-specific DNA bind	1
component of Smc5/6 DNA repair complex [A.	1		floral organ abscission	3		protein self-association	2		nBAF complex	1					TOR signaling cascade	1		RNA polymerase II core promoter sequence-specific DNA bindin	1
complex II...	1		filopodium assembly	3		protein phosphatase type 2A regulator activity	2		NatA complex	1					thylakoid membrane organization	1		RNA polymerase II core promoter proximal region sequence-spe	1
class P-like [A...	1		female meiosis	3		protein phosphatase regulator activity	2		MutSalpha complex	1					threonine catabolic process	1		RNA polymerase II carboxy-terminal domain kinase activity	1
Chlorocyclohexane and chlorobenzene degrada	1		exocytosis	3		protein phosphatase inhibitor activity	2		mRNA cleavage stimulating factor complex	1					Threonineammonia-lyase.	1		RNA polymerase II activating transcription factor binding	1
Chloroalkane and chloroalkene degradation	1		ethylene mediated signaling pathway	3		protein-N-terminal asparagine amidohydrolase activity	2		mRNA cap binding complex	1					thermotaxis	1		RNA-directed RNA polymerase activity	1
Chemokine signaling pathway	1		ergosterol biosynthetic process	3		protein kinase C binding	2		MOZ/MORF histone acetyltransferase comple	1					tetrapyrrole biosynthetic process	1		ribosomal large subunit binding	1
Chagas disease (American trypanosomiasis)	1		drug transmembrane transport	3		proline dehydrogenase activity	2		monolayer-surrounded lipid storage body	1					tetrahydrofolylpolyglutamate biosynthetic process	1		ribonucleoside-diphosphate reductase activity, thioredoxin d	1
cGMP-dependent and protein...	1		dorsal/ventral pattern formation	3		P-P-bond-hydrolysis-driven protein transmembrane transporte	2		mitotic cohesin complex	1					termination of RNA polymerase II transcription, exosome-depen	1		riboflavin synthase activity	1
CCAAT-binding-like pr...	1		DNA repair	3		poly(G) RNA binding	2		mitochondrial respiratory chain complex I	1					termination of RNA polymerase III transcription	1		Rho guanyl-nucleotide exchange factor activity	1
Caprolactam degradation	1		DNA-dependent DNA replication	3		polygalacturonase activity	2		mitochondrial respiratory chain complex I	1					termination of mitochondrial transcription	1		Rho GTPase binding	1
C3HC4 type (RING finger) containing ...	1		divalent metal ion transport	3		poly(C) RNA binding	2		mitochondrial proton-transporting ATP syn	1					Taxadien-5-alpha-olO-acetyltransferase.	1		Rho GTPase activator activity	1
C1 domain-containing protein [...	1		convergent extension involved in gastrulation	3		photorespiration	2		mitochondrial outer membrane	1					systemic acquired resistance, salicylic acid mediated signali	1		response to sulfur dioxide	1
Butanoate metabolism	1		chromatin assembly or disassembly	3		phospholipase activity	2		mitochondrial membrane	1					sulfur amino acid metabolic process	1		response to nitrate	1
Bile secretion	1		chloroplast organization	3		phosphoethanolamine phosphatase activity	2		mitochondrial inner membrane peptidase co	1					Sulfiteoxidase.	1		response to cAMP	1
Arrhythmogenic right ventricular cardiomyop	1		ceramide metabolic process	3		phosphatidylserine decarboxylase activity	2		mitochondrial electron transfer flavoprot	1					sulfate transport	1		response to abscisic acid stimulus	1
Arabidopsis Thaliana Dynamin-Related Prote	1		cell wall macromolecule catabolic process	3		phosphate:hydrogen symporter activity	2		microtubule basal body	1					sucrose transport	1		regulation of transcription, DNA-dependent	1
apoptosis res...	1		cellular response to phosphate starvation	3		phosphatase activity	2		metallopeptidase activity	1					stem cell development	1		regulation of lipid storage	1
AN1-type ...	1		cellular response to cold	3		phagocytosis, engulfment	2		metalloendopeptidase activity	1					starch catabolic process	1		regulation of cell growth	1
Aminobenzoate degradation	1		cellular membrane fusion	3		peptidyl-prolyl cis-trans isomerase activity	2		MCM complex	1					sprouting angiogenesis	1		regulation of cell cycle	1
alpha-trehalose-phosphate syntha...	1		cellular amino acid metabolic process	3		peptide receptor activity	2		MAML1-RBP-Jkappa- ICN1 complex	1					sporopollenin biosynthetic process	1		Ran GTPase binding	1
alpha/beta fold family protein [A...	1		cell-cell signaling involved in cell fate commitmen	3		peptide alpha-N-acetyltransferase activity	2		male pronucleus	1					spliceosomal complex assembly	1		Ral guanyl-nucleotide exchange factor activity	1
Aldosterone-regulated sodium reabsorption	1		calcium-mediated signaling	3		oxygen binding	2		malate transmembrane transporter activity	1					spindle assembly	1		Rac guanyl-nucleotide exchange factor activity	1
acting on the CH-CH group of...	1		brown fat cell differentiation	3		oxidoreductase activity, acting on a sulfur group of donors	2		lytic vacuole	1					S phase of mitotic cell cycle	1		pyrimidine-5{prime}-nucleotide nucleosidase activity	1
6-...	1		brassinosteroid biosynthetic process	3		oxidation-reduction process	2		lysosomal lumen	1					sperm motility	1		purine base transmembrane transporter activity	1
4-mannosyl-glycoprotein [Arabidopsis tha...	1		blood coagulation	3		oxalate-CoA ligase activity	2		long-chain-alcohol oxidase activity	1					sperm axoneme assembly	1		proton-transporting ATPase activity, rotational mechanism	1
4-galacturonosyltransferase [Arabidopsi...	1		ATP metabolic process	3		osmosensor activity	2		L-lactate dehydrogenase activity	1					spermatogenesis	1		protochlorophyllide reductase activity	1
4-dienoyl-CoA reductase [Arabidop...	1		amino acid transport	3		O-phospho-L-serine:2-oxoglutarate aminotransferase activity	2		lipid transporter activity	1					spermatid development	1		protein self-association	1
4-beta-mannosidase 1 [Arabidopsis...	1		alpha-trehalase.	3		odorant binding	2		lateral plasma membrane	1					sorocarp stalk cell differentiation	1		protein methyltransferase activity	1
4-...	1		adherens junction organization	3		nucleobase-containing compound metabolic process	2		late endosome membrane	1					sorocarp development	1		protein kinase regulator activity	1
3/unc44 [Acy...	1		actin filament organization	3		N-terminal protein amino acid acetylation	2		lamellipodium	1					sodium ion transport	1		protein kinase C binding	1
3' partial [Ar...	1		actin cytoskeleton reorganization	3		negative regulation of transcription from RNA polymerase II	2		L-Ala-D/L-Gluepimerase.	1					social behavior	1		protein histidine kinase binding	1
3-glucosyltransferase [Arabidopsis thal...	1		5{prime}-cyclic-AMPphosphodiesterase.	3		negative regulation of transcription, DNA-dependent	2		kinase binding	1					snRNA processing	1		protein disulfide oxidoreductase activity	1
3-glucanase [Brassica rapa subsp. chinensis	1		3-beta-glucansynthase.	3		NADP-retinol dehydrogenase activity	2		isovaleryl-CoA dehydrogenase activity	1					smooth muscle contraction	1		protein C-terminus binding	1
3-glucanase 2 [Arabidopsis lyrata sub...	1		zinc ion homeostasis	2		NADPH-hemoprotein reductase activity	2		iron-sulfur cluster binding	1					smoothened signaling pathway	1		protein C-terminal methylesterase activity	1
3-galactosyltransferase 7 [Arabidopsis t...	1		Wnt receptor signaling pathway, planar cell polarit	2		NADP+ binding	2		intrinsic to endoplasmic reticulum membra	1					small molecule metabolic process	1		protein complex binding	1
3-galactosyltransferase 3 [Arab...	1		wing disc development	2		NAD+ binding	2		intracellular cyclic nucleotide activated	1					skeletal system development	1		protein binding involved in protein folding	1
3-Galactosyltra...	1		water-soluble vitamin metabolic process	2		NAD+ ADP-ribosyltransferase activity	2		integral to peroxisomal membrane	1					simple leaf morphogenesis	1		protein autophosphorylation	1
3-diketo-5-methylthio-1-phosphopentane pho.	1		vulval development	2		myosin heavy chain binding	2		integral to organelle membrane	1					Shikimatekinase.	1		prephenate dehydrogenase (NADP+) activity	1
2-trans-enoyl-CoA isomerase	1		visual perception	2		mRNA 3{prime}-UTR binding	2		integral to nuclear inner membrane	1					seryl-tRNA aminoacylation	1		P-P-bond-hydrolysis-driven protein transmembrane transporter	1
2OG-Fe(II) oxygenase family pro...	1		viral genome replication	2		monosaccharide transmembrane transporter activity	2		integral to mitochondrial inner membrane	1					Serine--tRNAligase.	1		positive regulation of fatty acid beta-oxidation	1
2-like [Acyrthos...	1		Valine--tRNAligase.	2		microtubule nucleation by microtubule organizing center	2		integral to chloroplast outer membrane	1					sepal formation	1		polyribonucleotide nucleotidyltransferase activity	1
16	1		urate biosynthetic process	2		methylation-dependent chromatin silencing	2		inorganic phosphate transmembrane transpo	1					selenium compound metabolic process	1		polypeptide N-acetylgalactosaminyltransferase activity	1
...	1		tryptophan catabolic process to kynurenine	2		mannosyltransferase activity	2		indole-3-glycerol-phosphate synthase acti	1					segmentation	1		poly(G) RNA binding	1
	2633		tRNA pseudouridine synthesis	2		mannose binding	2		immunological synapse	1					seed maturation	1		poly(A)-specific ribonuclease activity	1
			tRNA gene clustering	2		malonyl-CoA synthetase activity	2		identical protein binding	1					seed germination	1		polyamine oxidase activity	1
			trichome branching	2		malate transmembrane transporter activity	2		hydroxycinnamoyltransferase activity	1					Sedoheptulose-bisphosphatase.	1		plastid translation	1
			trichoblast differentiation	2		macropinocytosis	2		hydrolase activity, acting on carbon-nitr	1					SCF-dependent proteasomal ubiquitin-dependent protein catabol	1		plant-type cell wall modification	1
			trehalose transport	2		long-chain fatty acid-CoA ligase activity	2		histone methyltransferase complex	1					rRNA methylation	1		plant-type cell wall loosening	1
			transposition, DNA-mediated	2		lipoic acid binding	2		histone methyltransferase activity	1					rRNA base methylation	1		phytochromobilin:ferredoxin oxidoreductase activity	1
			transcription from RNA polymerase I promoter	2		lipid binding	2		histone deacetylase complex	1					root meristem specification	1		phosphorylase kinase regulator activity	1
			transcription factor import into nucleus	2		L-glutamate transmembrane transporter activity	2		histone acetyltransferase complex	1					RNA splicing, via endonucleolytic cleavage and ligation	1		phosphomannomutase activity	1
			tetrapyrrole biosynthetic process	2		kinase inhibitor activity	2		hemoglobin complex	1					[RNA-polymerase]-subunitkinase.	1		phospholipid dephosphorylation	1
			terminal region determination	2		iron ion binding	2		heat acclimation	1					RNA metabolic process	1		phospholipase A2 activity	1
			systemic acquired resistance, salicylic acid mediat	2		inorganic diphosphatase activity	2		guanyl-nucleotide exchange factor activit	1					RNA-directedDNApolymerase.	1		phosphoglycerate kinase activity	1
			starch catabolic process	2		indoleacetic acid biosynthetic process	2		GTP binding	1					RNA degradation	1		phosphogluconate dehydrogenase (decarboxylating) activity	1
			spermidine biosynthetic process	2		hydroxyacylglutathione hydrolase activity	2		GTPase activity	1					ribosome biogenesis	1		phosphoenolpyruvate carboxylase activity	1
			sex determination	2		histone deacetylase binding	2		growth cone	1					ribosomal small subunit biogenesis	1		phosphoenolpyruvate carboxykinase (ATP) activity	1
			salivary gland development	2		histone deacetylase activity	2		GPI-anchor transamidase activity	1					rhabdomere development	1		phosphodiesterase I activity	1
			rRNA methylation	2		hexose:hydrogen symporter activity	2		glycosylphosphatidylinositol-N-acetylgluc	1					retrograde vesicle-mediated transport, Golgi to ER	1		phosphatidylinositol binding	1
			RNA splicing, via transesterification reactions	2		heme transporter activity	2		glycoprotein-N-acetylgalactosamine 3-beta	1					retrograde transport, endosome to Golgi	1		phosphatidylinositol-3,4,5-trisphosphate binding	1
			ribosome assembly	2		heat acclimation	2		glycoprotein 2-beta-D-xylosyltransferase	1					response to xenobiotic stimulus	1		phosphatidylcholine phospholipase C activity	1
			retrograde vesicle-mediated transport, Golgi to ER	2		H4 histone acetyltransferase activity	2		glycolate oxidase activity	1					response to superoxide	1		phosphatidate cytidylyltransferase activity	1
			response to zinc ion	2		GTP catabolic process	2		glycine cleavage complex	1					response to singlet oxygen	1		phenylalanine ammonia-lyase activity	1
			response to virus	2		Golgi organization	2		GINS complex	1					response to salt stress	1		peroxisome matrix targeting signal-2 binding	1
			response to pheromone	2		glycolipid binding	2		GID complex	1					response to red or far red light	1		Peroxisome	1
			response to organic substance	2		glycine biosynthetic process	2		gibberellin binding	1					response to reactive oxygen species	1		peroxidase activity	1
			response to interleukin-1	2		glycerone kinase activity	2		GDP-Man:Man3GlcNAc2-PP-Dol alpha-1,2-mann	1					response to photooxidative stress	1		peptide receptor activity	1
			response to hypoxia	2		glutathione thiolesterase activity	2		gamma-secretase complex	1					response to oxidative stress	1		pectin biosynthetic process	1
			response to herbivore	2		glutathione S-conjugate-exporting ATPase activity	2		fusome	1					response to metal ion	1		palmitoyl-(protein) hydrolase activity	1
			response to glucose stimulus	2		glutathione peroxidase activity	2		fungal-type vacuole membrane	1					response to interleukin-1	1		p53 binding	1
			response to fungus	2		glutamyl-tRNA reductase activity	2		fungal-type vacuole lumen	1					response to hypoxia	1		oxygen-dependent protoporphyrinogen oxidase activity	1
			response to copper ion	2		glucuronoxylan glucuronosyltransferase activity	2		fungal-type vacuole	1					response to host immune response	1		oxygen binding	1
			respiratory gaseous exchange	2		glucose-6-phosphate 1-epimerase activity	2		fructose-bisphosphate aldolase activity	1					response to heat	1		oxidoreductase activity, acting on CH-OH group of donors	1
			regulation of translational termination	2		galactosyltransferase activity	2		Flavonoid3{prime}-monooxygenase.	1					response to gibberellin stimulus	1		oxidoreductase activity, acting on a sulfur group of donors,	1
			regulation of stress-activated MAPK cascade	2		first spliceosomal transesterification activity	2		flavin adenine dinucleotide binding	1					response to ethanol	1		oxidized purine base lesion DNA N-glycosylase activity	1
			regulation of stomatal complex patterning	2		ferrous iron transmembrane transporter activity	2		flagellum	1					response to estradiol stimulus	1		oxidative phosphorylation uncoupler activity	1
			regulation of shoot development	2		ferric-chelate reductase activity	2		fibril	1					response to drug	1		oxidation-reduction process	1
			regulation of protein ubiquitination	2		ethylene mediated signaling pathway	2		fatty acid oxidation	1					response to DNA damage stimulus	1		ovule development	1
			regulation of protein catabolic process	2		ethanolamine-phosphate cytidylyltransferase activity	2		fatty acid binding	1					response to copper ion	1		omega-6 fatty acid desaturase activity	1
			regulation of nuclear mRNA splicing, via spliceosom	2		estrogen receptor binding	2		extrinsic to plasma membrane	1					response to calcium ion	1		nucleoside diphosphate kinase activity	1
			regulation of multivesicular body size involved in	2		enzyme regulator activity	2		extrinsic to membrane	1					response to caffeine	1		nuclear localization sequence binding	1
			regulation of multicellular organism growth	2		enzyme inhibitor activity	2		extrinsic to endoplasmic reticulum membra	1					response to boron-containing substance	1		N-terminal protein myristoylation	1
			regulation of microtubule-based process	2		endopeptidase inhibitor activity	2		extracellular matrix	1					response to blue light	1		Notch binding	1
			regulation of lipid storage	2		electron transporter, transferring electrons from CoQH2-cyt	2		exocyst	1					response to biotic stimulus	1		Non-specificserine/threonineproteinkinase.	1
			regulation of immune response	2		DNA replication origin binding	2		ER to Golgi transport vesicle membrane	1					response to antibiotic	1		non-kinase phorbol ester receptor activity	1
			regulation of hydrogen peroxide metabolic process	2		DNA N-glycosylase activity	2		enzyme binding	1					response to absence of light	1		nitrate:hydrogen symporter activity	1
			regulation of growth	2		DNA-directed DNA polymerase activity	2		endocytic vesicle	1					regulation of protein import into nucleus, translocation	1		nicotinamide N-methyltransferase activity	1
			regulation of flavonol biosynthetic process	2		disulfide oxidoreductase activity	2		EKC/KEOPS complex	1					regulation of post-embryonic root development	1		negative regulation of gene expression	1
			regulation of cholesterol metabolic process	2		dicarboxylic acid transmembrane transporter activity	2		DSIF complex	1					regulation of photoreceptor cell differentiation	1		NAD(P)+-protein-arginine ADP-ribosyltransferase activity	1
			regulation of cellular respiration	2		deaminase activity	2		drug binding	1					regulation of pH	1		NADPH dehydrogenase activity	1
			regulation of cell migration	2		deacetylase activity	2		dolichyl pyrophosphate Glc1Man9GlcNAc2 al	1					regulation of nitric-oxide synthase activity	1		NADH dehydrogenase (plastoquinone) activity	1
			regulation of cell cycle process	2		cysteine synthase activity	2		dolichol-phosphate-mannose synthase compl	1					regulation of neurotransmitter secretion	1		NADH dehydrogenase activity	1
			regulation of calcium ion transport via voltage-gat	2		cyclosporin A binding	2		DNA replication preinitiation complex	1					regulation of myotube differentiation	1		myosin binding	1
			regulation of adult chitin-containing cuticle pigme	2		CTP synthase activity	2		DNA replication factor A complex	1					regulation of mitotic cell cycle	1		myo-inositol:hydrogen symporter activity	1
			Pyroglutamyl-peptidaseI.	2		choline transmembrane transporter activity	2		DNA mediated transformation	1					regulation of hydrogen peroxide metabolic process	1		mycelium development	1
			purine nucleotide biosynthetic process	2		choline-phosphate cytidylyltransferase activity	2		DNA-directed RNA polymerase III complex	1					regulation of G-protein coupled receptor protein signaling pa	1		mRNA (guanine-N7-)-methyltransferase activity	1
			purine base metabolic process	2		chloride channel activity	2		DNA-directed RNA polymerase I complex	1					regulation of flavonoid biosynthetic process	1		mRNA 3{prime}-end processing	1
			protein tetramerization	2		cellulase activity	2		dimethylargininase activity	1					regulation of endocytosis	1		monooxygenase activity	1
			protein targeting	2		cellular response to stress	2		desmosome	1					regulation of enamel mineralization	1		molybdenum ion binding	1
			protein secretion	2		CDP-diacylglycerol-serine O-phosphatidyltransferase activit	2		dendrite cytoplasm	1					regulation of DNA replication	1		microtubule motor activity	1
			protein repair	2		cation channel activity	2		cytoskeleton	1					regulation of cytoskeleton organization	1		mevalonate kinase activity	1
			protein processing involved in protein targeting to	2		cation binding	2		cytoplasmic vesicle membrane	1					regulation of cyclin-dependent protein kinase activity	1		methyltransferase activity	1
			protein peptidyl-prolyl isomerization	2		catalase activity	2		cystathionine gamma-synthase activity	1					regulation of cellular respiration	1		methyl indole-3-acetate esterase activity	1
			protein neddylation	2		carboxypeptidase activity	2		cystathionine beta-synthase activity	1					regulation of cell death	1		methylated histone residue binding	1
			protein maturation	2		carbohydrate metabolic process	2		cyclin-dependent protein kinase regulator	1					regulation of cell cycle process	1		methenyltetrahydrofolate cyclohydrolase activity	1
			protein localization in endoplasmic reticulum	2		caffeoyl-CoA O-methyltransferase activity	2		cyclase activity	1					regulation of cell cycle cytokinesis	1		metal ion transmembrane transporter activity	1
			protein K63-linked deubiquitination	2		butyrate-CoA ligase activity	2		Cul3-RING ubiquitin ligase complex	1					regulation of auxin polar transport	1		mechanically-gated ion channel activity	1
			protein K11-linked ubiquitination	2		brassinosteroid binding	2		cortical microtubule, transverse to long	1					regulation of anthocyanin biosynthetic process	1		maturation of SSU-rRNA from tricistronic rRNA transcript (SS	1
			protein homotetramerization	2		branched chain family amino acid catabolic process	2		copper ion binding	1					regulation of alternative nuclear mRNA splicing, via spliceos	1		mannose-6-phosphate isomerase activity	1
			protein heterooligomerization	2		branched-chain-amino-acid transaminase activity	2		contractile vacuolar membrane	1					regulation of acetyl-CoA biosynthetic process from pyruvate	1		manganese ion binding	1
			protein deubiquitination	2		bis(5{prime}-nucleosyl)-tetraphosphatase (asymmetrical) act	2		condensed nuclear chromosome kinetochore	1					Receptorprotein-tyrosinekinase.	1		maltose transmembrane transporter activity	1
			protein acetylation	2		binding	2		condensed nuclear chromosome	1					purine ribonucleotide biosynthetic process	1		malate transmembrane transporter activity	1
			proteasome regulatory particle assembly	2		beta-glucosidase activity	2		clathrin vesicle coat	1					proteolysis	1		magnesium ion transmembrane transporter activity	1
			pronephros development	2		beta-gentiobiose beta-glucosidase activity	2		clathrin coat of trans-Golgi network vesi	1					protein ubiquitination involved in ubiquitin-dependent protei	1		macrolide binding	1
			{prime}de novo{prime} cotranslational protein foldi	2		beta-fructofuranosidase activity	2		clathrin-coated endocytic vesicle	1					protein stabilization	1		lycopene epsilon cyclase activity	1
			positive regulation of transcription elongation, DN	2		beta-catenin binding	2		clathrin binding	1					protein refolding	1		low affinity phosphate transmembrane transporter activity	1
			positive regulation of Ras protein signal transduct	2		beta-amylase activity	2		cis-Golgi network	1					protein polyubiquitination	1		long-chain-fatty-acyl-CoA reductase activity	1
			positive regulation of potassium ion transport	2		auxin binding	2		cilium	1					protein N-linked glycosylation	1		L-methionine-(S)-S-oxide reductase activity	1
			positive regulation of Notch signaling pathway	2		ATPase activator activity	2		chromatin binding	1					protein K11-linked ubiquitination	1		L-isoleucine transmembrane transporter activity	1
			positive regulation of lipid biosynthetic process	2		Atg12 ligase activity	2		chorismate mutase activity	1					protein import into mitochondrial matrix	1		ligand-gated ion channel activity	1
			positive regulation of cell size	2		arylformamidase activity	2		centromeric heterochromatin	1					protein import into mitochondrial inner membrane	1		L-fuculokinase activity	1
			positive regulation of canonical Wnt receptor signa	2		anthocyanin 5-O-glucosyltransferase activity	2		cellulase activity	1					protein import into chloroplast thylakoid membrane	1		leucine zipper domain binding	1
			positive regulation of ATPase activity	2		AMP binding	2		cell plate	1					protein glycosylation	1		lateral root development	1
			positive gravitropism	2		amino-terminal vacuolar sorting propeptide binding	2		cell division site	1					protein folding in endoplasmic reticulum	1		L-ascorbic acid biosynthetic process	1
			pollen development	2		alkane 1-monooxygenase activity	2		cell-cell adherens junction	1					protein export from nucleus	1		L-ascorbate peroxidase activity	1
			polar nucleus fusion	2		alditol:NADP+ 1-oxidoreductase activity	2		cell	1					protein exit from endoplasmic reticulum	1		L-arabinokinase activity	1
			plastoquinone biosynthetic process	2		aldehyde dehydrogenase (NAD) activity	2		Cdc48p-Npl4p-Ufd1p AAA ATPase complex	1					protein dephosphorylation	1		ketohexokinase activity	1
			plant-type cell wall organization	2		adenylyl-sulfate reductase activity	2		CD40 receptor complex	1					protein demethylation	1		jasmonic acid mediated signaling pathway	1
			phospholipid metabolic process	2		acetyl-CoA C-acetyltransferase activity	2		CCR4-NOT core complex	1					protein catabolic process	1		jasmonate O-methyltransferase activity	1
			phosphatidylserine biosynthetic process	2		acetate-CoA ligase activity	2		CCAAT-binding factor complex	1					protein ADP-ribosylation	1		ionotropic glutamate receptor binding	1
			phosphate-containing compound metabolic process	2		abscisic acid mediated signaling pathway	2		CatSper complex	1					protection from non-homologous end joining at telomere	1		ion channel activity	1
			phenylpropanoid biosynthetic process	2		(+)-abscisic acid 8{prime}-hydroxylase activity	2		calmodulin binding	1					procambium histogenesis	1		intracellular signal transduction	1
			ovule morphogenesis	2		5{prime}-3{prime} exonuclease activity	2		calcium-independent phospholipase A2 acti	1					{prime}de novo{prime} posttranslational protein folding	1		intracellular cAMP activated cation channel activity	1
			ovule development	2		3-dihydroxylase.	2		CAF-1 complex	1					Primary-amineoxidase.	1		integrin binding	1
			ovulation	2		2{prime}-phosphotransferase activity	2		betaine-aldehyde dehydrogenase activity	1					potassium ion transmembrane transport	1		Inositol-polyphosphate5-phosphatase.	1
			ossification	2		1-aminocyclopropane-1-carboxylate synthase activity	2		beta-gentiobiose beta-glucosidase activit	1					posttranslational protein targeting to membrane	1		inositol oxygenase activity	1
			nurse cell apoptotic process	2		12-oxophytodienoate reductase activity	2		basement membrane	1					post-embryonic development	1		inositol monophosphate 1-phosphatase activity	1
			nucleotide biosynthetic process	2		xylulokinase activity	1		ATP metabolic process	1					positive regulation of Wnt receptor signaling pathway	1		inositol-1,4,5-trisphosphate 3-kinase activity	1
			nucleotide-binding domain, leucine rich repeat cont	2		xylogalacturonan metabolic process	1		ATP biosynthetic process	1					positive regulation of translation	1		inorganic phosphate transmembrane transporter activity	1
			nuclear migration	2		xanthoxin dehydrogenase activity	1		ATP binding	1					positive regulation of receptor internalization	1		inorganic diphosphatase activity	1
			nitrate transport	2		Wnt-protein binding	1		ATPase binding	1					positive regulation of Ras GTPase activity	1		initiation of viral infection	1
			neutral amino acid transport	2		wax biosynthetic process	1		Arp2/3 protein complex	1					positive regulation of proteasomal ubiquitin-dependent protei	1		indole glucosinolate metabolic process	1
			neurotransmitter secretion	2		vegetative to reproductive phase transition of meristem	1		anion transmembrane transporter activity	1					positive regulation of organelle organization	1		hydroxymethylbilane synthase activity	1
			neuron development	2		uroporphyrin-III C-methyltransferase activity	1		ammonia transmembrane transporter activit	1					positive regulation of nuclear mRNA splicing, via spliceosome	1		hydrolase activity, acting on carbon-nitrogen (but not pepti	1
			neuromuscular junction development	2		urate oxidase activity	1		alpha-mannosidase activity	1					positive regulation of NF-kappaB transcription factor activit	1		hydrogen ion transmembrane transporter activity	1
			nervous system development	2		UFM1 conjugating enzyme activity	1		alpha-glucosidase activity	1					positive regulation of meiosis	1		Hsp90 protein binding	1
			negative regulation of sequence-specific DNA bindin	2		UFM1 activating enzyme activity	1		alpha,alpha-trehalose-phosphate synthase	1					positive regulation of insulin-like growth factor receptor si	1		homogalacturonan biosynthetic process	1
			negative regulation of protein catabolic process	2		UDP-N-acetylgalactosamine transmembrane transporter activit	1		alpha-1,6-mannosyltransferase activity	1					positive regulation of fibroblast proliferation	1		homocysteine S-methyltransferase activity	1
			negative regulation of MAP kinase activity	2		UDP-glucuronic acid transmembrane transporter activity	1		alkane 1-monooxygenase activity	1					positive regulation of cytotoxic T cell differentiation	1		histone methyltransferase activity (H3-K9 specific)	1
			negative regulation of insulin receptor signaling p	2		UDP-glucose 4-epimerase activity	1		adenylate kinase activity	1					positive regulation of clathrin-mediated endocytosis	1		histone kinase activity (H2A-S121 specific)	1
			negative regulation of ethylene mediated signaling	2		UDP-galactosyltransferase activity	1		acylglycerol lipase activity	1					positive regulation of cell-substrate adhesion	1		histone demethylase activity (H3-trimethyl-K4 specific)	1
			negative regulation of cell death	2		UDP-galactose transmembrane transporter activity	1		acyl-CoA oxidase activity	1					positive regulation of cell growth	1		histone demethylase activity (H3-K36 specific)	1
			negative regulation of catalytic activity	2		UDP-arabinose 4-epimerase activity	1		actomyosin	1					positive regulation of catalytic activity	1		histone demethylase activity (H3-dimethyl-K4 specific)	1
			negative regulation by symbiont of host immune resp	2		Ubiquitinylhydrolase1.	1		actin filament	1					positive regulation of axonogenesis	1		hemopoiesis	1
			muscle filament sliding	2		Ubiquinone and other terpenoid-quinone biosynthesis	1		actin cytoskeleton	1					positive regulation of actin nucleation	1		heat acclimation	1
			muscle contraction	2		U1 snRNA binding	1		acetyl-CoA C-acyltransferase activity	1					positive gravitropism	1		H4 histone acetyltransferase activity	1
			mitotic cell cycle checkpoint	2		tyrosine 3-monooxygenase activity	1		acetylcholine-gated channel complex	1					porphyrin-containing compound biosynthetic process	1		guanosine-3{prime},5{prime}-bis(diphosphate) 3{prime}-diphos	1
			mitochondrial respiratory chain complex III assembl	2		type 2A serotonin receptor binding	1		abscisic acid mediated signaling pathway	1					Polygalacturonate4-alpha-galacturonosyltransferase.	1		GTP cyclohydrolase I activity	1
			mitochondrial electron transport, ubiquinol to cyto	2		tumor necrosis factor receptor binding	1		A band	1					Poly(ADP-ribose)glycohydrolase.	1		GTP binding	1
			mitochondrial ATP synthesis coupled proton transpor	2		tubulin-glutamic acid ligase activity	1		9-cis-epoxycarotenoid dioxygenase activit	1					pollen development	1		growth factor activity	1
			microtubule-based movement	2		troponin T binding	1		90S preribosome	1					polar nucleus fusion	1		green leaf volatile biosynthetic process	1
			methylation	2		troponin I binding	1		4-amino-4-deoxychorismate synthase activi	1					plastoquinone biosynthetic process	1		glyoxylate reductase (NADP) activity	1
			mesoderm formation	2		tRNA transcription from RNA polymerase III promoter	1		3{prime},5{prime}-cyclic-AMP phosphodiest	1					plant-type cell wall modification involved in multidimensiona	1		glycolipid binding	1
			mesoderm development	2		tRNA-specific adenosine deaminase activity	1		3-hydroxyisobutyrate dehydrogenase activi	1					plant-type cell wall loosening	1		glycerophosphodiester phosphodiesterase activity	1
			membrane protein ectodomain proteolysis	2		tRNA methyltransferase activity	1			1					phylloquinone biosynthetic process	1		glycerophosphocholine phosphodiesterase activity	1
			meiotic DNA double-strand break formation	2		tRNA methylation	1								photosynthesis	1		glycerol-3-phosphate dehydrogenase [NAD+] activity	1
			meiosis	2		tRNA (guanine-N7-)-methyltransferase activity	1								photoreactive repair	1		glyceraldehyde-3-phosphate dehydrogenase (NAD+) (phosphoryla	1
			maternal specification of dorsal/ventral axis, oocy	2		tRNA (cytosine-5-)-methyltransferase activity	1								photoperiodism	1		glutathione transport	1
			manganese ion transmembrane transport	2		tRNA adenylyltransferase activity	1								phosphorylation of RNA polymerase II C-terminal domain	1		glutathione transferase activity	1
			maintenance of DNA methylation	2		tRNA (adenine-N1-)-methyltransferase activity	1								phosphorylation	1		glutathione disulfide oxidoreductase activity	1
			magnesium ion transport	2		tRNA A64-2{prime}-O-ribosylphosphate transferase activity	1								Phosphorylase.	1		glutathione binding	1
			lithium ion transport	2		tricarboxylic acid cycle	1								phospholipid transfer to membrane	1		glutamyl-tRNA reductase activity	1
			Leucine--tRNAligase.	2		tricarboxylate secondary active transmembrane transporter a	1								Phosphoglucomutase.	1		glutamate receptor activity	1
			larval locomotory behavior	2		trehalose-phosphatase activity	1								Phosphatidylinositol signaling system	1		Glutamate--ammonialigase.	1
			lactate metabolic process	2		trehalose catabolic process	1								phosphatidylinositol biosynthetic process	1		glutamate 5-kinase activity	1
			isotype switching	2		transposase activity	1								phosphatidylinositol-3-phosphate biosynthetic process	1		glucuronoxylan glucuronosyltransferase activity	1
			isopentenyl diphosphate biosynthetic process, meval	2		transmembrane receptor protein serine/threonine kinase acti	1								phosphatidic acid biosynthetic process	1		glucuronoxylan biosynthetic process	1
			intracellular transport	2		translation repressor activity, nucleic acid binding	1								phosphate ion transport	1		glucose transmembrane transporter activity	1
			insulin receptor signaling pathway	2		transketolase activity	1								phosphate ion homeostasis	1		glucose metabolic process	1
			Inorganicdiphosphatase.	2		transferase activity, transferring alkyl or aryl (other tha	1								phosphate-containing compound metabolic process	1		glucose-6-phosphate 1-epimerase activity	1
			histone mRNA catabolic process	2		transferase activity, transferring acyl groups	1								phloem transport	1		glucose-6-phosphatase activity	1
			histone modification	2		trans-cinnamate 4-monooxygenase activity	1								phloem or xylem histogenesis	1		gluconeogenesis	1
			histone lysine methylation	2		toxin transporter activity	1								phagocytosis, engulfment	1		glucokinase activity	1
			histone H3-K4 methylation	2		toxin catabolic process	1								peroxisome organization	1		geranylgeranyl reductase activity	1
			histone acetylation	2		tomatidine UDP-glucosyltransferase activity	1								Peroxiredoxin.	1		geranylgeranyl-diphosphate geranylgeranyltransferase activit	1
			hippocampus development	2		thymidylate synthase activity	1								peptidyl-threonine dephosphorylation	1		GDP-mannose4	1
			gravitropism	2		thioredoxin peroxidase activity	1								peptidyl-lysine methylation	1		gap junction channel activity	1
			GPI anchor biosynthetic process	2		thioglucosidase binding	1								peptidyl-lysine dimethylation	1		fucosyltransferase activity	1
			Golgi to endosome transport	2		thiamine diphosphokinase activity	1								Peptide-N(4)-(N-acetyl-beta-glucosaminyl)asparagineamidase.	1		fucosidase activity	1
			glycosphingolipid biosynthetic process	2		TFIIH-class transcription factor binding	1								Pectinesterase.	1		fructose metabolic process	1
			glycine catabolic process	2		testosterone dehydrogenase [NAD(P)] activity	1								para-aminobenzoic acid metabolic process	1		fructose 1,6-bisphosphate 1-phosphatase activity	1
			Glutamate--ammonialigase.	2		TBP-class protein binding	1								ovule morphogenesis	1		formyltetrahydrofolate deformylase activity	1
			glucose homeostasis	2		systemic acquired resistance, salicylic acid mediated signa	1								oogenesis	1		flavonol synthase activity	1
			Glucosedehydrogenase(acceptor).	2		syntaxin binding	1								oocyte microtubule cytoskeleton organization	1		Flavonoid biosynthesis	1
			gibberellin metabolic process	2		syntaxin-1 binding	1								olfactory learning	1		FK506 binding	1
			gene silencing by RNA	2		synapse assembly	1								nucleoside triphosphate catabolic process	1		fibronectin binding	1
			Galactosylxylosylprotein3-beta-galactosyltransferas	2		SUMO-specific protease activity	1								nucleolus organization	1		feruloyl esterase activity	1
			galactolipid biosynthetic process	2		SUMO binding	1								nucleocytoplasmic transport	1		ferroxidase activity	1
			fungal-type cell wall organization	2		sulfite reductase (ferredoxin) activity	1								nucleobase-containing small molecule interconversion	1		ferric iron binding	1
			folic acid transport	2		sulfinoalanine decarboxylase activity	1								nucleic acid phosphodiester bond hydrolysis	1		fatty-acyl-CoA reductase (alcohol-forming) activity	1
			flavonoid biosynthetic process	2		sulfate assimilation	1								nuclear mRNA cis splicing, via spliceosome	1		fatty-acyl-CoA binding	1
			feminization of hermaphroditic germ-line	2		sulfate adenylyltransferase (ATP) activity	1								nuclear mRNA 3{prime}-splice site recognition	1		fatty acid elongase activity	1
			Fattyacyl-CoAreductase.	2		sucrose transmembrane transporter activity	1								nuclear division	1		FAD binding	1
			fatty acid biosynthetic process	2		succinate-CoA ligase (ADP-forming) activity	1								N-terminal protein amino acid modification	1		extracellular matrix structural constituent conferring tensi	1
			excretion	2		sterol binding	1								nitrate transport	1		extracellular matrix binding	1
			ER to Golgi vesicle-mediated transport	2		steroid metabolic process	1								neurofilament cytoskeleton organization	1		enzyme inhibitor activity	1
			endoplasmic reticulum tubular network organization	2		steroid hydroxylase activity	1								neural tube formation	1		enone reductase activity	1
			endomembrane system organization	2		starch metabolic process	1								nerve growth factor receptor signaling pathway	1		endopeptidase inhibitor activity	1
			embryo sac egg cell differentiation	2		spindle organization	1								Nepenthesin.	1		endopeptidase activator activity	1
			egress of virus within host cell	2		sphingomyelin phosphodiesterase D activity	1								negative regulation of transcription from RNA polymerase II p	1		endomembrane system organization	1
			double-strand break repair	2		spermine transmembrane transporter activity	1								negative regulation of transcription elongation from RNA poly	1		embryo development ending in birth or egg hatching	1
			DNA replication	2		spermatogenesis	1								negative regulation of smooth muscle cell migration	1		E-box binding	1
			DNA recombination	2		solute:solute antiporter activity	1								negative regulation of protein binding	1		dynein binding	1
			DNA mediated transformation	2		soluble NSF attachment protein activity	1								negative regulation of neuron differentiation	1		dynactin binding	1
			DNA damage checkpoint	2		sodium:potassium-exchanging ATPase activity	1								negative regulation of necroptosis	1		D-tyrosyl-tRNA(Tyr) deacylase activity	1
			defense response to bacterium, incompatible interac	2		sodium ion transmembrane transporter activity	1								negative regulation of L-ascorbic acid biosynthetic process	1		drug transmembrane transporter activity	1
			deadenylation-dependent decapping of nuclear-transc	2		smooth muscle contraction	1								negative regulation of gene expression, epigenetic	1		drug binding	1
			cytoplasmic microtubule organization	2		S-methyl-5-thioribose kinase activity	1								negative regulation of fat cell differentiation	1		double-stranded RNA binding	1
			cytokine-mediated signaling pathway	2		small GTPase regulator activity	1								negative regulation of DNA recombination	1		double-stranded DNA binding	1
			cytidine to uridine editing	2		(S)-limonene 6-monooxygenase activity	1								negative regulation of dense core granule biogenesis	1		dolichyldiphosphatase activity	1
			cullin deneddylation	2		single-stranded telomeric DNA binding	1								negative regulation of cell proliferation	1		DNA strand renaturation	1
			COPII vesicle coating	2		single-stranded RNA binding	1								negative regulation of cell migration	1		DNA replication origin binding	1
			cobalamin transport	2		single-stranded DNA specific endodeoxyribonuclease activity	1								negative regulation of catalytic activity	1		DNA ligase (ATP) activity	1
			clathrin coat assembly	2		S-(hydroxymethyl)glutathione dehydrogenase activity	1								negative regulation of biological process	1		D-lactate dehydrogenase activity	1
			Chorismatemutase.	2		SH3 domain binding	1								negative regulation of Arp2/3 complex-mediated actin nucleati	1		dipeptidyl-peptidase activity	1
			chaperone mediated protein folding requiring cofact	2		sesquiterpenoid biosynthetic process	1								negative regulation of apoptotic process	1		dihydrodipicolinate reductase activity	1
			cellular zinc ion homeostasis	2		selenium compound metabolic process	1								NADH dehydrogenase complex (plastoquinone) assembly	1		diacylglycerol O-acyltransferase activity	1
			cellular response to UV-B	2		S-alkylthiohydroximate lyase activity	1								myeloid dendritic cell differentiation	1		defense response to fungus	1
			cellular response to starvation	2		S100 protein binding	1								myeloid cell differentiation	1		D-arabinose 1-dehydrogenase [NAD(P)+] activity	1
			cellular response to nitrogen starvation	2		rRNA (uridine-N3-)-methyltransferase activity	1								mycelium development	1		cytoskeletal protein binding	1
			cellular response to insulin stimulus	2		rRNA (uridine-2{prime}-O-)-methyltransferase activity	1								multidimensional cell growth	1		cysteine-type peptidase activity	1
			cellular protein modification process	2		rRNA (pseudouridine) methyltransferase activity	1								mRNA transcription	1		cysteine-type endopeptidase activity	1
			cellular protein metabolic process	2		rRNA primary transcript binding	1								mRNA polyadenylation	1		cysteine desulfurase activity	1
			cellular membrane organization	2		rRNA import into mitochondrion	1								molting cycle, collagen and cuticulin-based cuticle	1		cystathionine beta-lyase activity	1
			cellular copper ion homeostasis	2		rRNA (guanine-N7-)-methyltransferase activity	1								mitotic sister chromatid cohesion	1		cyclopropane-fatty-acyl-phospholipid synthase activity	1
			cellular cell wall macromolecule metabolic process	2		rRNA (cytosine-N4-)-methyltransferase activity	1								mitochondrion organization	1		cyclin binding	1
			cellular carbohydrate metabolic process	2		rRNA (cytosine-2{prime}-O-)-methyltransferase activity	1								mitochondria-nucleus signaling pathway	1		cutinase activity	1
			cell surface receptor signaling pathway	2		RNA trimethylguanosine synthase activity	1								mitochondrial transport	1		cofactor catabolic process	1
			cell motility	2		RNA splicing	1								mitochondrial respiratory chain complex I assembly	1		circadian rhythm	1
			cell cycle	2		RNA polymerase I upstream control element sequence-specific	1								miRNA catabolic process	1		cinnamoyl-CoA reductase activity	1
			CDP-choline pathway	2		RNA polymerase II transcription corepressor activity	1								microtubule cytoskeleton organization involved in establishme	1		cholesterol 26-hydroxylase activity	1
			Carboxylesterase.	2		RNA polymerase II transcription coactivator activity	1								microtubule bundle formation	1		chlorophyllase activity	1
			butyrate metabolic process	2		RNA polymerase II regulatory region DNA binding	1								microtubule-based movement	1		chitinase activity	1
			brain development	2		RNA polymerase II core binding	1								microtubule anchoring	1		chemokine receptor activity	1
			bile acid metabolic process	2		RNA polymerase I CORE element sequence-specific DNA binding	1								methylglyoxal catabolic process to D-lactate	1		chaperone binding	1
			auxin metabolic process	2		RNA lariat debranching enzyme activity	1								methylation-dependent chromatin silencing	1		cellular calcium ion homeostasis	1
			ATP hydrolysis coupled proton transport	2		RNA interference	1								meristem determinacy	1		cellobiose glucosidase activity	1
			ATP catabolic process	2		RNA helicase activity	1								meiotic DNA double-strand break formation	1		cell adhesion molecule binding	1
			ATP biosynthetic process	2		RNA cap binding	1								medium-term memory	1		CD4 receptor binding	1
			aromatic compound catabolic process	2		RNA-3{prime}-phosphate cyclase activity	1								mannosyl-inositol phosphorylceramide metabolic process	1		carotenoid isomerase activity	1
			Anthocyanin6{prime}{prime}-O-malonyltransferase.	2		ribulose-1,5-bisphosphate carboxylase/oxygenase activator a	1								malate transport	1		carotene beta-ring hydroxylase activity	1
			anterograde axon cargo transport	2		ribosome assembly	1								malate metabolic process	1		carnitine transporter activity	1
			angiogenesis	2		ribosomal-protein-alanine N-acetyltransferase activity	1								magnesium ion transport	1		carbonyl reductase (NADPH) activity	1
			Aminoacyl-tRNAhydrolase.	2		ribosomal large subunit binding	1								lysine biosynthetic process via diaminopimelate	1		carbohydrate binding	1
			alcohol metabolic process	2		ribosomal large subunit assembly	1								lysine biosynthetic process	1		calcium ion import	1
			AgmatineN(4)-coumaroyltransferase.	2		ribonuclease MRP activity	1								L-serine metabolic process	1		calcium-independent phospholipase A2 activity	1
			aerobic respiration	2		ribonuclease inhibitor activity	1								localization	1		cadmium ion transmembrane transporter activity	1
			activation of NF-kappaB-inducing kinase activity	2		riboflavin transport	1								L-lactatedehydrogenase.	1		C-8 sterol isomerase activity	1
			actin cytoskeleton organization	2		Rho guanyl-nucleotide exchange factor activity	1								lipid modification	1		C-5 sterol desaturase activity	1
			5-epiaristolochene1	2		Rho GTPase activator activity	1								L-gulonolactoneoxidase.	1		butyrate-CoA ligase activity	1
			4-beta-xylanase.	2		retinol dehydrogenase activity	1								L-fucose catabolic process	1		branched chain family amino acid catabolic process	1
			3-methyl-2-oxobutanoatedehydrogenase(2-methylpropan	2		response to wounding	1								Leukotriene-B(4)20-monooxygenase.	1		branched-chain-amino-acid transaminase activity	1
			3-ketoacyl-CoAsynthase.	2		response to tumor necrosis factor	1								Leucine--tRNAligase.	1		borate transmembrane transporter activity	1
			1-aminocyclopropane-1-carboxylate biosynthetic proc	2		response to symbiotic fungus	1								larval chitin-based cuticle development	1		bile acid:sodium symporter activity	1
			zinc ion transport	1		response to stress	1								jasmonic acid metabolic process	1		beta-tubulin binding	1
			zinc ion transmembrane transport	1		response to other organism	1								jasmonic acid biosynthetic process	1		beta-glucuronidase activity	1
			(Z)-gamma-bisabolenesynthase.	1		response to nitrate	1								Isoflavone2{prime}-hydroxylase.	1		beta-catenin binding	1
			Xyloglucan:xyloglucosyltransferase.	1		response to nematode	1								intrinsic apoptotic signaling pathway in response to endoplas	1		beta-amyrin synthase activity	1
			Xenobiotic-transportingATPase.	1		response to cAMP	1								intracellular receptor mediated signaling pathway	1		beta-1,4-mannosyltransferase activity	1
			xenobiotic metabolic process	1		response to bacterium	1								intracellular distribution of mitochondria	1		beta-1,3-galactosyltransferase activity	1
			wing disc dorsal/ventral pattern formation	1		response to auxin stimulus	1								inositol metabolic process	1		benzoate-CoA ligase activity	1
			waterdikinase.	1		repressing transcription factor binding	1								initiation of viral infection	1		bent DNA binding	1
			vitamin transport	1		regulatory region DNA binding	1								induction by symbiont of host immune response	1		basement membrane assembly	1
			vitamin E biosynthetic process	1		regulation of timing of transition from vegetative to repro	1								Indole-3-glycerol-phosphatesynthase.	1		ATP transmembrane transporter activity	1
			VitaminD(3)24-hydroxylase.	1		regulation of protein serine/threonine kinase activity	1								immune response	1		ATP-dependent DNA helicase activity	1
			vitamin A metabolic process	1		regulation of nitric-oxide synthase activity	1								humoral immune response	1		ATPase activity	1
			viral entry into host cell	1		regulation of meristem growth	1								histone modification	1		aspartic-type endopeptidase activity	1
			Vinorinesynthase.	1		regulation of JAK-STAT cascade	1								histone H4 acetylation	1		aspartate-tRNA ligase activity	1
			vesicle transport along actin filament	1		regulation of gluconeogenesis	1								histone H3-K9 methylation	1		arginine binding	1
			vesicle targeting, to, from or within Golgi	1		regulation of flower development	1								histone H2A-S121 phosphorylation	1		arabinose-5-phosphate isomerase activity	1
			vesicle organization	1		regulation of cellular respiration	1								histone H2A acetylation	1		antiporter activity	1
			vesicle fusion with Golgi apparatus	1		regulation of cell shape	1								histone demethylation	1		antioxidant activity	1
			vacuole fusion, non-autophagic	1		regulation of acetyl-CoA biosynthetic process from pyruvate	1								histone acetylation	1		anion transmembrane transporter activity	1
			vacuolar acidification	1		receptor tyrosine kinase binding	1								hippo signaling cascade	1		ammonia transmembrane transporter activity	1
			UV protection	1		receptor signaling protein tyrosine phosphatase activity	1								heart development	1		aminopeptidase activity	1
			uncoating of virus	1		Rab geranylgeranyltransferase activity	1								Haloalkanedehalogenase.	1		alpha-N-arabinofuranosidase activity	1
			UDP-xylose transport	1		(R)-2-hydroxyglutarate dehydrogenase activity	1								habituation	1		alpha-L-fucosidase activity	1
			UDP-glucose--hexose-1-phosphateuridylyltransferase.	1		pyrroline-5-carboxylate reductase activity	1								growth of symbiont in host	1		alpha-amyrin synthase activity	1
			UDP-galactose transmembrane transport	1		pyrimidine-5{prime}-nucleotide nucleosidase activity	1								GPI anchor biosynthetic process	1		allose 6-phosphate isomerase activity	1
			Ubiquitinylhydrolase1.	1		pyridoxal phosphate binding	1								glycosaminoglycan metabolic process	1		allene oxide synthase activity	1
			tyrosine catabolic process	1		pyridoxal kinase activity	1								glycolipid transport	1		alkylbase DNA N-glycosylase activity	1
			two-component signal transduction system (phosphore	1		putrescine biosynthetic process	1								glycogen biosynthetic process	1		alkaloid biosynthetic process	1
			tumor necrosis factor-mediated signaling pathway	1		protein ubiquitination	1								Glycinedehydrogenase(decarboxylating).	1		aldo-keto reductase (NADP) activity	1
			tubulin complex biogenesis	1		protein tyrosine/serine/threonine phosphatase activity	1								glycerophospholipid catabolic process	1		alcohol dehydrogenase (NADP+) activity	1
			tryptophan transport	1		protein tyrosine phosphatase activity	1								glucuronoxylan biosynthetic process	1		ADP transmembrane transporter activity	1
			Tryptophansynthase.	1		protein transport	1								glucose metabolic process	1		ADP-sugar diphosphatase activity	1
			tRNA wobble uridine modification	1		protein tetramerization	1								Glucosedehydrogenase(acceptor).	1		ADP binding	1
			tRNA wobble position uridine thiolation	1		protein targeting to vacuole	1								glucose catabolic process to mixed acids	1		adenylyltransferase activity	1
			tRNA wobble adenosine to inosine editing	1		protein serine/threonine/tyrosine kinase activity	1								gene silencing by RNA	1		acylglycerone-phosphate reductase activity	1
			tRNA modification	1		[protein-PII] uridylyltransferase activity	1								generative cell differentiation	1		acyl-CoA oxidase activity	1
			tRNA(cytosine(34)-C(5))-methyltransferase.	1		protein phosphorylated amino acid binding	1								gene expression	1		acyl-[acyl-carrier-protein] hydrolase activity	1
			tRNA(carboxymethyluridine(34)-5-O)-methyltransferas	1		protein phosphatase binding	1								fungal-type cell wall organization	1		activation of Rho GTPase activity	1
			tRNA 3{prime}-end processing	1		protein phosphatase 2A binding	1								fumarate transport	1		actin monomer binding	1
			triglyceride biosynthetic process	1		protein methyltransferase activity	1								Fructose and mannose metabolism	1		actin filament binding	1
			trichome differentiation	1		protein-methionine-R-oxide reductase activity	1								Fructose-2	1		acid-amino acid ligase activity	1
			transpiration	1		protein-lysine N-methyltransferase activity	1								flavonoid biosynthetic process	1		acetyl-CoA C-acetyltransferase activity	1
			transcription of nuclear large rRNA transcript from	1		protein localization in endoplasmic reticulum	1								Flavonoid3{prime}	1		abscisic acid mediated signaling pathway	1
			transcription initiation from RNA polymerase II pro	1		protein glycosylation	1								Flavanone3-dioxygenase.	1		abscisic acid binding	1
			transcription from mitochondrial promoter	1		protein-glycine ligase activity, initiating	1								filopodium assembly	1		9-cis-epoxycarotenoid dioxygenase activity	1
			transcription elongation, DNA-dependent	1		protein-disulfide reductase activity	1								fibril organization	1		8-hydroxyquercitin 8-O-methyltransferase activity	1
			transcription, DNA-dependent	1		protein disulfide oxidoreductase activity	1								female meiosis chromosome segregation	1		6-phosphogluconolactonase activity	1
			torso signaling pathway	1		protein C-terminal carboxyl O-methyltransferase activity	1								Fatty-acyl-CoA-transportingATPase.	1		6-bisphosphate2-phosphatase.	1
			Tight junction	1		protein catabolic process	1								fatty acid biosynthetic process	1		5S rRNA primary transcript binding	1
			Thymidinekinase.	1		protein autoubiquitination	1								FasL biosynthetic process	1		5{prime}-hydroxylase.	1
			Thioloxidase.	1		protein adenylyltransferase activity	1								far-red light signaling pathway	1		5{prime}-3{prime} exonuclease activity	1
			Tetrahydrofolatesynthase.	1		proteasome binding	1								ethylene mediated signaling pathway	1		5-formyltetrahydrofolate cyclo-ligase activity	1
			tetrahydrofolate biosynthetic process	1		proteasomal ubiquitin-dependent protein catabolic process	1								ethylene biosynthetic process	1		5-didehydrogluconatereductase.	1
			termination of RNA polymerase II transcription, exo	1		protease binding	1								establishment of meiotic spindle localization	1		4-nitrophenylphosphatase activity	1
			termination of RNA polymerase III transcription	1		production of ta-siRNAs involved in RNA interference	1								erythrocyte development	1		4-dienedioatehydrolase.	1
			telomere maintenance via recombination	1		procollagen-proline 4-dioxygenase activity	1								epidermis development	1		4-alpha-glucanbranchingenzyme.	1
			T cell activation	1		prenyltransferase activity	1								endosperm development	1		3-oxoacyl-[acyl-carrier-protein] reductase (NADPH) activity	1
			tail-anchored membrane protein insertion into ER me	1		pre-mRNA 5{prime}-splice site binding	1								EndopeptidaseLa.	1		2-phytyl-1,4-naphthoquinone methyltransferase activity	1
			synaptic vesicle endocytosis	1		preassembly of GPI anchor in ER membrane	1								embryo sac egg cell differentiation	1		2-keto-3-deoxy-L-rhamnonatealdolase.	1
			synaptic transmission, dopaminergic	1		potassium:sodium symporter activity	1								embryo development ending in birth or egg hatching	1		2 iron, 2 sulfur cluster binding	1
			synaptic growth at neuromuscular junction	1		potassium ion transmembrane transporter activity	1								double fertilization forming a zygote and endosperm	1		2-hydroxy-3-oxopropionate reductase activity	1
			synapse organization	1		post-translational protein modification	1								dormancy process	1		2-hexaprenyl-6-methoxy-1,4-benzoquinone methyltransferase ac	1
			Sulfateadenylyltransferase.	1		post-Golgi vesicle-mediated transport	1								dolichol-linked oligosaccharide biosynthetic process	1		2-alkenal reductase [NAD(P)] activity	1
			sucrose transport	1		positive regulation of transcription, DNA-dependent	1								dolichol biosynthetic process	1		2,3-dimethylmalate lyase activity	1
			Succinate--CoAligase(ADP-forming).	1		positive regulation of proteasomal ubiquitin-dependent prot	1								DNA topological change	1		1-phosphatidylinositol binding	1
			substrate-dependent cell migration, cell extension	1		positive regulation of monocyte chemotaxis	1								DNA replication checkpoint	1		1-phosphatidylinositol-3-kinase activity	1
			store-operated calcium entry	1		positive regulation of growth rate	1								DNA replication	1		1-deoxy-D-xylulose-5-phosphate reductoisomerase activity	1
			stomatal lineage progression	1		positive regulation of dendritic spine morphogenesis	1								DNA metabolic process	1		1-acylglycerol-3-phosphate O-acyltransferase activity	1
			sterol metabolic process	1		positive regulation of cellular response to phosphate starv	1								DNAhelicase.	1		14-3-3 protein binding	1
			steroid hormone mediated signaling pathway	1		positive phototaxis	1								disassembly by symbiont of host cellular component	1		(1->3)-beta-D-glucan binding	1
			startle response	1		poly-pyrimidine tract binding	1								dipeptide transport	1			1951
			starch biosynthetic process	1		polypeptide N-acetylgalactosaminyltransferase activity	1								Dihydrolipoyllysine-residue(2-methylpropanoyl)transferase.	1
			sporopollenin biosynthetic process	1		polynucleotide 3{prime}-phosphatase activity	1								diadenosine tetraphosphate biosynthetic process	1
			spindle checkpoint	1		polyamine transmembrane transporter activity	1								D-galactarate catabolic process	1
			sphingolipid metabolic process	1		polyamine oxidase activity	1								detoxification of nitrogen compound	1
			spermine biosynthetic process	1		poly(ADP-ribose) glycohydrolase activity	1								determination of adult lifespan	1
			spermidine hydroxycinnamate conjugate biosynthetic	1		poly-ADP-D-ribose binding	1								detection of mechanical stimulus	1
			sperm capacitation	1		platelet activation	1								detection of cytokinin stimulus	1
			spermatid differentiation	1		phytoceramidase activity	1								dephosphorylation of RNA polymerase II C-terminal domain	1
			sorbitol metabolic process	1		phosphotransferase activity, for other substituted phosphat	1								dephosphorylation	1
			social behavior	1		phosphoserine binding	1								deoxyribonucleotide biosynthetic process	1
			snRNA export from nucleus	1		phosphorylase activity	1								dehydro-D-arabinono-1,4-lactone biosynthetic process	1
			SNARE complex assembly	1		phosphoribosylformylglycinamidine cyclo-ligase activity	1								defense response to bacterium, incompatible interaction	1
			SmallRNA2{prime}-O-methyltransferase.	1		phosphoribosylaminoimidazolesuccinocarboxamide synthase act	1								D-amino acid catabolic process	1
			sleep	1		phosphoribosylamine-glycine ligase activity	1								cytoplasmic sequestering of transcription factor	1
			skin development	1		phosphoprotein binding	1								cytokinesis	1
			site selection involved in cell cycle cytokinesis	1		phosphopantothenate--cysteine ligase activity	1								cuticle hydrocarbon biosynthetic process	1
			signal transduction by phosphorylation	1		phosphomethylethanolamine N-methyltransferase activity	1								CUT catabolic process	1
			sex differentiation	1		phospholipid scramblase activity	1								cotyledon morphogenesis	1
			sesquiterpene biosynthetic process	1		phospholipid-hydroperoxide glutathione peroxidase activity	1								copper ion transmembrane transport	1
			septate junction assembly	1		phospholipase activator activity	1								COPII vesicle coating	1
			sensory organ development	1		phospholipase A2 activity	1								convergent extension involved in gastrulation	1
			selenate transport	1		phospholipase A2 activator activity	1								compound eye photoreceptor development	1
			seedling development	1		phosphohistidine phosphatase activity	1								circumnutation	1
			seed germination	1		phosphoglycerate transmembrane transporter activity	1								cilium assembly	1
			seed development	1		phosphoglycerate mutase activity	1								chromatin silencing at silent mating-type cassette	1
			secretion	1		phosphoglycerate dehydrogenase activity	1								chromatin silencing at rDNA	1
			secondary shoot formation	1		phosphoenolpyruvate carboxylase activity	1								chromatin organization	1
			salivary gland histolysis	1		phosphoenolpyruvate carboxykinase activity	1								chromatin-mediated maintenance of transcription	1
			salicylic acid metabolic process	1		phosphodiesterase I activity	1								chondroitin sulfate biosynthetic process	1
			(S)-2-hydroxy-acidoxidase.	1		phosphoacetylglucosamine mutase activity	1								choline metabolic process	1
			ruffle organization	1		phosphatidylserine binding	1								cholesterol catabolic process	1
			rRNA transcription	1		phosphatidylinositol phospholipase C activity	1								chloroplast RNA processing	1
			root meristem specification	1		phosphatidylinositol-4,5-bisphosphate binding	1								chloroplast fission	1
			root hair cell development	1		phosphatidylinositol-4,5-bisphosphate 5-phosphatase activit	1								chloroplast avoidance movement	1
			RNA transport	1		phosphatidylinositol-3,5-bisphosphate 5-phosphatase activit	1								chlorophyll catabolic process	1
			RNA localization	1		phosphatidylethanolamine binding	1								chaperone-mediated protein folding	1
			RNAhelicase.	1		phosphatidylcholine 1-acylhydrolase activity	1								cerebral cortex GABAergic interneuron migration	1
			RNA catabolic process	1		phosphatidate cytidylyltransferase activity	1								cell wall modification involved in multidimensional cell grow	1
			ribosomal large subunit export from nucleus	1		phosphate ion transport	1								cellular zinc ion homeostasis	1
			ribose phosphate metabolic process	1		phosphatase binding	1								cellular response to stimulus	1
			ribonucleoside diphosphate catabolic process	1		phenylpropanoid biosynthetic process	1								cellular response to singlet oxygen	1
			riboflavin biosynthetic process	1		phenylalanine ammonia-lyase activity	1								cellular response to redox state	1
			retina development in camera-type eye	1		phenylalanine 4-monooxygenase activity	1								cellular response to organic substance	1
			response to vitamin D	1		Peroxiredoxin.	1								cellular response to mycophenolic acid	1
			response to UV-B	1		peptidyl-proline dioxygenase activity	1								cellular response to iron ion starvation	1
			response to toxin	1		peptidyl-proline 4-dioxygenase activity	1								cellular response to heat	1
			response to retinoic acid	1		peptidylglycine monooxygenase activity	1								cellular response to amino acid starvation	1
			response to redox state	1		peptidylamidoglycolate lyase activity	1								cellular protein localization	1
			response to organic nitrogen	1		pentose-phosphate shunt	1								cellular membrane fusion	1
			response to organic cyclic compound	1		pectin biosynthetic process	1								cellular hyperosmotic response	1
			response to nitric oxide	1		p-coumarate 3-hydroxylase activity	1								cellular calcium ion homeostasis	1
			response to nicotine	1		para-aminobenzoic acid biosynthetic process	1								cell migration	1
			response to iron(III) ion	1		pantothenate kinase activity	1								cell cycle cytokinesis	1
			response to host immune response	1		palmitoyl-(protein) hydrolase activity	1								cell cycle	1
			response to glucocorticoid stimulus	1		p53 binding	1								catecholamine biosynthetic process	1
			response to gamma radiation	1		oxoglutarate:malate antiporter activity	1								carotenoid biosynthetic process	1
			response to ethylene stimulus	1		oxidoreductase activity, acting on the CH-CH group of donor	1								Caroteneepsilon-monooxygenase.	1
			response to endoplasmic reticulum stress	1		oxidoreductase activity, acting on NADH or NADPH, quinone o	1								carotene biosynthetic process	1
			response to calcium ion	1		oxidative phosphorylation uncoupler activity	1								cardiolipin biosynthetic process	1
			response to boron-containing substance	1		oxalate transmembrane transporter activity	1								calcium ion transport	1
			response to biotic stimulus	1		oxalate oxidase activity	1								calcium ion import	1
			response to bacterium	1		outward rectifier potassium channel activity	1								butyrate metabolic process	1
			response to antibiotic	1		osteoblast differentiation	1								brain development	1
			response to aluminum ion	1		orotate phosphoribosyltransferase activity	1								bone mineralization	1
			response to activity	1		ornithine decarboxylase activity	1								body morphogenesis	1
			replicative cell aging	1		organic cation transmembrane transporter activity	1								blue light signaling pathway	1
			regulation of vegetative phase change	1		oligosaccharide-lipid intermediate biosynthetic process	1								blood vessel maturation	1
			regulation of T cell activation	1		oligopeptide transporter activity	1								blastocyst formation	1
			regulation of synaptic growth at neuromuscular junc	1		olfactory receptor activity	1								Beta-amyrin24-hydroxylase.	1
			regulation of sodium ion transport	1		nucleotide-excision repair	1								beta-amyloid metabolic process	1
			regulation of small GTPase mediated signal transduc	1		nucleotide diphosphatase activity	1								axon guidance	1
			regulation of seed germination	1		nucleosome binding	1								auxin mediated signaling pathway	1
			regulation of root development	1		nucleoside-diphosphatase activity	1								attachment of spindle microtubules to kinetochore	1
			regulation of RNA splicing	1		N-terminal protein myristoylation	1								ATP synthesis coupled proton transport	1
			regulation of protein localization	1		non-kinase phorbol ester receptor activity	1								aspartyl-tRNA aminoacylation	1
			regulation of protein dephosphorylation	1		N,N-dimethylaniline monooxygenase activity	1								aspartate and glutamate metabolism	1
			regulation of protein binding	1		nicotinate-nucleotide diphosphorylase (carboxylating) activ	1								Asparagine--tRNAligase.	1
			regulation of pole plasm oskar mRNA localization	1		nicotinamide-nucleotide adenylyltransferase activity	1								arginine biosynthetic process via ornithine	1
			regulation of phosphorylation	1		neurotransmitter transporter activity	1								arachidonic acid metabolic process	1
			regulation of nitrogen compound metabolic process	1		neoxanthin synthase activity	1								Arachidonate8-lipoxygenase.	1
			regulation of neurotransmitter secretion	1		nematode larval development	1								apoptotic chromosome condensation	1
			regulation of mitotic cell cycle spindle assembly c	1		negative regulation of gene expression	1								antigen receptor-mediated signaling pathway	1
			regulation of mitotic cell cycle	1		negative regulation of cell proliferation	1								Anthranilatesynthase.	1
			regulation of mitochondrial fission	1		negative regulation of cell migration	1								anterograde axon cargo transport	1
			regulation of membrane potential	1		negative regulation of catalytic activity	1								Amino sugar and nucleotide sugar metabolism	1
			regulation of low-density lipoprotein particle clea	1		NEDD8-specific protease activity	1								amino acid transport	1
			regulation of long-term neuronal synaptic plasticit	1		NADPH dehydrogenase (quinone) activity	1								amino acid import	1
			regulation of JAK-STAT cascade	1		NADPH binding	1								amino acid adenylylation by nonribosomal peptide synthase	1
			regulation of I-kappaB kinase/NF-kappaB cascade	1		N-acetyltransferase activity	1								amelogenesis	1
			regulation of heterochromatin assembly	1		N-acetylglucosaminyldiphosphodolichol N-acetylglucosaminylt	1								alpha-trehalose-phosphatesynthase(UDP-forming).	1
			regulation of hemocyte differentiation	1		N4-(beta-N-acetylglucosaminyl)-L-asparaginase activity	1								(+)-alpha-barbatenesynthase.	1
			regulation of GTPase activity	1		myosin light chain kinase activity	1								aggressive behavior	1
			regulation of glycogen biosynthetic process	1		myosin II binding	1								ADP-ribosediphosphatase.	1
			regulation of glucosinolate biosynthetic process	1		MutSalpha complex binding	1								adherens junction organization	1
			regulation of gluconeogenesis	1		mRNA (2{prime}-O-methyladenosine-N6-)-methyltransferase act	1								abscisic acid catabolic process	1
			regulation of exocytosis	1		motor activity	1								abscisic acid biosynthetic process	1
			regulation of exit from mitosis	1		monocarboxylic acid transmembrane transporter activity	1								6-dehydratase.	1
			regulation of epidermal cell division	1		molybdenum ion binding	1								6-bisphosphate2-phosphatase.	1
			regulation of endosperm development	1		molting cycle, collagen and cuticulin-based cuticle	1								5{prime}-cyclic-AMPphosphodiesterase.	1
			regulation of double-strand break repair via homolo	1		mitogen-activated protein kinase kinase binding	1								5{prime}-bisphosphatenucleotidase.	1
			regulation of double fertilization forming a zygote	1		mitochondrion targeting sequence binding	1								5-bisphosphateisomerase.	1
			regulation of development, heterochronic	1		mitochondrial light strand promoter sense binding	1								5-anhydro-D-fructosereductase.	1
			regulation of defense response to virus by virus	1		misfolded RNA binding	1								4)-dienoyl-CoA isomerase 1 [...	1
			regulation of defense response to virus	1		misfolded protein binding	1								4-dienedioatehydrolase.	1
			regulation of cytokine production	1		microtubule motor activity	1								3-dihydroxylase.	1
			regulation of cyclin-dependent protein kinase activ	1		microtubule cytoskeleton organization	1								3-dihydro-3-hydroxyanthranilateisomerase.	1
			regulation of circadian sleep/wake cycle, sleep	1		MHC class II protein binding	1								3-deoxy-7-phosphoheptulonatesynthase.	1
			regulation of circadian rhythm	1		methyltransferase activity	1								3-dehydroquinatedehydratase.	1
			regulation of cholesterol esterification	1		methylthioribulose 1-phosphate dehydratase activity	1								2-isopropylmalatesynthase.	1
			regulation of cellular pH	1		methyl salicylate esterase activity	1								2-hydroxymuconate-semialdehydehydrolase.	1
			regulation of cell proliferation	1		methyl-CpG binding	1								2-hydroxymethylglutaratedehydrogenase.	1
			regulation of cell death	1		metallopeptidase activity	1								2-hydroxy-6-oxonona-2	1
			regulation of catalytic activity	1		metalloaminopeptidase activity	1								2	1
			regulation of autophagy	1		maturation of SSU-rRNA from tricistronic rRNA transcript (S	1								1-alkylglycerophosphocholineO-acetyltransferase.	1
			regulation of apoptotic process	1		MAP kinase phosphatase activity	1								16SrRNA(guanine(1516)-N(2))-methyltransferase.	1
			regulation of anthocyanin catabolic process	1		MAP kinase activity	1								10-formyltetrahydrofolate biosynthetic process	1
			regulation of aggregate size involved in sorocarp d	1		mannose-6-phosphate isomerase activity	1								1	1
			receptor-mediated endocytosis	1		mannose-1-phosphate guanylyltransferase activity	1									1
			receptor clustering	1		mannan synthase activity	1									2157
			Ras protein signal transduction	1		mandelonitrile lyase activity	1
			Quercetin2	1		maltose:hydrogen symporter activity	1
			Pyruvatedehydrogenase(acetyl-transferring).	1		malic enzyme activity	1
			pyrimidine ribonucleoside monophosphate metabolic p	1		malate transport	1
			pyrimidine deoxyribonucleoside triphosphate catabol	1		malate dehydrogenase (oxaloacetate-decarboxylating) (NADP+)	1
			pyrimidine base metabolic process	1		malate dehydrogenase activity	1
			pyrimidine base catabolic process	1		magnesium ion transmembrane transporter activity	1
			putrescine biosynthetic process	1		L-tyrosine:2-oxoglutarate aminotransferase activity	1
			purine nucleotide metabolic process	1		L-serine catabolic process	1
			purine nucleoside metabolic process	1		L-proline transmembrane transporter activity	1
			purine base biosynthetic process	1		L-pipecolate oxidase activity	1
			pseudouridine synthesis	1		low-density lipoprotein particle receptor binding	1
			proton-transporting ATP synthase complex assembly	1		low affinity nitrate transmembrane transporter activity	1
			protein ufmylation	1		L-ornithine transmembrane transporter activity	1
			protein ubiquitination involved in ubiquitin-depend	1		long-chain fatty acid [acyl-carrier-protein] ligase activit	1
			protein targeting to peroxisome	1		long-chain-alcohol oxidase activity	1
			protein targeting to chloroplast	1		L-malate dehydrogenase activity	1
			protein retention in ER lumen	1		L-lysine transmembrane transporter activity	1
			protein O-linked glycosylation	1		L-lactate dehydrogenase (cytochrome) activity	1
			ProteinO-GlcNActransferase.	1		lithium ion transport	1
			protein localization to nuclear pore	1		lipoxygenase activity	1
			protein localization to chromatin	1		lipoate synthase activity	1
			protein localization to centrosome	1		lipid biosynthetic process	1
			protein K48-linked ubiquitination	1		ligase activity, forming carbon-nitrogen bonds	1
			protein import into mitochondrial matrix	1		ligase activity	1
			protein homotrimerization	1		ligand-gated ion channel activity	1
			protein glutathionylation	1		ligand-dependent nuclear receptor transcription coactivator	1
			protein geranylgeranylation	1		ligand-dependent nuclear receptor binding	1
			protein export from nucleus	1		L-iditol 2-dehydrogenase activity	1
			protein desumoylation	1		leukotriene metabolic process	1
			protein deglycosylation	1		leukotriene-A4 hydrolase activity	1
			protein complex assembly	1		L-cystine L-cysteine-lyase (deaminating)	1
			protein adenylylation	1		L-alanine:2-oxoglutarate aminotransferase activity	1
			protection from non-homologous end joining at telom	1		kinase regulator activity	1
			proteasome core complex assembly	1		juvenile hormone response element binding	1
			programmed cell death	1		jasmonate O-methyltransferase activity	1
			progesterone receptor signaling pathway	1		isocitrate dehydrogenase (NAD+) activity	1
			production of siRNA involved in RNA interference	1		isochorismate synthase activity	1
			{prime}de novo{prime} pyrimidine base biosynthetic	1		iron-sulfur cluster assembly	1
			primary miRNA processing	1		iron ion transmembrane transporter activity	1
			preblastoderm mitotic cell cycle	1		iron chaperone activity	1
			preassembly of GPI anchor in ER membrane	1		ion channel activity	1
			potassium ion transmembrane transport	1		intracellular ligand-gated calcium channel activity	1
			posttranscriptional regulation of gene expression	1		intermediate filament binding	1
			postreplication repair	1		integrin binding	1
			positive regulation of Wnt receptor signaling pathw	1		inositol trisphosphate phosphatase activity	1
			positive regulation of viral transcription	1		inositol trisphosphate kinase activity	1
			positive regulation of tyrosine phosphorylation of	1		inositol oxygenase activity	1
			positive regulation of triglyceride catabolic proce	1		inositol-3-phosphate synthase activity	1
			positive regulation of translation	1		inosine nucleosidase activity	1
			positive regulation of transcription initiation fro	1		inorganic anion exchanger activity	1
			positive regulation of transcription from RNA polym	1		innate immune response	1
			positive regulation of transcription elongation fro	1		induction of apoptosis	1
			positive regulation of telomere maintenance	1		indole acetic acid carboxyl methyltransferase activity	1
			positive regulation of release of cytochrome c from	1		indole-3-butyrate beta-glucosyltransferase activity	1
			positive regulation of Ras GTPase activity	1		indole-3-acetonitrile nitrile hydratase activity	1
			positive regulation of Rab GTPase activity	1		indol-3-yl-methyl-desulfoglucosinolate sulfotransferase act	1
			positive regulation of protein phosphorylation	1		importin-alpha export receptor activity	1
			positive regulation of programmed cell death	1		IMP cyclohydrolase activity	1
			positive regulation of neutrophil chemotaxis	1		IgE binding	1
			positive regulation of mitotic cell cycle spindle a	1		hydroxymethylglutaryl-CoA reductase activity	1
			positive regulation of mitotic cell cycle	1		hydroxyjasmonate sulfotransferase activity	1
			positive regulation of microtubule polymerization	1		hydroxycinnamoyltransferase activity	1
			positive regulation of macroautophagy	1		Hsp70 protein binding	1
			positive regulation of low-density lipoprotein part	1		holocytochrome-c synthase activity	1
			positive regulation of kinase activity	1		histone pre-mRNA DCP binding	1
			positive regulation of insulin-like growth factor r	1		histone methyltransferase activity (H3-K79 specific)	1
			positive regulation of inflammatory response	1		histone methyltransferase activity	1
			positive regulation of GTPase activity	1		histone kinase activity	1
			positive regulation of exocytosis	1		histone demethylase activity (H4-R3 specific)	1
			positive regulation of endopeptidase activity	1		histone demethylase activity (H3-K4 specific)	1
			positive regulation of embryonic development	1		histone acetyltransferase binding	1
			positive regulation of DNA metabolic process	1		histone acetyltransferase activity (H4-K8 specific)	1
			positive regulation of cytokinesis	1		hippocampus development	1
			positive regulation of cysteine-type endopeptidase	1		high affinity oligopeptide transporter activity	1
			positive regulation of clathrin-mediated endocytosi	1		heparin binding	1
			positive regulation of cholesterol metabolic proces	1		heparan sulfate proteoglycan binding	1
			positive regulation of cell-substrate adhesion	1		heme biosynthetic process	1
			positive regulation of cell cycle	1		heat shock protein binding	1
			positive regulation of Cdc42 GTPase activity	1		HDEL sequence binding	1
			positive regulation of BMP signaling pathway	1		guanylate kinase activity	1
			positive regulation of binding	1		guanosine-diphosphatase activity	1
			positive regulation of asymmetric cell division	1		guanine/thymine mispair binding	1
			positive regulation of angiogenesis	1		GTP-dependent protein binding	1
			positive regulation of abscisic acid mediated signa	1		GTP cyclohydrolase I activity	1
			polyprenol catabolic process	1		GTPase inhibitor activity	1
			polyphosphate catabolic process	1		growth factor activity	1
			polyp...	1		growth	1
			poly(A)+ mRNA export from nucleus	1		G-protein coupled acetylcholine receptor activity	1
			polyamine transport	1		GPI-anchor transamidase activity	1
			polyamine biosynthetic process	1		GPI anchor binding	1
			pollen germination	1		GMP reductase activity	1
			pole plasm oskar mRNA localization	1		glyoxylate reductase (NADP) activity	1
			pole cell migration	1		glycoprotein binding	1
			platelet-derived growth factor receptor signaling p	1		glycolysis	1
			plastid translation	1		glycerol-3-phosphate dehydrogenase [NAD+] activity	1
			plant-type cell wall modification	1		glyceraldehyde-3-phosphate dehydrogenase (NADP+) (non-phosp	1
			plant-type cell wall assembly	1		glyceraldehyde-3-phosphate dehydrogenase (NAD+) (phosphoryl	1
			pigmentation	1		glutathione disulfide oxidoreductase activity	1
			phytochelatin transmembrane transport	1		glutaryl-CoA dehydrogenase activity	1
			PhotosystemII.	1		glutamate decarboxylase activity	1
			photosynthesis, light reaction	1		glutamate-cysteine ligase activity	1
			photoreceptor cell maintenance	1		glucose transport	1
			photoperiodism	1		glucosamine 6-phosphate N-acetyltransferase activity	1
			Phosphoproteinphosphatase.	1		gluconokinase activity	1
			phosphatidylinositol phosphorylation	1		gluconeogenesis	1
			PhosphatidylinositolN-acetylglucosaminyltransferase	1		gibberellin 3-beta-dioxygenase activity	1
			phosphatidylinositol-3-phosphate biosynthetic proce	1		GDP-fucose transmembrane transporter activity	1
			phosphatidylglycerol biosynthetic process	1		gap junction channel activity	1
			phagocytosis	1		galacturonate binding	1
			peroxisome organization	1		galactolipid biosynthetic process	1
			peroxisome fission	1		galactokinase activity	1
			Peroxisome	1		GABA receptor binding	1
			Peroxidase.	1		fumarylacetoacetase activity	1
			peripheral nervous system development	1		fumarate hydratase activity	1
			Peptidylprolylisomerase.	1		fructose-bisphosphate aldolase activity	1
			peptidyl-proline hydroxylation to 4-hydroxy-L-proli	1		frizzled binding	1
			peptidyl-lysine acetylation	1		formaldehyde dehydrogenase activity	1
			peptidyl-diphthamide biosynthetic process from pept	1		folic acid binding	1
			peptide pheromone maturation	1		Flavonoid biosynthesis	1
			Peptidealpha-N-acetyltransferase.	1		fibroblast growth factor receptor binding	1
			pentose-phosphate shunt, oxidative branch	1		fibroblast growth factor binding	1
			pectin catabolic process	1		feruloyl esterase activity	1
			Oxidative phosphorylation	1		ferritin receptor activity	1
			oxalate transport	1		ferric iron binding	1
			outflow tract morphogenesis	1		fatty-acyl-CoA synthase activity	1
			otic placode formation	1		fatty acid transporter activity	1
			osteoblast differentiation	1		fatty acid metabolic process	1
			ornithine metabolic process	1		fat cell differentiation	1
			organ senescence	1		exoribonuclease activity	1
			organ regeneration	1		exopolyphosphatase activity	1
			oocyte microtubule cytoskeleton polarization	1		exonucleolytic nuclear-transcribed mRNA catabolic process i	1
			oocyte localization involved in germarium-derived e	1		eukaryotic cell surface binding	1
			oncosis	1		ethanolaminephosphotransferase activity	1
			Omega-hydroxypalmitateO-feruloyltransferase.	1		erythrocyte development	1
			Omega-amidase.	1		ER to Golgi ceramide transport	1
			oligosaccharide biosynthetic process	1		ER-associated protein catabolic process	1
			oligodendrocyte development	1		epidermis development	1
			olfactory learning	1		ent-kaurenoate oxidase activity	1
			nucleus organization	1		enone reductase activity	1
			nucleotide-excision repair, preincision complex ass	1		endopeptidase activator activity	1
			nucleosome mobilization	1		endomembrane system organization	1
			nucleosome assembly	1		embryonic development via the syncytial blastoderm	1
			nucleoside triphosphate catabolic process	1		electron-transferring-flavoprotein dehydrogenase activity	1
			nucleolus to nucleoplasm transport	1		E-box binding	1
			nucleolus organization	1		(-)-E-beta-caryophyllene synthase activity	1
			nucleocytoplasmic transport	1		dUTP diphosphatase activity	1
			nucleobase-containing compound metabolic process	1		drug binding	1
			nuclear-transcribed mRNA catabolic process, nonsens	1		double-strand break repair	1
			nuclear export	1		dorsal closure	1
			N-terminal peptidyl-methionine acetylation	1		dopamine receptor binding	1
			N-terminal peptidyl-alanine trimethylation	1		dolichyl pyrophosphate Glc1Man9GlcNAc2 alpha-1,3-glucosyltr	1
			Notch signaling pathway	1		dolichyl-phosphate-mannose-protein mannosyltransferase acti	1
			Non-specificprotein-tyrosinekinase.	1		dolichyldiphosphatase activity	1
			nonphotochemical quenching	1		Dodecenoyl-CoAisomerase.	1
			N-methylcoclaurine3{prime}-monooxygenase.	1		DNA secondary structure binding	1
			NLS-bearing substrate import into nucleus	1		DNA ligase (ATP) activity	1
			nitrogen utilization	1		DNAhelicase.	1
			nicotianamine biosynthetic process	1		diphthine synthase activity	1
			N-glycan processing	1		dihydropteroate synthase activity	1
			neurotransmitter uptake	1		dihydroorotate dehydrogenase activity	1
			neuron projection development	1		dihydrokaempferol 4-reductase activity	1
			neuron differentiation	1		dihydrodipicolinate reductase activity	1
			neural tube closure	1		diamine oxidase activity	1
			neural retina development	1		diacylglycerol kinase activity	1
			nerve growth factor receptor signaling pathway	1		deoxyhypusine synthase activity	1
			nerve development	1		delta14-sterol reductase activity	1
			negative regulation of translational initiation	1		defense response to fungus, incompatible interaction	1
			negative regulation of transforming growth factor b	1		DDT-dehydrochlorinase activity	1
			negative regulation of transcription from RNA polym	1		D-aminoacyl-tRNA deacylase activity	1
			negative regulation of transcription elongation fro	1		cytoskeletal adaptor activity	1
			negative regulation of smooth muscle cell migration	1		cytokinin dehydrogenase activity	1
			negative regulation of renal sodium excretion	1		cytokinin 7-beta-glucosyltransferase activity	1
			negative regulation of proteolysis	1		cytokinesis by cell plate formation	1
			negative regulation of protein kinase B signaling c	1		cytokine receptor activity	1
			negative regulation of phosphatase activity	1		cytochrome-b5 reductase activity	1
			negative regulation of nuclear mRNA splicing, via s	1		cytidylate kinase activity	1
			negative regulation of nodal signaling pathway invo	1		cysteine-type peptidase activity	1
			negative regulation of lipid catabolic process	1		cysteine-type endopeptidase inhibitor activity	1
			negative regulation of I-kappaB kinase/NF-kappaB ca	1		cystathionine gamma-lyase activity	1
			negative regulation of GTPase activity	1		cyclin-dependent protein kinase regulator activity	1
			negative regulation of growth hormone receptor sign	1		cyclin binding	1
			negative regulation of gene expression, epigenetic	1		cyclase activity	1
			negative regulation of G2/M transition of mitotic c	1		cutinase activity	1
			negative regulation of G1/S transition of mitotic c	1		copper uptake transmembrane transporter activity	1
			negative regulation of fat cell differentiation	1		copper-exporting ATPase activity	1
			negative regulation of dense core granule biogenesi	1		coniferin beta-glucosidase activity	1
			negative regulation of defense response	1		cobalamin binding	1
			negative regulation of cell migration	1		citrate transmembrane transporter activity	1
			negative regulation of cell growth	1		circadian rhythm	1
			negative regulation of cell-cell adhesion	1		cinnamyl-alcohol dehydrogenase activity	1
			negative regulation of cardiac muscle hypertrophy	1		choline binding	1
			negative regulation of binding of sperm to zona pel	1		cholate 7-alpha-dehydrogenase activity	1
			negative regulation of autophagy	1		chloroplast relocation	1
			N-carbamoylputrescineamidase.	1		chloroplast organization	1
			NADPH oxidation	1		chemotaxis	1
			NAD metabolic process	1		chemokine binding	1
			NAD biosynthetic process	1		cerebellum morphogenesis	1
			N-acetylglucosamine catabolic process	1		ceramide metabolic process	1
			[Myosinlight-chain]kinase.	1		ceramidase activity	1
			[Myosinheavy-chain]kinase.	1		centrosome duplication	1
			mycelium development	1		cell wall modification involved in abscission	1
			muscle system process	1		cell wall biogenesis	1
			muscle structure development	1		cellular response to phosphate starvation	1
			multicellular organismal development	1		cellular response to hypoxia	1
			mRNA stabilization	1		cellular response to extracellular stimulus	1
			mRNA methylation	1		cellular response to ethylene stimulus	1
			mRNA catabolic process	1		cellular lipid metabolic process	1
			molybdopterin cofactor metabolic process	1		cellular amino acid catabolic process	1
			mitotic sister chromatid segregation	1		cell proliferation	1
			mitotic sister chromatid cohesion	1		cell-cell adhesion	1
			Mitogen-activatedproteinkinasekinasekinase.	1		CDP-diacylglycerol-inositol 3-phosphatidyltransferase activ	1
			mitochondrion morphogenesis	1		cation transmembrane transporter activity	1
			mitochondrion localization	1		carnitine transporter activity	1
			mitochondria-nucleus signaling pathway	1		carnitine O-palmitoyltransferase activity	1
			mitochondrial respiratory chain complex IV assembly	1		carnitine:acyl carnitine antiporter activity	1
			mitochondrial respiratory chain complex II assembly	1		cardiac epithelial to mesenchymal transition	1
			mitochondrial protein catabolic process	1		carboxylic acid binding	1
			mitochondrial iron ion transport	1		carbonyl reductase (NADPH) activity	1
			mitochondrial electron transport, succinate to ubiq	1		carbon-oxygen lyase activity, acting on polysaccharides	1
			mismatch repair	1		carbonate dehydratase activity	1
			misfolded or incompletely synthesized protein catab	1		cAMP catabolic process	1
			microtubule severing	1		calcium-dependent protein binding	1
			microtubule nucleation	1		calcium channel inhibitor activity	1
			microtubule anchoring	1		calcium channel activity	1
			metal ion transport	1		calcium-activated potassium channel activity	1
			metal ion homeostasis	1		cadherin binding	1
			Membranealanylaminopeptidase.	1		C-4 methylsterol oxidase activity	1
			meiotic DNA repair synthesis	1		bubble DNA binding	1
			meiotic chromosome segregation	1		borate uptake transmembrane transporter activity	1
			meiosis I	1		borate efflux transmembrane transporter activity	1
			megasporogenesis	1		BMP signaling pathway	1
			mature ribosome assembly	1		bisphosphoglycerate 3-phosphatase activity	1
			maturation of 5.8S rRNA	1		bis(5{prime}-adenosyl)-triphosphatase activity	1
			mating behavior	1		biliverdin reductase activity	1
			MAPK cascade	1		beta-ureidopropionase activity	1
			mannosyl-inositol phosphorylceramide metabolic proc	1		beta-tubulin binding	1
			Mannanendo-1	1		beta-N-acetylhexosaminidase activity	1
			Malpighian tubule morphogenesis	1		beta-glucuronidase activity	1
			malonate catabolic process	1		beta-amyloid binding	1
			malate transmembrane transport	1		benzodiazepine receptor activity	1
			malate metabolic process	1		benzaldehyde dehydrogenase (NAD+) activity	1
			maintenance of shoot apical meristem identity	1		bent DNA binding	1
			maintenance of gastrointestinal epithelium	1		azole transporter activity	1
			lysine transport	1		axon guidance	1
			lysine biosynthetic process via diaminopimelate	1		autophagic vacuole assembly	1
			lung vasculature development	1		AU-rich element binding	1
			lung epithelial cell differentiation	1		ATP dimethylallyltransferase activity	1
			L-serineammonia-lyase.	1		ATP-dependent protein binding	1
			Low-specificityL-threoninealdolase.	1		ATP-dependent peptidase activity	1
			long-chain fatty acid metabolic process	1		ATP-dependent 3{prime}-5{prime} DNA helicase activity	1
			Long-chain-alcoholoxidase.	1		ATPase activity, coupled to transmembrane movement of ions	1
			localization	1		aspartic-type endopeptidase activity	1
			L-methionine salvage from methylthioadenosine	1		aspartate carbamoyltransferase activity	1
			L-lysine-forming).	1		aspartate-ammonia ligase activity	1
			L-lactatedehydrogenase.	1		asparagine synthase (glutamine-hydrolyzing) activity	1
			lipid storage	1		ascospore formation	1
			lignin biosynthetic process	1		arsenite-transmembrane transporting ATPase activity	1
			L-glutamate transport	1		arginyltransferase activity	1
			leukotriene biosynthetic process	1		arginine metabolic process	1
			Leukotriene-A(4)hydrolase.	1		arginine kinase activity	1
			lens development in camera-type eye	1		antiporter activity	1
			leaf morphogenesis	1		antigen processing and presentation of endogenous peptide a	1
			leading strand elongation	1		antigen binding	1
			L-ascorbic acid metabolic process	1		androstan-3-alpha,17-beta-diol dehydrogenase activity	1
			L-ascorbic acid biosynthetic process	1		AMP metabolic process	1
			larval development	1		aminomethyltransferase activity	1
			L-allo-threoninealdolase.	1		aminoacyl-tRNA hydrolase activity	1
			L-alanine metabolic process	1		aminoacylase activity	1
			lactose transport	1		amino acid import	1
			Kupffer{prime}s vesicle development	1		amidophosphoribosyltransferase activity	1
			kidney development	1		alpha-trehalose-phosphatesynthase(UDP-forming).	1
			keratinocyte proliferation	1		alpha-tocopherol omega-hydroxylase activity	1
			juvenile hormone mediated signaling pathway	1		alpha-N-acetylgalactosaminidase activity	1
			Isovaleryl-CoAdehydrogenase.	1		alpha-mannosidase activity	1
			isocitrate metabolic process	1		alpha-1,3-mannosyltransferase activity	1
			iron chelate transport	1		allene-oxide cyclase activity	1
			iron assimilation by chelation and transport	1		allantoin uptake transmembrane transporter activity	1
			ion transmembrane transport	1		alkylbase DNA N-glycosylase activity	1
			intra-Golgi vesicle-mediated transport	1		alkaline phosphatase activity	1
			intracellular steroid hormone receptor signaling pa	1		alcohol metabolic process	1
			intracellular estrogen receptor signaling pathway	1		alcohol dehydrogenase [NAD(P)+] activity	1
			intracellular copper ion transport	1		alcohol dehydrogenase (NAD) activity	1
			interferon-gamma-mediated signaling pathway	1		agmatine deiminase activity	1
			intercellular transport	1		ADP transmembrane transporter activity	1
			inositol phosphate dephosphorylation	1		ADP-ribosylation factor binding	1
			inositol catabolic process	1		adherens junction organization	1
			inositol biosynthetic process	1		adenylosuccinate synthase activity	1
			inorganic anion transport	1		adenyl-nucleotide exchange factor activity	1
			inner mitochondrial membrane organization	1		adenosylmethionine decarboxylase activity	1
			initiation of viral infection	1		adenine phosphoribosyltransferase activity	1
			inflammatory response	1		acyl-CoA dehydrogenase activity	1
			induction of conjugation upon nitrogen starvation	1		[acyl-carrier-protein] S-malonyltransferase activity	1
			Indoleacetaldoximedehydratase.	1		acyl-[acyl-carrier-protein] hydrolase activity	1
			Indole-3-glycerol-phosphatesynthase.	1		acyl-[acyl-carrier-protein] desaturase activity	1
			inactivation of MAPK activity	1		actin monomer binding	1
			imaginal disc pattern formation	1		actin cytoskeleton organization	1
			imaginal disc-derived wing vein specification	1		acireductone synthase activity	1
			imaginal disc-derived wing expansion	1		acetyl-CoA C-acyltransferase activity	1
			hydrogen peroxide metabolic process	1		acetylcholine-activated cation-selective channel activity	1
			Huntingtons disease	1		abscisic aldehyde oxidase activity	1
			humoral immune response	1		7S RNA binding	1
			homophilic cell adhesion	1		6-phosphogluconolactonase activity	1
			homologous chromosome segregation	1		6-phosphofructokinase activity	1
			homogalacturonan biosynthetic process	1		5S rRNA primary transcript binding	1
			histone phosphorylation	1		5{prime}-hydroxylase.	1
			histone mRNA metabolic process	1		5{prime}-flap endonuclease activity	1
			histone mRNA 3{prime}-end processing	1		5{prime}-3{prime} exoribonuclease activity	1
			histone methylation	1		4-nitrophenylphosphatase activity	1
			Histone-lysineN-methyltransferase.	1		4-mannosyl-glycoprotein4-beta-N-acetylglucosaminyltransfera	1
			histone H4-K5 acetylation	1		4-dienoyl-CoAreductase(NADPH).	1
			histone H3-K9 methylation	1		4-coumarate-CoA ligase activity	1
			histone H2B ubiquitination	1		4-beta-mannosidase.	1
			histone H2A monoubiquitination	1		3R-hydroxyacyl-CoA dehydratase activity	1
			histone demethylation	1		3{prime}-5{prime} exonuclease activity	1
			Histoneacetyltransferase.	1		3-hydroxyisobutyryl-CoA hydrolase activity	1
			high-affinity potassium ion import	1		3-dioxygenase.	1
			hemopoiesis	1		3-chloroallyl aldehyde dehydrogenase activity	1
			heme a biosynthetic process	1		2{prime}-deoxymugineic-acid 2{prime}-dioxygenase activity	1
			Group II intron splicing	1		2-hydroxymethylglutarate dehydrogenase activity	1
			Golgi to vacuole transport	1		2-alkenal reductase [NAD(P)] activity	1
			Golgi to plasma membrane transport	1		2-(2{prime}-methylthio)ethylmalate synthase activity	1
			Golgi ribbon formation	1		1-phosphatidylinositol binding	1
			glycosylation	1		1-phosphatidylinositol-4-phosphate 5-kinase activity	1
			glycosaminoglycan biosynthetic process	1		1-phosphatidylinositol 4-kinase activity	1
			Glycoprotein-N-acetylgalactosamine3-beta-galactosyl	1		1-alkyl-2-acetylglycerophosphocholine esterase activity	1
			glycolipid transport	1			1
			Glycogen(starch)synthase.	1			3967
			glutathione metabolic process	1
			glutamine metabolic process	1
			glucosinolate catabolic process	1
			glomerular basement membrane development	1
			glial cell migration	1
			germ-line stem cell division	1
			generation of neurons	1
			gene expression	1
			gastrulation with mouth forming first	1
			gas transport	1
			galactose metabolic process	1
			G2/M transition of mitotic cell cycle	1
			fungal-type cell wall chitin biosynthetic process	1
			Fructose-bisphosphatealdolase.	1
			formaldehyde metabolic process	1
			formaldehyde catabolic process	1
			flight behavior	1
			Flavonol3-O-glucosyltransferase.	1
			Flavonoid3{prime}	1
			female sex differentiation	1
			female meiosis chromosome segregation	1
			female germ-line stem cell division	1
			Fatty acid metabolism	1
			fatty acid metabolic process	1
			fatty acid alpha-oxidation	1
			eye morphogenesis	1
			exit from mitosis	1
			ethanol metabolic process	1
			estrous cycle phase	1
			establishment of planar polarity	1
			establishment of nucleus localization	1
			establishment of mitotic sister chromatid cohesion	1
			establishment of cell polarity	1
			erythrocyte differentiation	1
			ER body organization	1
			epithelial cell development	1
			epidermal growth factor receptor signaling pathway	1
			epicardium-derived cardiac endothelial cell differe	1
			enzyme-directed rRNA 2{prime}-O-methylation	1
			entry into host	1
			endothelial cell differentiation	1
			endosperm development	1
			endosome to lysosome transport	1
			endosomal transport	1
			endonucleolytic cleavage to generate mature 5{prime	1
			endonucleolytic cleavage in ITS1 to separate SSU-rR	1
			endonucleolytic cleavage in 5{prime}-ETS of tricist	1
			endomitotic cell cycle	1
			endoderm development	1
			endocytic recycling	1
			embryonic root morphogenesis	1
			embryonic placenta development	1
			embryonic meristem development	1
			embryonic foregut morphogenesis	1
			embryonic development via the syncytial blastoderm	1
			embryonic cranial skeleton morphogenesis	1
			ecdysone receptor-mediated signaling pathway	1
			dsRNA transport	1
			drought recovery	1
			double fertilization forming a zygote and endosperm	1
			dopamine biosynthetic process	1
			Dol-P-Glc:Glc(1)Man(9)GlcNAc(2)-PP-Dolalpha-1->3-gl	1
			dolichol biosynthetic process	1
			DNA strand renaturation	1
			DNA replication-dependent nucleosome assembly	1
			DNA replication checkpoint	1
			DNA metabolic process	1
			DNA ligation	1
			DNA-directedRNApolymerase.	1
			DNA-directedDNApolymerase.	1
			DNA deamination	1
			DNA dealkylation involved in DNA repair	1
			DNA damage response, signal transduction by p53 cla	1
			DNA-3-methyladenineglycosylaseII.	1
			Dimethylargininase.	1
			dihydrosphingosine-1-P pathway	1
			dicarboxylic acid transport	1
			diadenosine triphosphate catabolic process	1
			diadenosine tetraphosphate catabolic process	1
			D-gluconate catabolic process	1
			development of secondary male sexual characteristic	1
			developmental programmed cell death	1
			developmental process involved in reproduction	1
			detoxification of cobalt ion	1
			detoxification of cadmium ion	1
			detection of glucose	1
			detection of chemical stimulus involved in sensory	1
			dephosphorylation	1
			deoxyribonucleotide biosynthetic process	1
			deoxyribonucleoside monophosphate biosynthetic proc	1
			dehydroascorbic acid transport	1
			defense response signaling pathway, resistance gene	1
			daunorubicin metabolic process	1
			cytoplasmic translational initiation	1
			cytochrome b6f complex assembly	1
			cystoblast division	1
			cysteine metabolic process	1
			cysteine biosynthetic process	1
			Cystathioninegamma-synthase.	1
			Cystathioninebeta-synthase.	1
			cuticle chitin catabolic process	1
			culmination involved in sorocarp development	1
			cotyledon morphogenesis	1
			cotranslational protein targeting to membrane	1
			cortical microtubule organization	1
			cortical actin cytoskeleton organization	1
			copper ion transmembrane transport	1
			conversion of ds siRNA to ss siRNA involved in RNA	1
			compound eye pigmentation	1
			complement activation	1
			Collecting duct acid secretion	1
			cofactor catabolic process	1
			coenzyme A biosynthetic process	1
			clathrin-mediated endocytosis	1
			cilium morphogenesis	1
			cilium assembly	1
			chronological cell aging	1
			chromatin silencing at rDNA	1
			chromatin-mediated maintenance of transcription	1
			chromatin assembly	1
			chondroitin sulfate biosynthetic process	1
			cholesterol transport	1
			cholesterol metabolic process	1
			chloroplast avoidance movement	1
			chloride transport	1
			chitin catabolic process	1
			chemotaxis	1
			charged-tRNA amino acid modification	1
			chaperone-mediated protein transport	1
			chaperone mediated protein folding independent of c	1
			chaperone-mediated protein complex assembly	1
			chaeta morphogenesis	1
			cGMP-mediated signaling	1
			centrosome localization	1
			central nervous system development	1
			cellulose metabolic process	1
			cellular response to UV-C	1
			cellular response to unfolded protein	1
			cellular response to thyroid hormone stimulus	1
			cellular response to stimulus	1
			cellular response to salt stress	1
			cellular response to oxidative stress	1
			cellular response to nitrosative stress	1
			cellular response to iron ion starvation	1
			cellular response to hydrogen peroxide	1
			cellular response to glucose starvation	1
			cellular response to dexamethasone stimulus	1
			cellular response to arsenic-containing substance	1
			cellular protein localization	1
			cellular process	1
			cellular phosphate ion homeostasis	1
			cellular organofluorine metabolic process	1
			cellular nitrogen compound metabolic process	1
			cellular modified amino acid biosynthetic process	1
			cellular metabolic process	1
			cellular lipid catabolic process	1
			cellular heat acclimation	1
			cellular component movement	1
			cell tip growth	1
			cell migration	1
			cell junction assembly	1
			cell growth	1
			cell fate specification	1
			cell elongation involved in imaginal disc-derived w	1
			cell differentiation	1
			cell cycle checkpoint	1
			cell competition in a multicellular organism	1
			cell budding	1
			carnitine catabolic process	1
			cardiolipin biosynthetic process	1
			carbon catabolite repression of transcription	1
			Carbonatedehydratase.	1
			carbohydrate phosphorylation	1
			carbohydrate catabolic process	1
			Calcium-transportingATPase.	1
			CAAX-box protein maturation	1
			brassinosteroid mediated signaling pathway	1
			branched chain family amino acid catabolic process	1
			borate transport	1
			bone morphogenesis	1
			body morphogenesis	1
			blood coagulation, intrinsic pathway	1
			biotin biosynthetic process	1
			Betaine-aldehydedehydrogenase.	1
			Beta-glucosidase.	1
			beta-amyloid metabolic process	1
			Beta-1	1
			Benzoate4-monooxygenase.	1
			base-excision repair, AP site formation	1
			axonogenesis	1
			axon extension involved in development	1
			auxin polar transport	1
			auxin mediated signaling pathway	1
			auditory receptor cell stereocilium organization	1
			attachment of spindle microtubules to kinetochore i	1
			attachment of spindle microtubules to kinetochore	1
			asymmetric cell division	1
			ascospore-type prospore-specific spindle pole body	1
			ascospore-type prospore membrane assembly	1
			arachidonic acid metabolic process	1
			apoptotic DNA fragmentation	1
			antigen processing and presentation of exogenous pe	1
			antigen processing and presentation of endogenous p	1
			anti-apoptosis	1
			AnthranilateN-benzoyltransferase.	1
			androgen receptor signaling pathway	1
			anaerobic respiration	1
			Aminodeoxychorismatesynthase.	1
			amelogenesis	1
			alpha-trehalose-phosphatesynthase(UDP-forming).	1
			alpha-ketoglutarate transport	1
			Alpha	1
			allantoin transport	1
			aldehyde catabolic process	1
			Alanine--glyoxylatetransaminase.	1
			agglutination involved in conjugation	1
			Adenylatekinase.	1
			adenosine salvage	1
			adenine salvage	1
			adenine nucleotide transport	1
			adaxial/abaxial pattern specification	1
			Acyl-CoAoxidase.	1
			acyl-CoA metabolic process	1
			activation of cysteine-type endopeptidase activity	1
			actin-myosin filament sliding	1
			actin filament polymerization	1
			acrosome reaction	1
			Acetyl-CoAcarboxylase.	1
			Acetyl-CoAC-acyltransferase.	1
			abscisic acid catabolic process	1
			9{prime}-di-cis-zeta-carotenedesaturase.	1
			6-sialyltransferase.	1
			6-mannosyltransferase.	1
			6-dehydratase.	1
			5{prime}-hydroxylase.	1
			4-mannosyl-glycoprotein4-beta-N-acetylglucosaminylt	1
			4-dihydroxy-2-naphthoyl-CoAhydrolase.	1
			4-dienedioatehydrolase.	1
			4-beta-xylosidase.	1
			4-beta-mannosidase.	1
			3-oxoacyl-[acyl-carrier-protein]reductase.	1
			3-mannosyltransferase.	1
			3-hydroxyisobutyratedehydrogenase.	1
			3-hydroxy-2-methylbutyryl-CoAdehydrogenase.	1
			3-dioxygenase.	1
			3-dihydro-3-hydroxyanthranilateisomerase.	1
			3-alpha-glucosidase.	1
			3(4)-beta-glucanase.	1
			2-mannosyltransferase.	1
			2-alpha-mannosidase.	1
			1-alkyl-2-acetylglycerophosphocholineesterase.	1
			1-acylglycerol-3-phosphateO-acyltransferase.	1
			10-dioxygenase.	1
				4218

## Sheet: C
GO and KEGG enrichment in PB at condition PB5_vs_PJK25												GO and KEGG enrichment in PJK at condition PB5_vs_PJK25
kegg	count		GO_P	count		GO_F	count		GO_C	count		kegg	count		GO_P		count		GO_F	count		GO_C	count
Ribosome	364		RNA methylation	101		protein binding	648		cytoplasm	757		Plant-pathogen interaction	199		regulation of transcription, DNA-dependent		66		protein binding	531		plasma membrane	482
RNA transport	126		mRNA metabolic process	64		structural constituent of ribosome	274		cytosol	428		Plant hormone signal transduction	113		jasmonic acid mediated signaling pathway		60		DNA binding	119		cytoplasm	434
Spliceosome	108		regulation of transcription, DNA-dependent	56		DNA binding	139		plasma membrane	374		Starch and sucrose metabolism	64		protein ubiquitination		51		ubiquitin-protein ligase activity	102		nucleus	341
Ribosome biogenesis in eukaryotes	82		pyrimidine ribonucleotide biosynthetic process	54		RNA binding	116		nucleolus	319		Circadian rhythm - plant	52		response to salicylic acid stimulus		49		sequence-specific DNA binding transcription factor activity	101		cytosol	288
RNA degradation	67		macropinocytosis	47		ubiquitin-protein ligase activity	60		mitochondrion	293		Ubiquitin mediated proteolysis	41		response to karrikin		40		protein serine/threonine kinase activity	60		mitochondrion	138
Protein processing in endoplasmic reticulum	67		mitotic cell cycle	41		GTPase activity	53		nucleus	241		Protein processing in endoplasmic reticulum	38		macropinocytosis		35		protein kinase activity	47		intracellular	87
Plant-pathogen interaction	67		GTP catabolic process	38		sequence-specific DNA binding transcription factor activity	49		chloroplast	108		Stilbenoid	36		stamen development		34		structural constituent of ribosome	28		chloroplast	86
Huntingtons disease	65		protein ubiquitination	37		protein serine/threonine kinase activity	49		mitochondrial inner membrane	83		Phenylalanine metabolism	34		abscisic acid mediated signaling pathway		32		protein homodimerization activity	28		endoplasmic ret	76
Plant hormone signal transduction	60		positive regulation of growth rate	37		protein homodimerization activity	41		membrane	69		RNA transport	32		vegetative to reproductive phase transition of meristem		30		zinc ion binding	26		membrane	66
Purine metabolism	42		nuclear mRNA splicing, via spliceosome	36		protein kinase activity	40		extracellular region	65		Ribosome	32		root hair elongation		28		calcium ion binding	25		nucleolus	55
Tight junction	37		growth	36		translation initiation factor activity	35		endoplasmic reticulum	46		Endocytosis	28		response to abscisic acid stimulus		28		RNA binding	22		vacuole	48
RNA polymerase	37		negative regulation of transcription, DNA-dependent	35		calcium ion binding	33		ribosome	43		alpha-Linolenic acid metabolism	28		embryo development ending in seed dormancy		28		identical protein binding	19		Golgi apparatus	35
Starch and sucrose metabolism	36		vegetative to reproductive phase transition of meristem	32		copper ion binding	31		endoplasmic reticulum membrane	40		Phenylpropanoid biosynthesis	26		regulation of defense response		27		magnesium ion binding	18		chloroplast thy	35
Proteasome	36		translation	31		magnesium ion binding	30		microtubule associated complex	30		Glycolysis / Gluconeogenesis	25		xylan biosynthetic process		26		protein heterodimerization activity	17		plasmodesma	33
Ubiquitin mediated proteolysis	34		rRNA processing	31		identical protein binding	26		cytosolic ribosome	29		Spliceosome	24		protein targeting to vacuole		26		GTPase activity	17		extracellular r	32
Cell cycle	34		translational initiation	29		zinc ion binding	25		cell wall	29		Drug metabolism - cytochrome P450	23		indoleacetic acid biosynthetic process		25		calmodulin binding	17		peroxisome	27
Pyrimidine metabolism	33		protein import into nucleus	27		structural constituent of pupal chitin-based cuticle	25		integral to membrane	27		Amino sugar and nucleotide sugar metabolism	23		flower development		25		microtubule binding	15		endoplasmic ret	27
Lysosome	31		gluconeogenesis	27		single-stranded DNA binding	25		Golgi apparatus	25		Tight junction	22		response to wounding		24		protein serine/threonine phosphatase activity	14		cell wall	27
Endocytosis	31		root hair elongation	26		NADH dehydrogenase (ubiquinone) activity	25		chloroplast thylakoid	25		Flavonoid biosynthesis	20		response to fructose stimulus		24		serine-type endopeptidase inhibitor activity	13		plastid	24
Aminoacyl-tRNA biosynthesis	29		small molecule metabolic process	25		DNA-directed RNA polymerase activity	24		mitochondrial respiratory chain complex I	24		Regulation of autophagy	19		salicylic acid biosynthetic process		23		serine-type endopeptidase activity	13		vacuolar membra	23
Cardiac muscle contraction	28		regulation of alternative nuclear mRNA splicing, via spliceos	25		unfolded protein binding	22		extracellular space	24		Nitrogen metabolism	18		response to chitin		23		unfolded protein binding	12		plant-type cell	20
Oxidative phosphorylation	26		transport	24		endonuclease activity	22		protein binding	23		Lysosome	18		toxin catabolic process		22		receptor activity	12		chloroplast env	18
Focal adhesion	26		mitotic spindle elongation	24		protein heterodimerization activity	21		nucleoplasm	23		Protein digestion and absorption	16		response to cyclopentenone		22		phospholipid binding	12		protein binding	15
mRNA surveillance pathway	23		RNA processing	23		actin binding	21		intracellular	23		Influenza A	16		N-terminal protein myristoylation		21		pectinesterase activity	12		extracellular s	15
Amino sugar and nucleotide sugar metabolism	23		embryo development	22		peptidase activity	20		nuclear speck	21		Cysteine and methionine metabolism	16		negative regulation of transcription, DNA-dependent		21		copper ion binding	12		apoplast	15
Pathways in cancer	22		mitochondrial translation	20		ATP binding	19		plasmodesma	19		Pathways in cancer	15		gluconeogenesis		21		carboxylesterase activity	12		thylakoid	13
Circadian rhythm - plant	22		DNA endoreduplication	20		histone binding	18		vacuole	18		Glucosinolate biosynthesis	15		defense response, incompatible interaction		21		ATP binding	12		plasma membrane	13
Glycerophospholipid metabolism	20		Golgi organization	19		protein serine/threonine phosphatase activity	17		soluble fraction	18		Carotenoid biosynthesis	15		leaf senescence		20		transcription regulatory region DNA binding	11		plant-type vacu	13
Cysteine and methionine metabolism	20		embryo development ending in seed dormancy	19		protein kinase binding	17		structural constituent of ribosome	17		ABC transporters	15		protein autophosphorylation		19		flavonol synthase activity	11		integral to mem	13
Galactose metabolism	19		cytokinesis by cell plate formation	18		microtubule binding	17		integral to endoplasmic reticulum membrane	17		Peroxisome	14		response to nitrate		18		single-stranded DNA binding	10		nucleoplasm	12
ABC transporters	19		transcription from RNA polymerase II promoter	17		snoRNA binding	16		plastid	16		mRNA surveillance pathway	14		response to brassinosteroid stimulus		18		S-adenosylmethionine-dependent methyltransferase activity	10		anchored to pla	10
Porphyrin and chlorophyll metabolism	17		signal transduction	17		mRNA binding	16		chloroplast envelope	16		Meiosis - yeast	14		ethylene biosynthetic process		18		peptidase activity	10		phragmoplast	8
DNA replication	17		response to salicylic acid stimulus	17		chaperone binding	15		thylakoid	15		Focal adhesion	14		response to hydrogen peroxide		17		actin binding	10		microsome	8
Basal transcription factors	17		chloroplast relocation	17		ATP-dependent RNA helicase activity	15		endosome membrane	15		Toll-like receptor signaling pathway	13		proline transport		17		thioglucosidase binding	9		integral to pla	8
Glycolysis / Gluconeogenesis	16		cellular lipid metabolic process	17		translation factor activity, nucleic acid binding	14		dendrite	15		RNA degradation	13		endoplasmic reticulum unfolded protein response		17		polygalacturonate 4-alpha-galacturonosyltransferase activit	9		nuclear speck	7
Protein export	15		cell proliferation	17		protein transporter activity	14		eukaryotic translation initiation factor 3	14		Purine metabolism	13		3-beta-D-glucosidase.		17		peroxidase activity	9		centrosome	7
MAPK signaling pathway	15		response to karrikin	16		protein disulfide isomerase activity	14		polytene chromosome puff	13		Huntingtons disease	13		response to auxin stimulus		16		glutathione transferase activity	9		spindle pole bo	6
Lysine degradation	15		production of ta-siRNAs involved in RNA interference	16		endopeptidase activity	14		mitochondrial small ribosomal subunit	13		Arginine and proline metabolism	13		protein targeting to membrane		16		chitinase activity	9		SCF ubiquitin l	6
Phenylalanine metabolism	14		plant-type cell wall organization	16		chromatin binding	13		microsome	13		Antigen processing and presentation	13		pentose-phosphate shunt		16		ubiquitin-specific protease activity	8		plant-type vacu	6
Peroxisome	14		cytoplasmic translation	16		transporter activity	12		mitochondrial matrix	12		Pyrimidine metabolism	12		defense response to fungus		16		transporter activity	8		monooxygenase a	6
Pathogenic Escherichia coli infection	14		stamen development	15		translation elongation factor activity	12		midbody	12		Oxidative phosphorylation	12		stomatal movement		15		transcription factor binding	8		mitochondrial m	6
p53 signaling pathway	14		response to stress	15		RNA helicase activity	12		lipid particle	11		Glyoxylate and dicarboxylate metabolism	12		response to nematode		14		sequence-specific DNA binding	8		mitochondrial i	6
mTOR signaling pathway	14		response to drug	15		ribosome binding	12		cytosolic small ribosomal subunit	11		Glycerophospholipid metabolism	12		Golgi vesicle transport		14		nitrate transmembrane transporter activity	8		microtubule ass	6
PPAR signaling pathway	13		protein targeting to vacuole	15		receptor activity	12		centrosome	11		Porphyrin and chlorophyll metabolism	11		transport		13		dipeptide transporter activity	8		mediator comple	6
Biosynthesis of unsaturated fatty acids	13		polarity specification of adaxial/abaxial axis	15		transcription regulatory region DNA binding	11		precatalytic spliceosome	10		Photosynthesis	11		starch biosynthetic process		13		aspartic-type peptidase activity	8		endoplasmic ret	6
Arginine and proline metabolism	13		tRNA aminoacylation for protein translation	14		structural molecule activity	11		peroxisome	10		Phosphatidylinositol signaling system	11		response to salt stress		13		actin filament binding	8		cytosolic large	6
Antigen processing and presentation	13		response to wounding	14		S-adenosylmethionine-dependent methyltransferase activity	11		lysosome	10		MAPK signaling pathway	11		response to ozone		13		transcription coactivator activity	7		chloroplast str	6
Vibrio cholerae infection	12		photoperiodism, flowering	14		cobalt ion binding	11		external side of plasma membrane	10		Cell cycle - yeast	11		Golgi organization		13		Rab GTPase binding	7		trans-Golgi net	5
Pantothenate and CoA biosynthesis	12		pentose-phosphate shunt	14		calmodulin binding	11		DNA-directed RNA polymerase II, core compl	10		Vascular smooth muscle contraction	10		defense response		13		mRNA binding	7		sequence-specif	5
Lysine biosynthesis	12		Non-specificserine/threonineproteinkinase.	14		poly(A) RNA binding	10		mediator complex	9		N-Glycan biosynthesis	10		transition metal ion transport		12		monooxygenase activity	7		quinate O-hydro	5
Cell cycle - yeast	12		glucose metabolic process	14		GTP binding	10		apoplast	9		mTOR signaling pathway	10		response to light stimulus		12		kinase activity	7		protein complex	5
Valine	11		RNA modification	13		transcription factor binding	9		apical plasma membrane	9		Mineral absorption	10		photoperiodism, flowering		12		cinnamoyl-CoA reductase activity	7		perinuclear reg	5
Systemic lupus erythematosus	11		response to auxin stimulus	13		receptor serine/threonine kinase binding	9		Z disc	8		Lysine degradation	10		lipid transport		12		chromatin binding	7		nuclear body	5
Phosphatidylinositol signaling system	11		nucleotide-excision repair	13		receptor binding	9		vacuolar membrane	8		Glycine	10		lateral root development		12		chaperone binding	7		integral to Gol	5
partial...	11		nematode larval development	13		protein dimerization activity	9		spindle pole body	8		Basal transcription factors	10		DNA endoreduplication		12		carbohydrate binding	7		fungal-type vac	5
NOD-like receptor signaling pathway	11		mRNA modification	13		poly(U) RNA binding	9		plant-type cell wall	8		Tryptophan metabolism	9		coumarin biosynthetic process		12		beta-amylase activity	7		endoplasmic ret	5
mitochondrial [Ac...	11		indoleacetic acid biosynthetic process	13		ubiquitin-specific protease activity	8		mitochondrial ribosome	8		SNARE interactions in vesicular transport	9		vesicle-mediated transport		11		acid phosphatase activity	7		cytosolic ribos	5
Insulin signaling pathway	11		autophagy	13		pseudouridine synthase activity	8		endoplasmic reticulum-Golgi intermediate c	8		RNA polymerase	9		protein autoubiquitination		11		1-aminocyclopropane-1-carboxylate oxidase activity	7		zinc ion bindin	4
Collecting duct acid secretion	11		tRNA methylation	12		extracellular matrix structural constituent	8		cytosolic large ribosomal subunit	8		Pantothenate and CoA biosynthesis	9		nuclear mRNA splicing, via spliceosome		11		solute:hydrogen antiporter activity	6		UDP-xylosyltran	4
Toll-like receptor signaling pathway	10		response to fructose stimulus	12		transmembrane signaling receptor activity	7		CUL4 RING ubiquitin ligase complex	8		Methane metabolism	9		glucosinolate metabolic process		11		receptor serine/threonine kinase binding	6		synaptic vesicl	4
Regulation of actin cytoskeleton	10		response to DNA damage stimulus	12		protein C-terminus binding	7		plasma membrane part	7		Glycosaminoglycan biosynthesis - heparan su	9		embryo development		11		protein transporter activity	6		phagocytic vesi	4
Photosynthesis	10		response to cadmium ion	12		pectinesterase activity	7		mitochondrial large ribosomal subunit	7		Galactose metabolism	9		chloroplast relocation		11		protein histidine kinase binding	6		membrane fracti	4
Parkinsons disease	10		regulation of cell shape	12		oxidoreductase activity	7		endosome	7		Cell cycle	9		response to osmotic stress		10		polygalacturonase inhibitor activity	6		dihydrocamalexi	4
N-Glycan biosynthesis	10		positive regulation of transcription, DNA-dependent	12		mRNA 5{prime}-UTR binding	7		DNA-directed RNA polymerase III complex	7		Selenocompound metabolism	8		response to far red light		10		phosphatase activity	6		diarylheptanoi	4
Histidine metabolism	10		oxidation-reduction process	12		methylated histone residue binding	7		trans-Golgi network	6		Phenylalanine	8		response to cold		10		oxidoreductase activity	6		dendrite	4
Bacterial secretion system	10		defense response, incompatible interaction	12		metalloendopeptidase activity	7		nuclear envelope	6		Insulin signaling pathway	8		GTP catabolic process		10		methyl-CpG binding	6		CUL4 RING ubiqu	4
Tryptophan metabolism	9		anther development	12		kininogen binding	7		integral to plasma membrane	6		Glycerolipid metabolism	8		cytoplasmic translation		10		localization	6		cortical microt	4
Salivary secretion	9		stomatal movement	11		heme binding	7		endoplasmic reticulum lumen	6		Diterpenoid biosynthesis	8		cytokinesis by cell plate formation		10		indole glucosinolate metabolic process	6		chromosome, tel	4
Nitrogen metabolism	9		ribosomal large subunit biogenesis	11		DNA-dependent ATPase activity	7		DNA binding	6		Biosynthesis of unsaturated fatty acids	8		circadian rhythm		10		guanylate cyclase activity	6		chloroplast thy	4
Mismatch repair	9		protein phosphorylation	11		cytochrome-c oxidase activity	7		chloroplast thylakoid membrane	6		Zeatin biosynthesis	7		cellular response to stress		10		glutathione binding	6		arogenate dehyd	4
Homologous recombination	9		positive regulation of cell proliferation	11		chitinase activity	7		catalytic step 2 spliceosome	6		Valine	7		sterol biosynthetic process		9		fatty acid binding	6		anchored to mem	4
Drug metabolism - cytochrome P450	9		mitosis	11		carbohydrate binding	7		U2 snRNP	5		PPAR signaling pathway	7		seed coat development		9		chlorophyll binding	6		acylglycerol li	4
Dorso-ventral axis formation	9		carbohydrate metabolic process	11		actin filament binding	7		transcription factor complex	5		Pancreatic secretion	7		response to xenobiotic stimulus		9		ATPase activity, coupled to transmembrane movement of subst	6		(1->3)-beta-D-g	4
alpha-Linolenic acid metabolism	9		translational elongation	10		3{prime}-5{prime}-exoribonuclease activity	7		synaptic vesicle	5		Neurotrophin signaling pathway	7		response to stress		9		ubiquitin binding	5		ubiquitin ligas	3
Influenza A	8		RNA splicing	10		zinc ion transmembrane transporter activity	6		nucleoid	5		Fatty acid biosynthesis	7		regulation of flower development		9		transmembrane receptor protein kinase activity	5		trans-Golgi net	3
Glyoxylate and dicarboxylate metabolism	8		positive regulation of proteasomal ubiquitin-dependent protei	10		translation	6		Golgi membrane	5		DNA replication	7		proanthocyanidin biosynthetic process		9		sulfate adenylyltransferase (ATP) activity	5		transcription f	3
Fatty acid biosynthesis	8		methylglyoxal catabolic process to D-lactate	10		sphingosine N-acyltransferase activity	6		early endosome	5		Alzheimers disease	7		photosynthesis, light reaction		9		sucrose transmembrane transporter activity	5		structural cons	3
Ether lipid metabolism	8		jasmonic acid mediated signaling pathway	10		serine-type endopeptidase activity	6		clathrin-coated vesicle	5		Vitamin B6 metabolism	6		oligopeptide transport		9		structural constituent of cell wall	5		soluble fractio	3
Apoptosis	8		Group II intron splicing	10		sequence-specific DNA binding	6		cell surface	5		Vibrio cholerae infection	6		leaf development		9		response to salicylic acid stimulus	5		ribosome	3
Alzheimers disease	8		defense response	10		rRNA binding	6		anchored to membrane	5		Ubiquinone and other terpenoid-quinone bios	6		heat acclimation		9		response to karrikin	5		pseudopodium	3
Ubiquinone and other terpenoid-quinone bios	7		cellular calcium ion homeostasis	10		protein complex binding	6		90S preribosome	5		Two-component system	6		ethylene mediated signaling pathway		9		protein N-terminus binding	5		pollen tube	3
Pentose and glucuronate interconversions	7		stomatal complex morphogenesis	9		NADP binding	6		vacuolar proton-transporting V-type ATPase	4		Sulfur metabolism	6		cell wall biogenesis		9		phosphatidylinositol transporter activity	5		peroxisomal mem	3
One carbon pool by folate	7		SRP-dependent cotranslational protein targeting to membrane	9		NADH dehydrogenase activity	6		ubiquitin-protein ligase activity	4		Ribosome biogenesis in eukaryotes	6		callose deposition in cell wall		9		phenylalanine ammonia-lyase activity	5		nuclear envelop	3
Methane metabolism	7		ribosome biogenesis	9		mRNA 3{prime}-UTR binding	6		spliceosomal complex	4		Regulation of actin cytoskeleton	6		autophagy		9		oxidoreductase activity, acting on paired donors, with inco	5		midbody	3
Folate biosynthesis	7		ribosomal small subunit biogenesis	9		kinase activity	6		signalosome	4		Proteasome	6		positive regulation of transcription from RNA polymeras		8		mRNA 5{prime}-UTR binding	5		integral to per	3
Citrate cycle (TCA cycle)	7		response to hydrogen peroxide	9		hydrogen-exporting ATPase activity, phosphorylative mechani	6		sarcomere	4		Photosynthesis - antenna proteins	6		positive regulation of transcription, DNA-dependent		8		inorganic diphosphatase activity	5		glutamate-ammon	3
Carbon fixation in photosynthetic organisms	7		response to brassinosteroid stimulus	9		flavin adenine dinucleotide binding	6		ribonucleoprotein complex	4		Pentose and glucuronate interconversions	6		positive regulation of growth rate		8		heme binding	5		fungal-type vac	3
Base excision repair	7		protein folding	9		enzyme binding	6		protein homodimerization activity	4		Flavone and flavonol biosynthesis	6		pollen tube growth		8		guanyl-nucleotide exchange factor activity	5		fungal-type cel	3
Amyotrophic lateral sclerosis (ALS)	7		{prime}de novo{prime} posttranslational protein folding	9		electron carrier activity	6		polytene chromosome	4		Carbon fixation in photosynthetic organisms	6		phosphate ion homeostasis		8		glycerophosphodiester phosphodiesterase activity	5		farnesyltranstr	3
Zeatin biosynthesis	6		nucleotide biosynthetic process	9		double-stranded telomeric DNA binding	6		phragmoplast	4		Base excision repair	6		myo-inositol hexakisphosphate biosynthetic process		8		glucosinolate biosynthetic process	5		extracellular m	3
Vasopressin-regulated water reabsorption	6		metabolic process	9		dolichyl-diphosphooligosaccharide-protein glycotransferase	6		oligosaccharyltransferase complex	4	tivity	Aminoacyl-tRNA biosynthesis	6		methionine biosynthetic process		8		extracellular matrix structural constituent	5		endosome	3
Sulfur metabolism	6		larval chitin-based cuticle development	9		CTP synthase activity	6		nuclear pore	4		Riboflavin metabolism	5		growth		8		chitin binding	5		DNA binding	3
Stilbenoid	6		generation of precursor metabolites and energy	9		callose deposition in cell wall	6		neuron projection	4		Pyruvate metabolism	5		fatty acid catabolic process		8		AT DNA binding	5		cilium axoneme	3
Steroid biosynthesis	6		exonucleolytic nuclear-transcribed mRNA catabolic process inv	9		antioxidant activity	6		membrane raft	4		Prion diseases	5		cell wall modification involved in abscission		8		acylglycerol lipase activity	5		chromocenter	3
Shigellosis	6		endoplasmic reticulum unfolded protein response	9		aminopeptidase activity	6		kinetochore	4		Other types of O-glycan biosynthesis	5		actin filament-based movement		8		UDP-galactosyltransferase activity	4		chromatin	3
RIG-I-like receptor signaling pathway	6		chromosome segregation	9		adenyl-nucleotide exchange factor activity	6		integral to chloroplast outer membrane	4		Histidine metabolism	5		signal transduction		7		ubiquitin protein ligase binding	4		chloroplast str	3
Riboflavin metabolism	6		body morphogenesis	9		ubiquinol-cytochrome-c reductase activity	5		histone binding	4		Glutathione metabolism	5		response to herbivore		7		structural molecule activity	4		chloroplast out	3
Retinol metabolism	6		5{prime}-cyclic-AMPphosphodiesterase.	9		transcription corepressor activity	5		glucan endo-1,3-beta-D-glucosidase activit	4		Glutamatergic synapse	5		response to cadmium ion		7		Stilbenoid	4		calmodulin bind	3
Renin-angiotensin system	6		response to cold	8		structural constituent of muscle	5		extracellular matrix	4		Fructose and mannose metabolism	5		phosphate ion transport		7		spectrin binding	4		alkane 1-monoox	3
putative [Brassica o...	6		protein targeting to mitochondrion	8		signal transducer activity	5		external side of cell wall	4		Folate biosynthesis	5		intracellular signal transduction		7		signaling receptor activity	4		agmatine N4-cou	3
Protein digestion and absorption	6		protein autophosphorylation	8		serine-type endopeptidase inhibitor activity	5		cytoplasmic stress granule	4		Drug metabolism - other enzymes	5		cell-cell adhesion		7		ribose-5-phosphate isomerase activity	4		3-isopropylmala	3
Prion diseases	6		proline transport	8		RNA-directed DNA polymerase activity	5		COPI-coated vesicle	4		Cyanoamino acid metabolism	5		3-xylosyltransferase.		7		receptor binding	4		Z disc	2
Phenylpropanoid biosynthesis	6		mRNA processing	8		protein histidine kinase binding	5		cilium	4		Collecting duct acid secretion	5		translation		6		quercitrin binding	4		vesicle membran	2
part...	6		microtubule cytoskeleton organization	8		phosphatidylinositol-3,5-bisphosphate binding	5		chromatin	4		Chloroalkane and chloroalkene degradation	5		systemic acquired resistance, salicylic acid mediated s		6		quercetin 4{prime}-O-glucosyltransferase activity	4		U2 snRNP	2
Pancreatic secretion	6		iron-sulfur cluster assembly	8		iron ion binding	5		chloroplast stroma	4		Apoptosis	5		RNA processing		6		pectin biosynthetic process	4		U12-type splice	2
Mineral absorption	6		intracellular protein transport	8		histone deacetylase activity	5		calmodulin binding	4		alpha/beta fold family protein [A...	5		response to molecule of fungal origin		6		pectate lyase activity	4		synapse	2
Glutathione metabolism	6		immune response	8		glucose metabolic process	5		adherens junction	4		Adipocytokine signaling pathway	5		regulation of timing of transition from vegetative to r		6		myricetin 3{prime}-O-methyltransferase activity	4		spliceosomal co	2
Cell adhesion molecules (CAMs)	6		feeding behavior	8		fatty-acyl-CoA binding	5		(1->3)-beta-D-glucan binding	4		Adherens junction	5		regulation of meristem growth		6		mannan synthase activity	4		spindle pole ce	2
...	6		fatty acid beta-oxidation	8		embryo development ending in seed dormancy	5		valine-tRNA ligase activity	3		Terpenoid backbone biosynthesis	4		purine base transport		6		lipoxygenase activity	4		protein serine/	2
Vitamin digestion and absorption	5		embryo development ending in birth or egg hatching	8		cyclin binding	5		ubiquitin ligase complex	3		Streptomycin biosynthesis	4		protein N-linked glycosylation		6		lipid binding	4		protein phospha	2
Terpenoid backbone biosynthesis	5		circadian rhythm	8		collagen binding	5		U12-type spliceosomal complex	3		Rheumatoid arthritis	4		polarity specification of adaxial/abaxial axis		6		inositol-3-phosphate synthase activity	4		protein homodim	2
Selenocompound metabolism	5		cellular response to stress	8		chitin binding	5		tRNA (m1A) methyltransferase complex	3		Proximal tubule bicarbonate reclamation	4		platelet activation		6		inorganic phosphate transmembrane transporter activity	4		PML body	2
Rheumatoid arthritis	5		apoptotic process	8		cell adhesion molecule binding	5		transmembrane transporter activity	3		Notch signaling pathway	4		mitotic cell cycle		6		histone binding	4		oxidoreductase	2
[truncated: 1,244 more rows]
