# Supplementary material for: Transcriptome and Co-Expression Network Analyses Identify Key Genes Regulating Nitrogen Use Efficiency in Brassica juncea L
Source: Sci Rep. 2018 May 10;8:7451. doi: 10.1038/s41598-018-25826-6 (PMC5945678; doi:10.1038/s41598-018-25826-6)
Supplement: Supplementary file 6 — Supplementary Table S5 [file 41598_2018_25826_MOESM6_ESM.xlsx]

## Sheet: Supplementary Table S5
Supplementary Table S5: Table showing total differentially expressed genes (DEGs) in thirty comparative conditions

## Sheet: Sheet2
Sr. No.	Comparative conditions	Overexpressed in Control samples	Overexpressed in treated samples	No change	Only expressed in Control samples	Only expressed in treated samples
C1	PB Ctrl, 20 min vs PB 0.25mMKNO3, 20 min	4625	4031	16744	749	1113
C2	PB Ctrl, 2 h vs PB 2mMKNO3, 2 h	2609	3874	18917	540	710
C3	PB Ctrl, 2 h vs PB 4mMKNO3, 2 h	7377	3667	14356	2628	263
C4	PB Ctrl, 12 h vs PB 0.25mMKNO3, 12 h	5087	2576	17737	3007	1033
C5	PB Ctrl, 12 h vs PB 2mMKNO3, 12 h	6084	2770	16546	3297	824
C6	PB Ctrl, 12 h vs PB 4mMKNO3, 12 h	3655	3084	18410	480	1515
C7	PB Ctrl, 24 h vs PB 0.25mMKNO3, 24 h	3308	1201	20891	2197	470
C8	PB Ctrl, 24 h vs PB 2mMKNO3, 24 h	2588	3739	19074	828	1233
C9	PB Ctrl, 24 h vs PB 4mMKNO3, 24 h	4793	2552	18055	1353	795
C10	PB Ctrl, 3 d vs PB 0.25mMKNO3, 3 d	3275	4040	18085	459	1739
C11	PB Ctrl, 3 d vs PB 2mMKNO3, 3 d	2354	3698	19348	207	2286
C12	PB Ctrl, 3 d vs PB 4mMKNO3, 3 d	6881	3060	15459	2699	1311
C13	PB Ctrl, 3 d vs PB 0.25mMKNO3, 7 d	5319	3605	16476	2735	510
C14	PB Ctrl, 7 d vs PB 2mMKNO3, 7 d	4089	2682	18629	1732	669
C15	PB Ctrl, 7d vs PB 4mMKNO3, 7 d	4315	2672	18413	1546	715
C16	PJK Ctrl, 20 min vs PJK 0.25mMKNO3, 20 min	5029	2981	17390	3048	677
C17	PJK Ctrl, 2 h vs PJK 2mMKNO3 , 2 h	1821	2480	21099	584	1242
C18	PJK Ctrl, 2 h vs PJK 4mMKNO3, 2 h	4077	2842	18481	1716	1149
C19	PJK Ctrl, 12 h vs PJK 0.25mMKNO3, 12 h	5437	2687	17276	3519	666
C20	PJK Ctrl, 12 h vs PJK 2mMKNO3,12 h	5270	2935	17195	1272	1127
C21	PJK Ctrl, 12 h vs PJK 4mMKNO3,12 h	6521	3001	15878	2227	669
C22	PJK Ctrl, 24 h, vs PJK 0.25mMKNO3, 24 h	2517	4142	18741	705	1033
C23	PJK Ctrl, 24 h, vs PJK 2mMKNO3, 24 h	5019	1683	18698	2612	352
C24	PJK Ctrl, 24 h, vs PJK 4mMKNO3, 24 h	6389	2278	16733	3100	415
C25	PJK Ctrl, 3 d, vs PJK 0.25mMKNO3 ,3 d	2569	2535	20296	1041	345
C26	PJK Ctrl, 3 d, vs PJK 2mMKNO3 ,3 d	4449	2514	18437	1054	432
C27	PJK Ctrl, 3 d, vs PJK 4mMKNO3, 3 d	6302	2425	16673	1540	293
C28	PJK Ctrl, 7 d, vs PJk 0.25mMKNO3, 7 d	2774	3244	19382	293	1659
C29	PJK Ctrl, 7 d, vs PJK 2mMKNO3, 7 d	3352	2855	19193	535	1293
C30	PJK Ctrl, 7 d, vs PJK 4mMKNO3, 7 d	3721	2947	18732	377	1537
