# Supplementary material for: Transcriptome and Co-Expression Network Analyses Identify Key Genes Regulating Nitrogen Use Efficiency in Brassica juncea L
Source: Sci Rep. 2018 May 10;8:7451. doi: 10.1038/s41598-018-25826-6 (PMC5945678; doi:10.1038/s41598-018-25826-6)
Supplement: Supplementary file 7 — Supplementary Table S6 [file 41598_2018_25826_MOESM7_ESM.xlsx]

## Sheet: Supplementary Table S6
Supplementary Table S6: List of genes that are induced early in response to (A) low (0.25mM KNO3), (B) medium (2mM KNO3) and (C) high nitrate treatment (4mM KNO3) in high NUE cultivar, PB. The functional annotation of each gene is also shown.

## Sheet: A
Transcript_ID	Differential_Expression	log2_fold_change	BLAST	KEGG	EC	GO_P	GO_F	GO_C
C100045	32700000000	34.9286	ref|XP_001950049.1| PREDICTED: similar to cation efflux protein/...
C100211	16300000000	33.9242	ref|XP_002866609.1| pentatricopeptide repeat-containing protein ...			GO:0048573 P "photoperiodism, flowering" GO:0007275		GO:0009507 C "chloroplast" GO:0005622
C171003	11700000000	33.4458	gb|AAT06466.1| At1g09800 [Arabidopsis thaliana]		tRNApseudouridine(38-40)synthase.	GO:0031119 P "tRNA pseudouridine synthesis" GO:0006139	GO:0000049 F "tRNA binding" GO:0005488	GO:0005618 C "cell wall" GO:0005623
scaffold21210	2.44805	1.29163	ref|XP_002864041.1| C2 domain-containing protein [Arabidopsis ly...
scaffold25760	2.03226	1.02308	ref|XP_002867332.1| hypothetical protein ARALYDRAFT_491681 [Arab...	Spliceosome	RNAhelicase.	GO:0000398 P "nuclear mRNA splicing, via spliceosome" GO:0006139	GO:0004402 F "histone acetyltransferase activity" GO:0016740	GO:0045335 C "phagocytic vesicle" GO:0005622
scaffold32102	2.25271	1.17166	ref|XP_002869394.1| hypothetical protein ARALYDRAFT_913468 [Arab...			GO:0040023 P "establishment of nucleus localization" GO:0009987	GO:0005515 F "protein binding" GO:0005488	GO:0005730 C "nucleolus" GO:0005622
scaffold43631	6.17895	2.62736	ref|XP_002866825.1| kelch repeat-containing F-box family protein...	Influenza A		GO:0009693 P "ethylene biosynthetic process" GO:0008152	GO:0005515 F "protein binding" GO:0005488	GO:0009506 C "plasmodesma" GO:0016020
C100943	16200000000	33.9153	gb|AAF99862.1|AC015448_12 Putative protein kinase [Arabidopsis t...
C101029	16200000000	33.9153	ref|XP_002884613.1| transducin family protein [Arabidopsis lyrat...
C252911	35400000000	35.043	ref|XP_002881846.1| lipase class 3 family protein [Arabidopsis l...			GO:0007596 P "blood coagulation" GO:0050896	GO:0070740 F "tubulin-glutamic acid ligase activity" GO:0016874	GO:0005886 C "plasma membrane" GO:0016020
scaffold22723	3.67157	1.8764	gb|ACR48189.1| MYB domain protein 51-3 [Brassica rapa subsp. pek...
C101289	16200000000	33.9153	ref|NP_683313.2| acyl-CoA N-acyltransferases-like protein [Arabi...
C101323	16200000000	33.9153	ref|XP_002532107.1| conserved hypothetical protein [Ricinus comm...	Stilbenoid, diarylheptanoid and gingerol biosynthesis		GO:0051418 P "microtubule nucleation by microtubule organizing center" GO:0009987	GO:0005515 F "protein binding" GO:0005488	GO:0008274 C "gamma-tubulin ring complex" GO:0005622
C101473	16200000000	33.9153	ref|NP_197484.4| Peptidyl-tRNA hydrolase [Arabidopsis thaliana] ...		Aminoacyl-tRNAhydrolase.	GO:0006783 P "heme biosynthetic process" GO:0008152	GO:0004045 F "aminoacyl-tRNA hydrolase activity" GO:0003824	GO:0009507 C "chloroplast" GO:0005622
C239115	3.65642	1.87043	ref|XP_002873648.1| hypothetical protein ARALYDRAFT_488243 [Arab...
C101747	16200000000	33.9153	ref|XP_002864411.1| hypothetical protein ARALYDRAFT_495664 [Arab...	Plant-pathogen interaction	Non-specificserine/threonineproteinkinase.	GO:0000911 P "cytokinesis by cell plate formation" GO:0009987	GO:0004674 F "protein serine/threonine kinase activity" GO:0016740	GO:0005886 C "plasma membrane" GO:0016020
scaffold29912	13000000000	33.5978	gb|ABD65135.1| hypothetical protein 40.t00010 [Brassica oleracea]
C258851	2.44321	1.28878	ref|XP_002881411.1| hypothetical protein ARALYDRAFT_902685 [Arab...
C102205	16200000000	33.9153	ref|XP_002867893.1| EMB1895 [Arabidopsis lyrata subsp. lyrata] >...
C102301	16100000000	33.9063	ref|XP_002331953.1| predicted protein [Populus trichocarpa] >gi|...
C102473	16100000000	33.9063	ref|XP_002867460.1| hypothetical protein ARALYDRAFT_491952 [Arab...			GO:0006656 P "phosphatidylcholine biosynthetic process" GO:0008152	GO:0004105 F "choline-phosphate cytidylyltransferase activity" GO:0016740	GO:0005681 C "spliceosomal complex" GO:0005622
C114825	30700000000	34.8375	gb|ACP30558.1| disease resistance protein [Brassica rapa subsp. ...	Hepatitis C	Non-specificserine/threonineproteinkinase.	GO:0006499 P "N-terminal protein myristoylation" GO:0008152	GO:0000166 F "nucleotide binding" GO:0005488	GO:0005886 C "plasma membrane" GO:0016020
C102565	16100000000	33.9063	gb|AAM61173.1| unknown [Arabidopsis thaliana]			GO:0010228 P "vegetative to reproductive phase transition of meristem" GO:0007275	GO:0003677 F "DNA binding" GO:0005488	GO:0005886 C "plasma membrane" GO:0016020
C102743	32300000000	34.9108	ref|NP_194467.5| myosin heavy chain-like protein [Arabidopsis th...	Phototransduction - fly	Non-specificserine/threonineproteinkinase.	GO:0007165 P "signal transduction" GO:0050789	GO:0008134 F "transcription factor binding" GO:0005488	GO:0031476 C "myosin VI complex" GO:0005622
C162567	2.26389	1.1788	ref|XP_002888558.1| hypothetical protein ARALYDRAFT_894402 [Arab...	Plant-pathogen interaction	Non-specificserine/threonineproteinkinase.	GO:0006612 P "protein targeting to membrane" GO:0006810	GO:0005516 F "calmodulin binding" GO:0005488	GO:0005886 C "plasma membrane" GO:0016020
C102899	32300000000	34.9108	ref|XP_002888028.1| hypothetical protein ARALYDRAFT_475103 [Arab...	MAPK signaling pathway	Non-specificserine/threonineproteinkinase.	GO:0010119 P "regulation of stomatal movement" GO:0050789	GO:0016301 F "kinase activity" GO:0016740	GO:0005938 C "cell cortex" GO:0005622
C102991	80700000000	36.2318	ref|XP_002867843.1| hypothetical protein ARALYDRAFT_914525 [Arab...
C103105	32300000000	34.9108	ref|XP_002865108.1| hypothetical protein ARALYDRAFT_494206 [Arab...	Antigen processing and presentation	DNA-directedDNApolymerase.	GO:0045893 P "positive regulation of transcription, DNA-dependent" GO:0050789	GO:0005515 F "protein binding" GO:0005488	GO:0005634 C "nucleus" GO:0005622
C103153	32300000000	34.9108	ref|XP_001663521.1| GTP-binding protein [Aedes aegypti] >gi|1088...	Ribosome biogenesis in eukaryotes		GO:0006184 P "GTP catabolic process" GO:0006139	GO:0003924 F "GTPase activity" GO:0003824	GO:0005730 C "nucleolus" GO:0005622
scaffold45703	2.01408	1.01012	ref|XP_002877193.1| predicted protein [Arabidopsis lyrata subsp....	Stilbenoid, diarylheptanoid and gingerol biosynthesis	AgmatineN(4)-coumaroyltransferase.	GO:0009805 P "coumarin biosynthetic process" GO:0008152	GO:0047634 F "agmatine N4-coumaroyltransferase activity" GO:0016740	GO:0005829 C "cytosol" GO:0005622
scaffold33864	4.02894	2.0104	ref|XP_002871706.1| hypothetical protein ARALYDRAFT_326063 [Arab...
C104395	16100000000	33.9063	emb|CAB61983.1| receptor-kinase like protein [Arabidopsis thaliana]	Plant-pathogen interaction	Non-specificserine/threonineproteinkinase.	GO:0031347 P "regulation of defense response" GO:0050789	GO:0005515 F "protein binding" GO:0005488	GO:0005886 C "plasma membrane" GO:0016020
C104401	16100000000	33.9063	ref|XP_002887184.1| hypothetical protein ARALYDRAFT_315868 [Arab...
C72723	18200000000	34.0832	ref|XP_002869351.1| hypothetical protein ARALYDRAFT_491646 [Arab...
C104559	32100000000	34.9019	ref|NP_001078773.1| concanavalin A-like lectin kinase-like prote...		Non-specificserine/threonineproteinkinase.	GO:0000041 P "transition metal ion transport" GO:0006810	GO:0004674 F "protein serine/threonine kinase activity" GO:0016740	GO:0005886 C "plasma membrane" GO:0016020
C104641	16100000000	33.9063	ref|NP_001190610.1| vacuolar protein sorting-associated protein ...	Endocytosis		GO:0010286 P "heat acclimation" GO:0050896	GO:0005515 F "protein binding" GO:0005488	GO:0005886 C "plasma membrane" GO:0016020
C104785	5.67138	2.5037	emb|CAC81237.1| putative PCF11 protein [Brassica napus]
scaffold33526	8.82143	3.14101	sp|Q9C7G0.2|MA658_ARATH RecName: Full=65-kDa microtubule-associa...	MAPK signaling pathway - yeast		GO:0051322 P "anaphase" GO:0009987	GO:0046983 F "protein dimerization activity" GO:0005488	GO:0005874 C "microtubule" GO:0005622
C104849	64200000000	35.9019	ref|XP_002276596.2| PREDICTED: uncharacterized protein LOC100242...			GO:0010923 P "negative regulation of phosphatase activity" GO:0050789
C104947	16100000000	33.9063	ref|XP_001943273.1| PREDICTED: similar to oviductin [Acyrthosiph...	Complement and coagulation cascades	CoagulationfactorXIa.	GO:0007596 P "blood coagulation" GO:0050896	GO:0005515 F "protein binding" GO:0005488	GO:0016020 C "membrane" GO:0016020
C236357	2.08122	1.05743	ref|XP_002885354.1| t-complex protein alpha subunit of chaperoni...			GO:0009909 P "regulation of flower development" GO:0050789	GO:0051082 F "unfolded protein binding" GO:0005488	GO:0005829 C "cytosol" GO:0005622
scaffold38565	2.07129	1.05053	ref|XP_002867489.1| importin beta-2 subunit family protein [Arab...	RNA transport	Non-specificserine/threonineproteinkinase.	GO:0015031 P "protein transport" GO:0006810	GO:0005515 F "protein binding" GO:0005488	GO:0005643 C "nuclear pore" GO:0016020
scaffold9238	2.43558	1.28427	ref|XP_002872569.1| transducin family protein [Arabidopsis lyrat...
C105269	16000000000	33.8974	ref|NP_176628.1| ubiquitin-like protein [Arabidopsis thaliana] >...
C293319	2.37868	1.25016	ref|XP_002892557.1| predicted protein [Arabidopsis lyrata subsp....
C105807	16000000000	33.8974	ref|NP_175563.1| RNA recognition motif-containing protein [Arabi...
C125681	14600000000	33.7652	ref|XP_002865817.1| CBS domain-containing protein [Arabidopsis l...		Arabinose-5-phosphateisomerase.	GO:0006612 P "protein targeting to membrane" GO:0006810		GO:0005622 C "intracellular" GO:0005622
C106029	31900000000	34.8928	ref|XP_003706974.1| PREDICTED: ATP synthase subunit s, mitochond...	Plant hormone signal transduction		GO:0015992 P "proton transport" GO:0006810	GO:0015078 F "hydrogen ion transmembrane transporter activity" GO:0005215	GO:0005737 C "cytoplasm" GO:0005622
scaffold10126	2.87425	1.52319	ref|NP_172697.2| uncharacterized protein [Arabidopsis thaliana] ...	Tight junction		GO:0030241 P "skeletal muscle myosin thick filament assembly" GO:0030154	GO:0008307 F "structural constituent of muscle" GO:0005198	GO:0005737 C "cytoplasm" GO:0005622
C106101	16000000000	33.8974	ref|NP_191648.1| protein little zipper 2 [Arabidopsis thaliana] ...
scaffold45122	2.08367	1.05913	ref|XP_002874361.1| CYCH_1 [Arabidopsis lyrata subsp. lyrata] >g...	Basal transcription factors		GO:0042023 P "DNA endoreduplication" GO:0006139	GO:0004672 F "protein kinase activity" GO:0016740	GO:0005737 C "cytoplasm" GO:0005622
C106537	15900000000	33.8883	dbj|BAJ34055.1| unnamed protein product [Thellungiella halophila]	Regulation of autophagy		GO:0046482 P "para-aminobenzoic acid metabolic process" GO:0008152	GO:0048487 F "beta-tubulin binding" GO:0005488	GO:0005622 C "intracellular" GO:0005622
C106691	2.26786	1.18133	ref|NP_564929.1| uncharacterized protein [Arabidopsis thaliana] ...
C106695	15900000000	33.8883	ref|XP_002484510.1| hypothetical protein TSTA_040370 [Talaromyce...
C106749	15900000000	33.8883	ref|NP_191529.1| lectin-receptor kinase [Arabidopsis thaliana] >...		Non-specificserine/threonineproteinkinase.	GO:0030968 P "endoplasmic reticulum unfolded protein response" GO:0050789	GO:0004674 F "protein serine/threonine kinase activity" GO:0016740	GO:0005886 C "plasma membrane" GO:0016020
C106805	15900000000	33.8883	ref|XP_001950290.1| PREDICTED: similar to rrp4 [Acyrthosiphon pi...	RNA degradation		GO:0006364 P "rRNA processing" GO:0006139	GO:0000175 F "3{prime}-5{prime}-exoribonuclease activity" GO:0003824	GO:0005737 C "cytoplasm" GO:0005622
C107029	95200000000	36.4702	gb|AAA32844.1| serine threonine kinase [Arabidopsis thaliana]	Toxoplasmosis	Iodideperoxidase.	GO:0007166 P "cell surface receptor signaling pathway" GO:0050789	GO:0005515 F "protein binding" GO:0005488	GO:0005773 C "vacuole" GO:0005622
C107251	31700000000	34.8838	ref|NP_172560.2| pentatricopeptide repeat-containing protein [Ar...			GO:0006355 P "regulation of transcription, DNA-dependent" GO:0050789
C107465	31700000000	34.8838	dbj|BAH70629.1| ACYPI000884 [Acyrthosiphon pisum]	Spliceosome		GO:0043089 P "positive regulation of Cdc42 GTPase activity" GO:0050789	GO:0017124 F "SH3 domain binding" GO:0005488	GO:0005622 C "intracellular" GO:0005622
C107499	15900000000	33.8883	ref|XP_002888712.1| hypothetical protein ARALYDRAFT_339164 [Arab...			GO:0006397 P "mRNA processing" GO:0006139	GO:0003729 F "mRNA binding" GO:0005488	GO:0009570 C "chloroplast stroma" GO:0005622
C190945	21000000000	34.2897	ref|XP_002893455.1| EMB2421 [Arabidopsis lyrata subsp. lyrata] >...	Phenylalanine metabolism	3-(3-hydroxy-phenyl)propanoicacidhydroxylase.
C107549	15900000000	33.8883	ref|XP_002894231.1| aminotransferase class IV family protein [Ar...	Pantothenate and CoA biosynthesis	Branched-chain-amino-acidtransaminase.	GO:0006084 P "acetyl-CoA metabolic process" GO:0008152	GO:0004084 F "branched-chain-amino-acid transaminase activity" GO:0016740	GO:0009507 C "chloroplast" GO:0005622
C107671	15800000000	33.8792	ref|NP_192803.4| GTP binding protein [Arabidopsis thaliana] >gi|...
C107891	15800000000	33.8792	ref|NP_180641.1| 2-oxoglutarate (2OG) and Fe(II)-dependent oxyge...	Benzoxazinoid biosynthesis	Deacetoxyvindoline4-hydroxylase.	GO:0010439 P "regulation of glucosinolate biosynthetic process" GO:0050789	GO:0009815 F "1-aminocyclopropane-1-carboxylate oxidase activity" GO:0016491	GO:0009506 C "plasmodesma" GO:0016020
C98957	16400000000	33.933	ref|XP_002877822.1| ethylene-overproduction protein 1 [Arabidops...			GO:2000069 P "regulation of post-embryonic root development" GO:0050789	GO:0005515 F "protein binding" GO:0005488
scaffold38500	2.26464	1.17928	ref|NP_193208.2| protein TIFY 4B [Arabidopsis thaliana] >gi|7515...	Plant-pathogen interaction	[RNA-polymerase]-subunitkinase.	GO:0048366 P "leaf development" GO:0007275	GO:0005515 F "protein binding" GO:0005488	GO:0005622 C "intracellular" GO:0005622
C107953	15800000000	33.8792	gb|AAT68338.1| hypothetical protein At1g69900 [Arabidopsis thali...
C108065	15800000000	33.8792	ref|XP_002889013.1| hypothetical protein ARALYDRAFT_476654 [Arab...
C108141	15800000000	33.8792	ref|XP_001951723.1| PREDICTED: similar to Pre-mRNA-processing fa...			GO:0000381 P "regulation of alternative nuclear mRNA splicing, via spliceosome" GO:0050789	GO:0030627 F "pre-mRNA 5{prime}-splice site binding" GO:0005488	GO:0005730 C "nucleolus" GO:0005622
scaffold31138	2.51947	1.33312	ref|XP_002878075.1| hypothetical protein ARALYDRAFT_486064 [Arab...	Mineral absorption	Cu(+)exportingATPase.	GO:0010286 P "heat acclimation" GO:0050896	GO:0005515 F "protein binding" GO:0005488	GO:0005886 C "plasma membrane" GO:0016020
C108363	15800000000	33.8792	ref|XP_002876204.1| hypothetical protein ARALYDRAFT_906727 [Arab...
C108529	47300000000	35.4611	gb|AAM62803.1| amino acid carrier, putative [Arabidopsis thaliana]			GO:0043090 P "amino acid import" GO:0006810	GO:0015171 F "amino acid transmembrane transporter activity" GO:0005215	GO:0005887 C "integral to plasma membrane" GO:0016020
C108561	31500000000	34.8746	sp|O48809.1|LRX2_ARATH RecName: Full=Leucine-rich repeat extensi...		Non-specificserine/threonineproteinkinase.	GO:0048527 P "lateral root development" GO:0007275	GO:0005515 F "protein binding" GO:0005488	GO:0009505 C "plant-type cell wall" GO:0005623
C108829	15800000000	33.8792	ref|XP_001944628.1| PREDICTED: similar to RE69393p [Acyrthosipho...	Peroxisome		GO:0051865 P "protein autoubiquitination" GO:0008152	GO:0072572 F "poly-ADP-D-ribose binding" GO:0005488	GO:0005829 C "cytosol" GO:0005622
C108913	31500000000	34.8746	ref|XP_002882127.1| zinc finger helicase family protein [Arabido...	Spliceosome	RNAhelicase.	GO:0019243 P "methylglyoxal catabolic process to D-lactate" GO:0008152	GO:0003724 F "RNA helicase activity" GO:0003824	GO:0009507 C "chloroplast" GO:0005622
scaffold954	3.64493	1.86589	dbj|BAJ34317.1| unnamed protein product [Thellungiella halophila]			GO:0010023 P "proanthocyanidin biosynthetic process" GO:0008152	GO:0015299 F "solute:hydrogen antiporter activity" GO:0005215	GO:0009705 C "plant-type vacuole membrane" GO:0016020
C253073	14200000000	33.7252	ref|XP_002889252.1| pentatricopeptide repeat-containing protein ...			GO:0048573 P "photoperiodism, flowering" GO:0007275	GO:0003723 F "RNA binding" GO:0005488	GO:0009507 C "chloroplast" GO:0005622
C109239	47300000000	35.4611	ref|XP_002893025.1| hypothetical protein ARALYDRAFT_472121 [Arab...		Superoxidedismutase.	GO:0000041 P "transition metal ion transport" GO:0006810	GO:0050162 F "oxalate oxidase activity" GO:0016491	GO:0005618 C "cell wall" GO:0005623
C255345	2.82927	1.50043	ref|XP_002873150.1| hypothetical protein ARALYDRAFT_487225 [Arab...	Spliceosome	Polyribonucleotidenucleotidyltransferase.	GO:0007399 P "nervous system development" GO:0007275	GO:0003723 F "RNA binding" GO:0005488	GO:0005634 C "nucleus" GO:0005622
C109427	15700000000	33.87	ref|XP_002887415.1| hypothetical protein ARALYDRAFT_339433 [Arab...			GO:0009624 P "response to nematode" GO:0050896	GO:0042936 F "dipeptide transporter activity" GO:0005215	GO:0005774 C "vacuolar membrane" GO:0016020
C109431	15700000000	33.87	ref|XP_002873518.1| FAD-binding domain-containing protein [Arabi...
C109441	15700000000	33.87	ref|XP_002887823.1| hypothetical protein ARALYDRAFT_316907 [Arab...
C109485	15700000000	33.87	ref|XP_001949190.1| PREDICTED: similar to CRIPT [Acyrthosiphon p...			GO:0031122 P "cytoplasmic microtubule organization" GO:0009987	GO:0030165 F "PDZ domain binding" GO:0005488	GO:0030425 C "dendrite" GO:0005623
C109517	15700000000	33.87	emb|CAA18599.1| putative protein [Arabidopsis thaliana] >gi|7270...
C109555	15700000000	33.87	ref|NP_001156096.1| tumor protein p63 isoform alpha 2-like [Acyr...	Cell cycle		GO:0006289 P "nucleotide-excision repair" GO:0006139	GO:0003677 F "DNA binding" GO:0005488	GO:0005737 C "cytoplasm" GO:0005622
scaffold33655	2.73492	1.4515	ref|XP_002869083.1| kinase family protein [Arabidopsis lyrata su...		Non-specificserine/threonineproteinkinase.	GO:0048024 P "regulation of nuclear mRNA splicing, via spliceosome" GO:0050789	GO:0004674 F "protein serine/threonine kinase activity" GO:0016740	GO:0005737 C "cytoplasm" GO:0005622
C109847	15700000000	33.87	ref|NP_181927.1| uncharacterized protein [Arabidopsis thaliana] ...
C109977	15700000000	33.87	ref|XP_002894228.1| hypothetical protein ARALYDRAFT_474140 [Arab...	Pathways in cancer	Non-specificserine/threonineproteinkinase.	GO:0010228 P "vegetative to reproductive phase transition of meristem" GO:0007275	GO:0000975 F "regulatory region DNA binding" GO:0005488	GO:0005737 C "cytoplasm" GO:0005622
scaffold26459	2.48466	1.31305	emb|CAB71087.1| putative protein [Arabidopsis thaliana]	MAPK signaling pathway - yeast	Non-specificserine/threonineproteinkinase.	GO:0006396 P "RNA processing" GO:0006139	GO:0005515 F "protein binding" GO:0005488	GO:0005794 C "Golgi apparatus" GO:0005622
scaffold33645	27200000000	34.6629	ref|XP_002864121.1| predicted protein [Arabidopsis lyrata subsp....			GO:0051642 P "centrosome localization" GO:0009987	GO:0005515 F "protein binding" GO:0005488	GO:0005813 C "centrosome" GO:0005622
C110149	15700000000	33.87	ref|NP_563861.1| uncharacterized protein [Arabidopsis thaliana] ...
scaffold22424	14	3.80735	gb|AAR99485.1| PHO1-like protein [Arabidopsis thaliana]			GO:0006817 P "phosphate ion transport" GO:0006810	GO:0015114 F "phosphate ion transmembrane transporter activity" GO:0005215	GO:0005886 C "plasma membrane" GO:0016020
C110323	15700000000	33.87	ref|NP_195587.5| uncharacterized protein [Arabidopsis thaliana] ...	RNA transport		GO:0015758 P "glucose transport" GO:0006810		GO:0005635 C "nuclear envelope" GO:0005622
scaffold10577	2.67089	1.41732	ref|XP_002866462.1| hypothetical protein ARALYDRAFT_496364 [Arab...			GO:0015979 P "photosynthesis" GO:0008152	GO:0003723 F "RNA binding" GO:0005488	GO:0009507 C "chloroplast" GO:0005622
C110345	31400000000	34.87	ref|XP_002894623.1| hypothetical protein ARALYDRAFT_474782 [Arab...
C110409	15700000000	33.87	ref|NP_191279.3| uncharacterized protein [Arabidopsis thaliana] ...
C230503	8300000000	32.9505	ref|XP_002892685.1| hypothetical protein ARALYDRAFT_888561 [Arab...
C110457	31400000000	34.87	ref|YP_173425.1| hypothetical protein NitaMp084 [Nicotiana tabac...		NADH:ubiquinonereductase(H(+)-translocating).	GO:0006468 P "protein phosphorylation" GO:0008152	GO:0004674 F "protein serine/threonine kinase activity" GO:0016740
C110477	15700000000	33.87	ref|XP_001950260.1| PREDICTED: similar to UDP-sugar transporter ...			GO:0030206 P "chondroitin sulfate biosynthetic process" GO:0008152	GO:0005463 F "UDP-N-acetylgalactosamine transmembrane transporter activity" GO:0005215	GO:0005789 C "endoplasmic reticulum membrane" GO:0016020
C124003	44200000000	35.3633	ref|XP_002863885.1| regulator of chromosome condensation family ...	Ubiquitin mediated proteolysis	Non-specificserine/threonineproteinkinase.	GO:0006886 P "intracellular protein transport" GO:0006810	GO:0005085 F "guanyl-nucleotide exchange factor activity" GO:0030234	GO:0005737 C "cytoplasm" GO:0005622
C110557	15600000000	33.8608	ref|XP_001951643.1| PREDICTED: hypothetical protein [Acyrthosiph...
C110623	46800000000	35.4458	ref|XP_002879471.1| hypothetical protein ARALYDRAFT_902457 [Arab...
C110653	31200000000	34.8608	ref|NP_196888.2| protein FIZZY-related 3 [Arabidopsis thaliana] ...	Cell cycle		GO:0042023 P "DNA endoreduplication" GO:0006139	GO:0005515 F "protein binding" GO:0005488	GO:0005737 C "cytoplasm" GO:0005622
C110871	3.40182	1.76631	ref|NP_001185203.1| coatomer subunit beta'-2 [Arabidopsis thalia...			GO:0006094 P "gluconeogenesis" GO:0008152	GO:0005080 F "protein kinase C binding" GO:0005488	GO:0005829 C "cytosol" GO:0005622
C110935	15600000000	33.8608	ref|NP_190408.1| pentatricopeptide repeat-containing protein [Ar...			GO:0008380 P "RNA splicing" GO:0006139		GO:0005739 C "mitochondrion" GO:0005622
C111463	31200000000	34.8608	ref|XP_002874171.1| hypothetical protein ARALYDRAFT_326701 [Arab...	Steroid biosynthesis	Squalenemonooxygenase.	GO:0019745 P "pentacyclic triterpenoid biosynthetic process" GO:0008152	GO:0004506 F "squalene monooxygenase activity" GO:0016491	GO:0005792 C "microsome" GO:0005623
C111533	31200000000	34.8608	ref|XP_002884779.1| hypothetical protein ARALYDRAFT_478339 [Arab...
C111689	31200000000	34.8608	gb|AAD22312.1| putative LRR receptor protein kinase [Arabidopsis...	Plant hormone signal transduction	Non-specificserine/threonineproteinkinase.	GO:0048443 P "stamen development" GO:0007275	GO:0004672 F "protein kinase activity" GO:0016740	GO:0005886 C "plasma membrane" GO:0016020
C224979	3.39073	1.7616	gb|AAZ66940.1| 117M18_21 [Brassica rapa]			GO:0010023 P "proanthocyanidin biosynthetic process" GO:0008152	GO:0015299 F "solute:hydrogen antiporter activity" GO:0005215	GO:0009705 C "plant-type vacuole membrane" GO:0016020
C111847	15500000000	33.8515	gb|AAL11573.1|AF424579_1 AT4g16570/dl4310w [Arabidopsis thaliana...
C151549	12900000000	33.5867	ref|XP_002864830.1| EMB1692 [Arabidopsis lyrata subsp. lyrata] >...
scaffold17668	2.81452	1.49289	ref|XP_002883283.1| RNA recognition motif-containing protein [Ar...			GO:0006355 P "regulation of transcription, DNA-dependent" GO:0050789
C112167	15500000000	33.8515	ref|XP_001947512.1| PREDICTED: hypothetical protein [Acyrthosiph...
C112361	344000000000	38.3224	ref|XP_002883362.1| hypothetical protein ARALYDRAFT_479754 [Arab...
C112387	62000000000	35.8515	emb|CAC19856.1| mitochondrial succinate dehydrogenase iron-sulph...	Huntingtons disease	Succinatedehydrogenase(ubiquinone).	GO:0006121 P "mitochondrial electron transport, succinate to ubiquinone" GO:0008152	GO:0008270 F "zinc ion binding" GO:0005488	GO:0005739 C "mitochondrion" GO:0005622
C112475	15500000000	33.8515	ref|XP_002879387.1| hypothetical protein ARALYDRAFT_902294 [Arab...	Alzheimers disease		GO:0009414 P "response to water deprivation" GO:0050896	GO:0005515 F "protein binding" GO:0005488	GO:0005829 C "cytosol" GO:0005622
C112527	62000000000	35.8515	ref|NP_683267.1| squamosa promoter-binding-like protein 8 [Arabi...			GO:0009554 P "megasporogenesis" GO:0007275
scaffold31407	5.45161	2.44668	ref|XP_002865883.1| hypothetical protein ARALYDRAFT_918228 [Arab...		Molybdenumcofactorsulfurtransferase.	GO:0043545 P "molybdopterin cofactor metabolic process" GO:0008152	GO:0008265 F "Mo-molybdopterin cofactor sulfurase activity" GO:0003824	GO:0005829 C "cytosol" GO:0005622
C112915	124000000000	36.8515	ref|XP_002326750.1| predicted protein [Populus trichocarpa] >gi|...	Endocytosis		GO:0006605 P "protein targeting" GO:0006810	GO:0005515 F "protein binding" GO:0005488	GO:0000814 C "ESCRT II complex" GO:0016020
C113085	15500000000	33.8515	ref|NP_177622.1| myb family transcription factor [Arabidopsis th...
C113565	30800000000	34.8422	dbj|BAE99543.1| hypothetical protein [Arabidopsis thaliana]
C289979	8.47312	3.08289	ref|XP_002874308.1| hypothetical protein ARALYDRAFT_489473 [Arab...			GO:0009909 P "regulation of flower development" GO:0050789	GO:0005515 F "protein binding" GO:0005488	GO:0048196 C "plant extracellular matrix" GO:0005576
C169851	11700000000	33.4458	ref|XP_002872175.1| hypothetical protein ARALYDRAFT_489418 [Arab...
scaffold45377	2.69967	1.43278	ref|XP_002889446.1| EDGP precursor [Arabidopsis lyrata subsp. ly...	Basal transcription factors	Nepenthesin.	GO:0009414 P "response to water deprivation" GO:0050896	GO:0070001 F "aspartic-type peptidase activity" GO:0003824	GO:0005783 C "endoplasmic reticulum" GO:0005622
C113945	15400000000	33.8422	ref|NP_187426.3| NAD or NADH binding / binding / catalytic/ coen...
C114065	15400000000	33.8422	ref|NP_566397.1| uncharacterized protein [Arabidopsis thaliana] ...
C210213	3.38554	1.75939	gb|ABD65635.1| hypothetical protein 23.t00073 [Brassica oleracea]			GO:0010150 P "leaf senescence" GO:0007275	GO:0003680 F "AT DNA binding" GO:0005488	GO:0005634 C "nucleus" GO:0005622
C114237	15400000000	33.8422	ref|XP_002872565.1| hypothetical protein ARALYDRAFT_911458 [Arab...
C202505	2.82421	1.49785	ref|XP_002885810.1| pentatricopeptide repeat-containing protein ...			GO:0080156 P "mitochondrial mRNA modification" GO:0006139		GO:0005739 C "mitochondrion" GO:0005622
C114421	30700000000	34.8375	ref|XP_002875178.1| hypothetical protein ARALYDRAFT_904548 [Arab...
C137367	41500000000	35.2724	ref|XP_002869311.1| hypothetical protein ARALYDRAFT_328547 [Arab...
C114639	15300000000	33.8328	gb|AAM60874.1| unknown [Arabidopsis thaliana]			GO:0009741 P "response to brassinosteroid stimulus" GO:0050896	GO:0019210 F "kinase inhibitor activity" GO:0030234
C114689	15300000000	33.8328	ref|XP_002893349.1| hypothetical protein ARALYDRAFT_889995 [Arab...	Purine metabolism	Non-specificserine/threonineproteinkinase.	GO:0015031 P "protein transport" GO:0006810	GO:0004842 F "ubiquitin-protein ligase activity" GO:0016874	GO:0005912 C "adherens junction" GO:0016020
C114697	15300000000	33.8328	gb|ABD65130.1| hypothetical protein 40.t00005 [Brassica oleracea]
C114917	30700000000	34.8375	gb|AAB70402.1| Similar to Vicia sativa ENBP1 (gb|X95995) [Arabid...
C316045	8.45691	3.08013	gb|ABV89607.1| disease resistance response protein [Brassica rapa]
C298155	24400000000	34.5062	gb|ACP30619.1| disease resistance protein [Brassica rapa subsp. ...	Plant-pathogen interaction	EndopeptidaseClp.	GO:0051607 P "defense response to virus" GO:0050896	GO:0005515 F "protein binding" GO:0005488	GO:0005886 C "plasma membrane" GO:0016020
C115301	22500000000	34.3892	ref|XP_002892701.1| hypothetical protein ARALYDRAFT_471419 [Arab...
C130079	14400000000	33.7453	ref|XP_002881665.1| pentatricopeptide repeat-containing protein ...			GO:0042138 P "meiotic DNA double-strand break formation" GO:0006139	GO:0004519 F "endonuclease activity" GO:0003824	GO:0005739 C "mitochondrion" GO:0005622
scaffold36653	2.81034	1.49075	ref|NP_001118498.1| N-acetyltransferase [Arabidopsis thaliana]			GO:0051568 P "histone H3-K4 methylation" GO:0008152	GO:0005515 F "protein binding" GO:0005488	GO:0035097 C "histone methyltransferase complex" GO:0005622
scaffold45138	2.53861	1.34404	ref|XP_002888589.1| calmodulin binding protein [Arabidopsis lyra...		Non-specificserine/threonineproteinkinase.	GO:0006355 P "regulation of transcription, DNA-dependent" GO:0050789	GO:0005516 F "calmodulin binding" GO:0005488	GO:0005829 C "cytosol" GO:0005622
C115781	15200000000	33.8234	gb|AAG52883.1|AF327648_1 2-isopropylmalate synthase [Arabidopsis...	Pyruvate metabolism	2-isopropylmalatesynthase.	GO:0009684 P "indoleacetic acid biosynthetic process" GO:0008152	GO:0010177 F "2-(2{prime}-methylthio)ethylmalate synthase activity" GO:0016740	GO:0009507 C "chloroplast" GO:0005622
C115959	15200000000	33.8234	ref|NP_001185038.1| pentatricopeptide repeat-containing protein ...			GO:0009220 P "pyrimidine ribonucleotide biosynthetic process" GO:0006139
scaffold37288	2.32398	1.2166	ref|XP_002892258.1| predicted protein [Arabidopsis lyrata subsp....	mRNA surveillance pathway	NAD(+)ADP-ribosyltransferase.	GO:0007623 P "circadian rhythm" NA	GO:0003677 F "DNA binding" GO:0005488	GO:0005829 C "cytosol" GO:0005622
C116711	30500000000	34.8281	ref|XP_002867599.1| hypothetical protein ARALYDRAFT_492259 [Arab...
C116723	15200000000	33.8234	ref|NP_195771.2| uncharacterized protein [Arabidopsis thaliana] ...
C116735	15200000000	33.8234	gb|AFJ64570.1| retinoblastoma-related protein 2 [Brassica rapa]	Cell cycle		GO:0022619 P "generative cell differentiation" GO:0030154	GO:0003677 F "DNA binding" GO:0005488	GO:0005829 C "cytosol" GO:0005622
C116799	30500000000	34.8281	ref|NP_001119251.1| unknown protein [Arabidopsis thaliana]
C116909	15200000000	33.8234	ref|XP_001951715.1| PREDICTED: similar to CG1674 CG1674-PA [Acyr...
C116913	15200000000	33.8234	ref|XP_002874537.1| MAPKKK9 [Arabidopsis lyrata subsp. lyrata] >...	Plant-pathogen interaction	Mitogen-activatedproteinkinasekinasekinase.	GO:0052543 P "callose deposition in cell wall" GO:0009987	GO:0005515 F "protein binding" GO:0005488	GO:0009941 C "chloroplast envelope" GO:0005622
C116973	15200000000	33.8234	gb|AAP57211.1| methyl transferase [Arabidopsis lyrata subsp. lyr...	alpha-Linolenic acid metabolism	7-methylxanthosinesynthase.	GO:0009611 P "response to wounding" GO:0050896	GO:0030795 F "jasmonate O-methyltransferase activity" GO:0016740	GO:0005737 C "cytoplasm" GO:0005622
C117189	15600000000	33.8608	gb|ACP30597.1| disease resistance protein [Brassica rapa subsp. ...			GO:0010167 P "response to nitrate" GO:0050896	GO:0000166 F "nucleotide binding" GO:0005488	GO:0005886 C "plasma membrane" GO:0016020
C117235	30300000000	34.8186	ref|XP_002890657.1| predicted protein [Arabidopsis lyrata subsp....			GO:0000480 P "endonucleolytic cleavage in 5{prime}-ETS of tricistronic rRNA transcript (SSU-rRNA, 5.8S rRNA, LSU-rRNA)" GO:0006139	GO:0005515 F "protein binding" GO:0005488	GO:0005737 C "cytoplasm" GO:0005622
scaffold46219	2.61732	1.38809	ref|NP_001189808.1| ankyrin repeat family protein [Arabidopsis t...	Neurotrophin signaling pathway	Non-specificserine/threonineproteinkinase.	GO:0048821 P "erythrocyte development" GO:0030154	GO:0030507 F "spectrin binding" GO:0005488	GO:0016020 C "membrane" GO:0016020
C117341	30300000000	34.8186	ref|XP_001238304.2| AGAP012189-PA [Anopheles gambiae str. PEST] ...		Acylglycerollipase.
C117419	15200000000	33.8234	ref|XP_001945356.1| PREDICTED: similar to Major facilitator supe...
scaffold40128	5000000000	32.2193	ref|XP_002871384.1| hypothetical protein ARALYDRAFT_325521 [Arab...		Pectinesterase.	GO:0010075 P "regulation of meristem growth" GO:0007275		GO:0005886 C "plasma membrane" GO:0016020
C117581	2.26119	1.17708	gb|AAD23727.1| hypothetical protein [Arabidopsis thaliana]
C117583	30300000000	34.8186	gb|AAG50762.1|AC079131_7 hypothetical protein [Arabidopsis thali...
C117645	30300000000	34.8186	sp|P0CJ43.1|OCISB_ARATH RecName: Full=(E)-beta-ocimene synthase,...	Monoterpenoid biosynthesis	Alpha-farnesenesynthase.	GO:0009611 P "response to wounding" GO:0050896	GO:0050551 F "myrcene synthase activity" GO:0016829	GO:0009570 C "chloroplast stroma" GO:0005622
C117977	15200000000	33.8234	ref|XP_002887160.1| hypothetical protein ARALYDRAFT_339050 [Arab...
C118049	2.26119	1.17708	ref|NP_195565.2| phosphoinositide phospholipase C 3 [Arabidopsis...	Phosphatidylinositol signaling system	PhosphoinositidephospholipaseC.	GO:0030048 P "actin filament-based movement" GO:0009987	GO:0004629 F "phospholipase C activity" GO:0003824	GO:0005886 C "plasma membrane" GO:0016020
C118073	15200000000	33.8234	ref|XP_001946871.1| PREDICTED: hypothetical protein [Acyrthosiph...
C118075	349000000000	38.3428	ref|XP_002893438.1| hypothetical protein ARALYDRAFT_890209 [Arab...
C118117	15200000000	33.8234	ref|XP_002866532.1| hypothetical protein ARALYDRAFT_332532 [Arab...			GO:0018395 P "peptidyl-lysine hydroxylation to 5-hydroxy-L-lysine" GO:0008152	GO:0070815 F "peptidyl-lysine 5-dioxygenase activity" GO:0016491	GO:0005634 C "nucleus" GO:0005622
scaffold24970	2.5873	1.37145	ref|NP_197299.1| C2 calcium/lipid-binding and phosphoribosyltran...	Endocytosis	Non-specificserine/threonineproteinkinase.	GO:0019722 P "calcium-mediated signaling" GO:0050789	GO:0005509 F "calcium ion binding" GO:0005488	GO:0016021 C "integral to membrane" GO:0016020
C118501	15100000000	33.8138	ref|XP_002865932.1| abc transporter family protein [Arabidopsis ...	ABC transporters		GO:0010103 P "stomatal complex morphogenesis" GO:0007275	GO:0042626 F "ATPase activity, coupled to transmembrane movement of substances" GO:0005215	GO:0005886 C "plasma membrane" GO:0016020
C118521	15100000000	33.8138	ref|NP_001189638.1| allergen-related protein [Arabidopsis thalia...			GO:0010374 P "stomatal complex development" GO:0007275
C118533	15100000000	33.8138	ref|XP_002885262.1| hypothetical protein ARALYDRAFT_479358 [Arab...	Mismatch repair		GO:0009909 P "regulation of flower development" GO:0050789	GO:0030983 F "mismatched DNA binding" GO:0005488	GO:0005886 C "plasma membrane" GO:0016020
C118555	15100000000	33.8138	ref|XP_001950912.1| PREDICTED: similar to microtubule binding pr...			GO:0051493 P "regulation of cytoskeleton organization" GO:0050789	GO:0003677 F "DNA binding" GO:0005488	GO:0005875 C "microtubule associated complex" GO:0005622
C118685	30100000000	34.809	ref|XP_001948824.1| PREDICTED: similar to CG5800 CG5800-PA [Acyr...
C118725	15100000000	33.8138	emb|CBQ67601.1| related to HSP12-heat shock protein [Sporisorium...			GO:0007155 P "cell adhesion" GO:0009987	GO:0008289 F "lipid binding" GO:0005488	GO:0005737 C "cytoplasm" GO:0005622
C118793	15100000000	33.8138	ref|XP_002878748.1| RNA recognition motif-containing protein [Ar...	mRNA surveillance pathway		GO:0006378 P "mRNA polyadenylation" GO:0006139	GO:0008143 F "poly(A) RNA binding" GO:0005488	GO:0005737 C "cytoplasm" GO:0005622
C255951	2.11168	1.07839	dbj|BAA25434.1| SAUR [Raphanus sativus]
C118921	2.26692	1.18073	ref|XP_002864609.1| hypothetical protein ARALYDRAFT_496034 [Arab...	Plant hormone signal transduction	Phosphoproteinphosphatase.	GO:0010150 P "leaf senescence" GO:0007275	GO:0004722 F "protein serine/threonine phosphatase activity" GO:0003824	GO:0033106 C "cis-Golgi network membrane" GO:0016020
C119019	15100000000	33.8138	ref|XP_001946926.1| PREDICTED: similar to CG18472 CG18472-PA [Ac...
C119093	15100000000	33.8138	gb|AAM60818.1| unknown [Arabidopsis thaliana]			GO:0048527 P "lateral root development" GO:0007275	GO:0003700 F "sequence-specific DNA binding transcription factor activity" GO:0006139	GO:0005634 C "nucleus" GO:0005622
C226797	16900000000	33.9763	gb|AAF20236.1|AC012395_23 putative Sec24-like COPII protein [Ara...	Protein processing in endoplasmic reticulum		GO:0080119 P "ER body organization" GO:0009987	GO:0005509 F "calcium ion binding" GO:0005488	GO:0005829 C "cytosol" GO:0005622
scaffold10458	2.06667	1.04731	ref|XP_002878414.1| hypothetical protein ARALYDRAFT_324619 [Arab...			GO:0006283 P "transcription-coupled nucleotide-excision repair" GO:0006139	GO:0005515 F "protein binding" GO:0005488	GO:0044427 C "chromosomal part" GO:0005622
C180289	11100000000	33.3698	ref|XP_002881874.1| leucine-rich repeat family protein [Arabidop...	Plant-pathogen interaction	Non-specificserine/threonineproteinkinase.	GO:0048443 P "stamen development" GO:0007275	GO:0004674 F "protein serine/threonine kinase activity" GO:0016740	GO:0005886 C "plasma membrane" GO:0016020
C119283	6.93521	2.79394	dbj|BAB17226.1| myrosinase [Raphanus sativus]	Phenylpropanoid biosynthesis	Thioglucosidase.	GO:0019762 P "glucosinolate catabolic process" GO:0008152	GO:0019137 F "thioglucosidase activity" GO:0003824	GO:0022626 C "cytosolic ribosome" GO:0005622
C119497	2.82642	1.49897	ref|XP_002868157.1| hypothetical protein ARALYDRAFT_355149 [Arab...
C120299	15000000000	33.8042	ref|XP_002874816.1| predicted protein [Arabidopsis lyrata subsp....	Glycerophospholipid metabolism	CDP-diacylglycerol--glycerol-3-phosphate3-phosphatidyltransferase.	GO:0042127 P "regulation of cell proliferation" GO:0050789	GO:0008808 F "cardiolipin synthase activity" GO:0016740	GO:0005739 C "mitochondrion" GO:0005622
scaffold38118	2.07682	1.05438	ref|XP_002864803.1| predicted protein [Arabidopsis lyrata subsp....	Endocytosis		GO:0010031 P "circumnutation" NA	GO:0008017 F "microtubule binding" GO:0005488	GO:0010005 C "cortical microtubule, transverse to long axis" GO:0005622
C120541	4.52453	2.17777	ref|NP_198818.1| pathogenesis-related thaumatin-like protein [Ar...		Glucanendo-1,3-beta-D-glucosidase.	GO:0010075 P "regulation of meristem growth" GO:0007275		GO:0005773 C "vacuole" GO:0005622
C120557	30000000000	34.8042	ref|XP_002883355.1| hypothetical protein ARALYDRAFT_479746 [Arab...		RNAhelicase.	GO:0000373 P "Group II intron splicing" GO:0006139	GO:0003677 F "DNA binding" GO:0005488	GO:0005730 C "nucleolus" GO:0005622
C120637	15000000000	33.8042	ref|XP_002868892.1| hypothetical protein ARALYDRAFT_490689 [Arab...			GO:0051168 P "nuclear export" GO:0006810		GO:0005737 C "cytoplasm" GO:0005622
C120893	14900000000	33.7946	ref|XP_002883654.1| anaphase-promoting complex/cyclosome 2 [Arab...	Cell cycle		GO:0010267 P "production of ta-siRNAs involved in RNA interference" GO:0006139	GO:0005515 F "protein binding" GO:0005488	GO:0005819 C "spindle" GO:0005622
C121009	14900000000	33.7946	ref|XP_002882972.1| hypothetical protein ARALYDRAFT_341728 [Arab...			GO:0045492 P "xylan biosynthetic process" GO:0008152	GO:0005515 F "protein binding" GO:0005488	GO:0009506 C "plasmodesma" GO:0016020
C80445	35200000000	35.0349	ref|XP_002885229.1| dihydroxyacetone kinase family protein [Arab...	Methane metabolism	FAD-AMPlyase(cyclizing).	GO:0045087 P "innate immune response" GO:0050896	GO:0004371 F "glycerone kinase activity" GO:0016740	GO:0005829 C "cytosol" GO:0005622
C121141	59600000000	35.7946	ref|XP_002866123.1| hypothetical protein ARALYDRAFT_495692 [Arab...
scaffold13498	2.65205	1.40711	ref|NP_181541.1| protein kinase-like protein [Arabidopsis thalia...		Non-specificserine/threonineproteinkinase.	GO:0007165 P "signal transduction" GO:0050789	GO:0004674 F "protein serine/threonine kinase activity" GO:0016740	GO:0005816 C "spindle pole body" GO:0005622
C121183	59900000000	35.8018	ref|NP_566638.1| sodium:hydrogen antiporter 1 [Arabidopsis thali...
C183061	10900000000	33.3436	ref|XP_002872108.1| hypothetical protein ARALYDRAFT_910470 [Arab...
C121285	14900000000	33.7946	ref|NP_177262.1| pentatricopeptide repeat-containing protein [Ar...			GO:0007131 P "reciprocal meiotic recombination" GO:0006139		GO:0005739 C "mitochondrion" GO:0005622
C121327	14900000000	33.7946	ref|XP_001945975.1| PREDICTED: similar to Metastasis-associated ...			GO:0007165 P "signal transduction" GO:0050789	GO:0005515 F "protein binding" GO:0005488	GO:0005737 C "cytoplasm" GO:0005622
C121373	29800000000	34.7946	gb|AAX19659.1| inward rectifying potassium channel [Brassica rap...			GO:0006813 P "potassium ion transport" GO:0006810	GO:0042802 F "identical protein binding" GO:0005488	GO:0005886 C "plasma membrane" GO:0016020
scaffold32495	2.0133	1.00956	ref|NP_176268.1| NAD(P)-linked oxidoreductase-like protein [Arab...	Vitamin B6 metabolism	Perakinereductase.	GO:0006096 P "glycolysis" GO:0008152	GO:0016614 F "oxidoreductase activity, acting on CH-OH group of donors" GO:0016491	GO:0009941 C "chloroplast envelope" GO:0005622
C121695	44700000000	35.3796	ref|NP_001118595.1| uncharacterized protein [Arabidopsis thalian...
C121751	14900000000	33.7946	ref|XP_002884197.1| hypothetical protein ARALYDRAFT_480864 [Arab...
C121799	44700000000	35.3796	ref|NP_001190117.1| DNA helicase INO80 complex-like 1 [Arabidops...		DNAhelicase.	GO:0010267 P "production of ta-siRNAs involved in RNA interference" GO:0006139
C121813	29800000000	34.7946	ref|XP_002875458.1| hypothetical protein ARALYDRAFT_905130 [Arab...
C286503	2.81865	1.49501	ref|XP_002878479.1| double-stranded RNA-binding domain (dsrbd)-c...	Ribosome biogenesis in eukaryotes	RibonucleaseIII.	GO:0010267 P "production of ta-siRNAs involved in RNA interference" GO:0006139	GO:0003725 F "double-stranded RNA binding" GO:0005488	GO:0005634 C "nucleus" GO:0005622
C121913	14900000000	33.7946	gb|AAB54117.1| putative serine/threonine protein kinase [Brassic...	Vascular smooth muscle contraction	Non-specificserine/threonineproteinkinase.	GO:0048443 P "stamen development" GO:0007275	GO:0004672 F "protein kinase activity" GO:0016740	GO:0009986 C "cell surface" GO:0005623
C122037	29700000000	34.7897	ref|XP_002871778.1| hypothetical protein ARALYDRAFT_488633 [Arab...		Phosphoproteinphosphatase.	GO:0052543 P "callose deposition in cell wall" GO:0009987	GO:0005515 F "protein binding" GO:0005488	GO:0009941 C "chloroplast envelope" GO:0005622
C122047	14800000000	33.7849	ref|NP_197710.1| cytochrome P450 86B1 [Arabidopsis thaliana] >gi...	Stilbenoid, diarylheptanoid and gingerol biosynthesis	Alkane1-monooxygenase.	GO:0042761 P "very long-chain fatty acid biosynthetic process" GO:0008152	GO:0005515 F "protein binding" GO:0005488	GO:0005783 C "endoplasmic reticulum" GO:0005622
scaffold26826	2.81731	1.49432	ref|XP_002892781.1| hypothetical protein ARALYDRAFT_471558 [Arab...
C122243	14800000000	33.7849	ref|XP_002873258.1| glutaredoxin family protein [Arabidopsis lyr...
C122389	14800000000	33.7849	gb|AAC28236.1| T27D20.19 gene product [Arabidopsis thaliana] >gi...
scaffold26038	2.37997	1.25094	ref|XP_002887346.1| hypothetical protein ARALYDRAFT_476243 [Arab...			GO:0019395 P "fatty acid oxidation" GO:0008152	GO:0042562 F "hormone binding" GO:0005488
C66967	18600000000	34.1146	ref|NP_193401.2| putative RNA helicase [Arabidopsis thaliana] >g...	Spliceosome	RNAhelicase.	GO:0018996 P "molting cycle, collagen and cuticulin-based cuticle" NA	GO:0005515 F "protein binding" GO:0005488	GO:0016020 C "membrane" GO:0016020
C122619	14800000000	33.7849	ref|XP_001950659.1| PREDICTED: similar to tRNA selenocysteine as...
C122643	14800000000	33.7849	emb|CAB83139.1| putative protein [Arabidopsis thaliana]			GO:0031425 P "chloroplast RNA processing" GO:0006139		GO:0009507 C "chloroplast" GO:0005622
C122781	44500000000	35.3731	ref|NP_180104.3| TRAF-like protein [Arabidopsis thaliana] >gi|11...	Aminoacyl-tRNA biosynthesis	Serine--tRNAligase.	GO:0000302 P "response to reactive oxygen species" GO:0050896	GO:0008307 F "structural constituent of muscle" GO:0005198	GO:0005737 C "cytoplasm" GO:0005622
C122829	29700000000	34.7897	ref|NP_191798.1| protein trichome birefringence-like 6 [Arabidop...
C122873	74100000000	36.1088	ref|NP_001117218.1| NLA (nitrogen limitation adaptation); ubiqui...			GO:0010167 P "response to nitrate" GO:0050896	GO:0004842 F "ubiquitin-protein ligase activity" GO:0016874	GO:0005634 C "nucleus" GO:0005622
C122903	14800000000	33.7849	ref|XP_002894563.1| predicted protein [Arabidopsis lyrata subsp....		Non-specificserine/threonineproteinkinase.			GO:0005886 C "plasma membrane" GO:0016020
C183229	32800000000	34.933	ref|NP_196940.1| ubiquitin family protein [Arabidopsis thaliana]...			GO:0010228 P "vegetative to reproductive phase transition of meristem" GO:0007275		GO:0005829 C "cytosol" GO:0005622
C123469	14700000000	33.7751	ref|XP_002882604.1| hypothetical protein ARALYDRAFT_478219 [Arab...			GO:0007219 P "Notch signaling pathway" GO:0050789	GO:0032947 F "protein complex scaffold" GO:0005198	GO:0035068 C "micro-ribonucleoprotein complex" GO:0005622
C123825	14700000000	33.7751	ref|NP_001190580.1| Thioesterase-like protein [Arabidopsis thali...	Primary bile acid biosynthesis	Enoyl-CoAhydratase2.	GO:0006635 P "fatty acid beta-oxidation" GO:0008152	GO:0080023 F "3R-hydroxyacyl-CoA dehydratase activity" GO:0016829	GO:0005739 C "mitochondrion" GO:0005622
C123833	14700000000	33.7751	ref|XP_001634321.1| predicted protein [Nematostella vectensis] >...	Spliceosome	Inositol-polyphosphate5-phosphatase.	GO:0000389 P "nuclear mRNA 3{prime}-splice site recognition" GO:0006139	GO:0050840 F "extracellular matrix binding" GO:0005488	GO:0005634 C "nucleus" GO:0005622
scaffold9662	2.25532	1.17333	ref|XP_002880993.1| hypothetical protein ARALYDRAFT_901792 [Arab...			GO:0006869 P "lipid transport" GO:0006810	GO:0005515 F "protein binding" GO:0005488	GO:0009507 C "chloroplast" GO:0005622
scaffold34299	4.79791	2.26241	gb|AAP37970.1| seed specific protein Bn15D17A [Brassica napus]			GO:0010310 P "regulation of hydrogen peroxide metabolic process" GO:0050789	GO:0003677 F "DNA binding" GO:0005488	GO:0016020 C "membrane" GO:0016020
scaffold32488	4.52419	2.17766	ref|XP_002882126.1| hypothetical protein ARALYDRAFT_904242 [Arab...		Pectinesterase.	GO:0006569 P "tryptophan catabolic process" GO:0008152	GO:0030599 F "pectinesterase activity" GO:0003824	GO:0005737 C "cytoplasm" GO:0005622
scaffold37722	2.6748	1.41943	ref|NP_173134.2| alpha-1,2-mannosyltransferase [Arabidopsis thal...	N-Glycan biosynthesis	Dol-P-Man:Man(8)GlcNAc(2)-PP-Dolalpha-1,2-mannosyltransferase.	GO:0006490 P "oligosaccharide-lipid intermediate biosynthetic process" GO:0008152	GO:0004377 F "GDP-Man:Man3GlcNAc2-PP-Dol alpha-1,2-mannosyltransferase activity" GO:0016740	GO:0005789 C "endoplasmic reticulum membrane" GO:0016020
C124301	14700000000	33.7751	gb|AAN06607.1| chromosome condensation regulator protein [Cicer ...	Ubiquitin mediated proteolysis	Non-specificserine/threonineproteinkinase.	GO:0006886 P "intracellular protein transport" GO:0006810	GO:0005515 F "protein binding" GO:0005488	GO:0072372 C "primary cilium" GO:0005623
C124363	59000000000	35.78	ref|XP_002489126.1| hypothetical protein SORBIDRAFT_0019s003280 ...		RNA-directedDNApolymerase.
C124491	14700000000	33.7751	emb|CAB45451.1| xanthine dehydrogenase [Arabidopsis thaliana] >g...	Caffeine metabolism	Xanthinedehydrogenase.	GO:0046110 P "xanthine metabolic process" GO:0006139	GO:0004854 F "xanthine dehydrogenase activity" GO:0016491	GO:0005829 C "cytosol" GO:0005622
C134483	56200000000	35.7099	ref|XP_002868995.1| hypothetical protein ARALYDRAFT_490890 [Arab...
C125061	14700000000	33.7751	ref|XP_002875036.1| EDA8/MEE46 [Arabidopsis lyrata subsp. lyrata...
C125079	14700000000	33.7751	pir||C96517 hypothetical protein F16N3.7 [imported] - Arabidopsi...	Stilbenoid, diarylheptanoid and gingerol biosynthesis	Benzoate4-monooxygenase.	GO:0006631 P "fatty acid metabolic process" GO:0008152	GO:0005515 F "protein binding" GO:0005488	GO:0005773 C "vacuole" GO:0005622
C125119	14700000000	33.7751	ref|XP_002890461.1| hypothetical protein ARALYDRAFT_472413 [Arab...			GO:0006869 P "lipid transport" GO:0006810	GO:0005319 F "lipid transporter activity" GO:0005215	GO:0005737 C "cytoplasm" GO:0005622
C125167	14700000000	33.7751	ref|NP_680458.1| Interleukin-1 receptor-associated kinase 4 prot...		Non-specificserine/threonineproteinkinase.	GO:0009793 P "embryo development ending in seed dormancy" GO:0007275
C94827	33300000000	34.9548	ref|NP_197304.1| SAUR-like auxin-responsive protein [Arabidopsis...
C244201	3.9403	1.9783	ref|XP_002884501.1| hypothetical protein ARALYDRAFT_477820 [Arab...
C125339	14700000000	33.7751	ref|NP_568446.1| two-component response regulator-like APRR5 [Ar...	Circadian rhythm - plant		GO:0005982 P "starch metabolic process" GO:0008152	GO:0003677 F "DNA binding" GO:0005488	GO:0005634 C "nucleus" GO:0005622
C284869	3.94388	1.97961	ref|NP_198655.1| putative F-box protein [Arabidopsis thaliana] >...			GO:0048573 P "photoperiodism, flowering" GO:0007275		GO:0016020 C "membrane" GO:0016020
C125403	73300000000	36.0931	ref|XP_002892039.1| hypothetical protein ARALYDRAFT_887257 [Arab...
C125449	14700000000	33.7751	ref|XP_002887643.1| hypothetical protein ARALYDRAFT_476807 [Arab...			GO:0010150 P "leaf senescence" GO:0007275	GO:0003680 F "AT DNA binding" GO:0005488	GO:0005634 C "nucleus" GO:0005622
C125515	29300000000	34.7702	ref|XP_002870791.1| pentatricopeptide repeat-containing protein ...			GO:0016556 P "mRNA modification" GO:0006139		GO:0009507 C "chloroplast" GO:0005622
scaffold14558	43600000000	35.3436	ref|XP_002870642.1| hypothetical protein ARALYDRAFT_493847 [Arab...	Plant-pathogen interaction		GO:0010091 P "trichome branching" GO:0030154	GO:0005515 F "protein binding" GO:0005488	GO:0005634 C "nucleus" GO:0005622
C225733	2.54485	1.34758	dbj|BAJ34415.1| unnamed protein product [Thellungiella halophila]			GO:0009611 P "response to wounding" GO:0050896	GO:0008515 F "sucrose transmembrane transporter activity" GO:0005215	GO:0090406 C "pollen tube" GO:0005623
C125793	29200000000	34.7652	ref|NP_568439.1| WRKY DNA-binding protein 30 [Arabidopsis thalia...			GO:0009751 P "response to salicylic acid stimulus" GO:0050896	GO:0005515 F "protein binding" GO:0005488	GO:0005737 C "cytoplasm" GO:0005622
C125973	43800000000	35.3502	ref|XP_002887932.1| zinc finger family protein [Arabidopsis lyra...
scaffold18380	4.53165	2.18004	ref|XP_002884628.1| ATPAP15/PAP15 [Arabidopsis lyrata subsp. lyr...		Acidphosphatase.	GO:0009846 P "pollen germination" NA	GO:0003993 F "acid phosphatase activity" GO:0003824	GO:0005618 C "cell wall" GO:0005623
C126137	14600000000	33.7652	ref|XP_002881885.1| hypothetical protein ARALYDRAFT_483406 [Arab...
scaffold28171	3.975	1.99095	ref|XP_002876804.1| ATPSKR1 [Arabidopsis lyrata subsp. lyrata] >...	Plant hormone signal transduction	Non-specificserine/threonineproteinkinase.	GO:0009611 P "response to wounding" GO:0050896	GO:0001653 F "peptide receptor activity" GO:0005488	GO:0005886 C "plasma membrane" GO:0016020
scaffold22715	3.38043	1.75721	ref|XP_002879589.1| E2F transcription factor-3 [Arabidopsis lyra...			GO:0045893 P "positive regulation of transcription, DNA-dependent" GO:0050789	GO:0003677 F "DNA binding" GO:0005488	GO:0005737 C "cytoplasm" GO:0005622
C126357	14600000000	33.7652	ref|NP_187801.3| homogentisate solanesyltransferase [Arabidopsis...
C126485	14600000000	33.7652	ref|XP_002884509.1| hypothetical protein ARALYDRAFT_477824 [Arab...			GO:0048443 P "stamen development" GO:0007275
C126623	14600000000	33.7652	ref|NP_001119504.1| unknown protein [Arabidopsis thaliana]
C126985	29000000000	34.7553	ref|XP_001943501.1| PREDICTED: similar to chromatin-specific tra...			GO:0032786 P "positive regulation of transcription elongation, DNA-dependent" GO:0050789	GO:0003682 F "chromatin binding" GO:0005488	GO:0005654 C "nucleoplasm" GO:0005622
C355999	2.56098	1.35669	ref|XP_002869655.1| calmodulin-binding protein [Arabidopsis lyra...
scaffold27809	4.50515	2.17158	ref|NP_174294.1| Intron maturase, type II-like protein [Arabidop...
C127485	72500000000	36.0773	ref|NP_001156111.1| neighbor of COX4-like [Acyrthosiphon pisum] ...					GO:0005737 C "cytoplasm" GO:0005622
C343089	2.11538	1.08092	dbj|BAJ34330.1| unnamed protein product [Thellungiella halophila]
C128077	3.96875	1.98868	ref|NP_188710.1| polycomb group protein FERTILIZATION-INDEPENDEN...			GO:2000014 P "regulation of endosperm development" GO:0050789	GO:0005515 F "protein binding" GO:0005488	GO:0043078 C "polar nucleus" GO:0005622
C128091	43300000000	35.3336	ref|NP_001189955.1| dual specificity protein phosphatase 1 [Arab...	Regulation of actin cytoskeleton	Phosphoproteinphosphatase.	GO:0070417 P "cellular response to cold" GO:0050896	GO:0008138 F "protein tyrosine/serine/threonine phosphatase activity" GO:0003824	GO:0005737 C "cytoplasm" GO:0005622
C128121	28900000000	34.7504	dbj|BAE99450.1| hypothetical protein [Arabidopsis thaliana]
C128361	28900000000	34.7504	dbj|BAH57201.1| AT1G05320 [Arabidopsis thaliana]	Ribosome biogenesis in eukaryotes	Histoneacetyltransferase.	GO:0044351 P "macropinocytosis" NA	GO:0003899 F "DNA-directed RNA polymerase activity" GO:0016740	GO:0005736 C "DNA-directed RNA polymerase I complex" GO:0005622
C128423	14400000000	33.7453	emb|CAB62303.1| kinesin-like protein [Arabidopsis thaliana]
C128475	14400000000	33.7453	ref|XP_001942674.1| PREDICTED: similar to troponin C type IIIa [...	Olfactory transduction	Non-specificserine/threonineproteinkinase.	GO:0002119 P "nematode larval development" GO:0007275	GO:0031013 F "troponin I binding" GO:0005488	GO:0005737 C "cytoplasm" GO:0005622
C128563	14400000000	33.7453	ref|NP_200620.1| TIR-NBS-LRR class disease resistance protein [A...	NOD-like receptor signaling pathway		GO:0010193 P "response to ozone" GO:0050896	GO:0005178 F "integrin binding" GO:0005488	GO:0005739 C "mitochondrion" GO:0005622
C92567	33700000000	34.972	ref|XP_002886047.1| hypothetical protein ARALYDRAFT_480536 [Arab...
C128663	14400000000	33.7453	ref|XP_002886616.1| ATGOLS4 [Arabidopsis lyrata subsp. lyrata] >...
C128737	57700000000	35.7479	ref|XP_001950169.1| PREDICTED: similar to replication factors MC...	Cell cycle	DNAhelicase.	GO:0006260 P "DNA replication" GO:0006139	GO:0043138 F "3{prime}-5{prime} DNA helicase activity" GO:0003824	GO:0000785 C "chromatin" GO:0005622
C128743	2.03925	1.02804	ref|XP_001513459.1| PREDICTED: similar to insulinoma protein (ri...	Ribosome		GO:0001510 P "RNA methylation" GO:0006139	GO:0003735 F "structural constituent of ribosome" GO:0005198	GO:0022626 C "cytosolic ribosome" GO:0005622
C128821	72200000000	36.0713	ref|XP_002867569.1| hypothetical protein ARALYDRAFT_492181 [Arab...			GO:0048767 P "root hair elongation" GO:0030154	GO:0005515 F "protein binding" GO:0005488	GO:0031225 C "anchored to membrane" GO:0016020
C128859	14400000000	33.7453	ref|XP_002885175.1| pentatricopeptide repeat-containing protein ...		DNA-directedRNApolymerase.	GO:0006979 P "response to oxidative stress" GO:0050896	GO:0003723 F "RNA binding" GO:0005488	GO:0005739 C "mitochondrion" GO:0005622
C96327	16600000000	33.9505	ref|XP_002869352.1| serine carboxypeptidase S28 family protein [...	Protein digestion and absorption	LysosomalPro-Xaacarboxypeptidase.	GO:0007596 P "blood coagulation" GO:0050896	GO:0004185 F "serine-type carboxypeptidase activity" GO:0003824	GO:0005886 C "plasma membrane" GO:0016020
C129067	14400000000	33.7453	ref|NP_179699.4| uncharacterized protein [Arabidopsis thaliana] ...			GO:0048527 P "lateral root development" GO:0007275	GO:0042802 F "identical protein binding" GO:0005488	GO:0005634 C "nucleus" GO:0005622
C129127	14400000000	33.7453	gb|AAG52610.1|AC016447_19 hypothetical protein; 32623-30287 [Ara...
C129479	14400000000	33.7453	ref|XP_002892954.1| hypothetical protein ARALYDRAFT_471958 [Arab...
C226417	2.24503	1.16674	ref|NP_188480.1| uncharacterized protein [Arabidopsis thaliana] ...			GO:0060426 P "lung vasculature development" GO:0007275	GO:0019900 F "kinase binding" GO:0005488	GO:0005737 C "cytoplasm" GO:0005622
C129579	57400000000	35.7403	ref|XP_002865381.1| zinc finger family protein [Arabidopsis lyra...			GO:0010167 P "response to nitrate" GO:0050896	GO:0005515 F "protein binding" GO:0005488	GO:0005634 C "nucleus" GO:0005622
C129623	14400000000	33.7453	ref|XP_002891812.1| beta-fructofuranosidase 5 [Arabidopsis lyrat...	Galactose metabolism	Fructanbeta-fructosidase.	GO:0009611 P "response to wounding" GO:0050896	GO:0004564 F "beta-fructofuranosidase activity" GO:0003824	GO:0005773 C "vacuole" GO:0005622
C219689	4.52396	2.17759	ref|XP_002878542.1| hypothetical protein ARALYDRAFT_480991 [Arab...			GO:0032544 P "plastid translation" GO:0008152		GO:0009941 C "chloroplast envelope" GO:0005622
C130559	14300000000	33.7353	gb|ABY68330.1| At1g04330 [Arabidopsis thaliana] >gi|165874860|gb...
C130581	28600000000	34.7353	ref|XP_002887320.1| zinc finger (Ran-binding) family protein [Ar...
scaffold19311	13300000000	33.6307	ref|XP_002871121.1| predicted protein [Arabidopsis lyrata subsp....	RNA degradation	RNAhelicase.	GO:0009615 P "response to virus" GO:0050896	GO:0005515 F "protein binding" GO:0005488	GO:0005737 C "cytoplasm" GO:0005622
scaffold23219	2.04584	1.03269	ref|XP_002866408.1| hypothetical protein ARALYDRAFT_919338 [Arab...		RNAhelicase.	GO:0009220 P "pyrimidine ribonucleotide biosynthetic process" GO:0006139	GO:0005515 F "protein binding" GO:0005488	GO:0005730 C "nucleolus" GO:0005622
C131321	28600000000	34.7353	ref|XP_002887542.1| hypothetical protein ARALYDRAFT_316385 [Arab...
C131343	28600000000	34.7353	gb|AAM60963.1| D-type cyclin [Arabidopsis thaliana]	Plant hormone signal transduction		GO:0010382 P "cellular cell wall macromolecule metabolic process" GO:0008152	GO:0005515 F "protein binding" GO:0005488	GO:0005737 C "cytoplasm" GO:0005622
scaffold4785	2.23786	1.16212	ref|NP_181050.1| octicosapeptide/Phox/Be.1 domain-containing pro...	MAPK signaling pathway	Non-specificserine/threonineproteinkinase.	GO:2000069 P "regulation of post-embryonic root development" GO:0050789	GO:0004674 F "protein serine/threonine kinase activity" GO:0016740	GO:0005789 C "endoplasmic reticulum membrane" GO:0016020
C268957	2.06886	1.04884	gb|AAG00256.1|AC002130_21 F1N21.7 [Arabidopsis thaliana]
C131485	57100000000	35.7328	ref|XP_002511947.1| Protein UNUSUAL FLORAL ORGANS, putative [Ric...			GO:0006869 P "lipid transport" GO:0006810	GO:0004842 F "ubiquitin-protein ligase activity" GO:0016874
C131617	42600000000	35.3101	ref|NP_188697.1| F-box family protein-like protein [Arabidopsis ...
C131715	14200000000	33.7252	gb|AAM15332.1| putative reverse transcriptase [Arabidopsis thali...
C131891	85200000000	36.3101	ref|XP_002863589.1| hypothetical protein ARALYDRAFT_917176 [Arab...	RNA transport
C131999	56800000000	35.7252	ref|NP_849526.1| uncharacterized protein [Arabidopsis thaliana] ...
scaffold46355	7.27733	2.86341	ref|XP_002882040.1| hypothetical protein ARALYDRAFT_483730 [Arab...	Pathogenic Escherichia coli infection	DNAhelicase.	GO:0000278 P "mitotic cell cycle" GO:0009987	GO:0005515 F "protein binding" GO:0005488	GO:0005829 C "cytosol" GO:0005622
C132237	14200000000	33.7252	ref|XP_002870136.1| lyase/ magnesium ion binding protein [Arabid...	Monoterpenoid biosynthesis	Alpha-farnesenesynthase.	GO:0009611 P "response to wounding" GO:0050896	GO:0050551 F "myrcene synthase activity" GO:0016829	GO:0009570 C "chloroplast stroma" GO:0005622
C132339	56800000000	35.7252	ref|XP_002883830.1| hypothetical protein ARALYDRAFT_480339 [Arab...
C132353	14200000000	33.7252	ref|XP_002892402.1| transcription factor IIA large subunit [Arab...	Basal transcription factors		GO:0016032 P "viral reproduction" NA	GO:0003677 F "DNA binding" GO:0005488	GO:0005737 C "cytoplasm" GO:0005622
scaffold16219	5100000000	32.2479	ref|NP_001184943.1| DNA replication ATP-dependent helicase Dna2 ...	DNA replication	DNAhelicase.	GO:0031860 P "telomeric 3{prime} overhang formation" GO:0006139	GO:0042162 F "telomeric DNA binding" GO:0005488	GO:0000784 C "nuclear chromosome, telomeric region" GO:0005622
scaffold28404	3.32792	1.73462	gb|AAB82639.1| putative non-LTR retroelement reverse transcripta...	RNA transport	Non-specificserine/threonineproteinkinase.	GO:0006355 P "regulation of transcription, DNA-dependent" GO:0050789	GO:0047485 F "protein N-terminus binding" GO:0005488	GO:0005634 C "nucleus" GO:0005622
C275571	11900000000	33.4702	ref|XP_002883240.1| hypothetical protein ARALYDRAFT_479559 [Arab...
C183421	54700000000	35.6708	ref|XP_002864717.1| hypothetical protein ARALYDRAFT_919354 [Arab...
C132815	42400000000	35.3033	ref|XP_002884074.1| hypothetical protein ARALYDRAFT_900113 [Arab...	Plant-pathogen interaction		GO:0009816 P "defense response to bacterium, incompatible interaction" GO:0050896	GO:0005515 F "protein binding" GO:0005488	GO:0016020 C "membrane" GO:0016020
C133099	42400000000	35.3033	ref|XP_002892597.1| hypothetical protein ARALYDRAFT_888368 [Arab...		Alpha-glucan,waterdikinase.	GO:0005982 P "starch metabolic process" GO:0008152	GO:0005515 F "protein binding" GO:0005488	GO:0009941 C "chloroplast envelope" GO:0005622
C133103	42400000000	35.3033	ref|XP_002866511.1| hypothetical protein ARALYDRAFT_919556 [Arab...					GO:0005886 C "plasma membrane" GO:0016020
C133129	56500000000	35.7175	gb|AAM13105.1| unknown protein [Arabidopsis thaliana] >gi|221362...
C133393	28300000000	34.7201	dbj|BAD44245.1| unknown protein [Arabidopsis thaliana]		Ubiquitin--proteinligase.	GO:0009693 P "ethylene biosynthetic process" GO:0008152	GO:0004842 F "ubiquitin-protein ligase activity" GO:0016874	GO:0005886 C "plasma membrane" GO:0016020
C212701	2.2638	1.17875	ref|XP_002884672.1| hypothetical protein ARALYDRAFT_896962 [Arab...
C133985	56200000000	35.7099	ref|NP_172926.2| Cytochrome b561/ferric reductase transmembrane-...	Mineral absorption	Ascorbateferrireductase(transmembrane).	GO:0009932 P "cell tip growth" GO:0009987	GO:0005515 F "protein binding" GO:0005488	GO:0009507 C "chloroplast" GO:0005622
C204049	9700000000	33.1753	ref|XP_002889922.1| hypothetical protein ARALYDRAFT_888542 [Arab...	Plant-pathogen interaction		GO:0009816 P "defense response to bacterium, incompatible interaction" GO:0050896	GO:0000166 F "nucleotide binding" GO:0005488	GO:0005886 C "plasma membrane" GO:0016020
C134121	70300000000	36.0328	ref|XP_002888687.1| hypothetical protein ARALYDRAFT_476012 [Arab...	Phenylalanine metabolism	Peroxidase.	GO:0010075 P "regulation of meristem growth" GO:0007275	GO:0004601 F "peroxidase activity" GO:0016491	GO:0005618 C "cell wall" GO:0005623
C134131	28100000000	34.7099	gb|AAY40785.1| diacylglycerol acyltransferase DGAT2 [Brassica ju...	Glycerolipid metabolism	DiacylglycerolO-acyltransferase.	GO:0009749 P "response to glucose stimulus" GO:0050896	GO:0004144 F "diacylglycerol O-acyltransferase activity" GO:0016740	GO:0009941 C "chloroplast envelope" GO:0005622
C206235	28800000000	34.7453	gb|AAB71451.1| YUP8H12.12 [Arabidopsis thaliana]
scaffold10100	2.76757	1.46862	ref|NP_199502.2| transcription factor jumonji and C5HC2 type zin...			GO:0009741 P "response to brassinosteroid stimulus" GO:0050896	GO:0032453 F "histone demethylase activity (H3-K4 specific)" GO:0003824	GO:0005634 C "nucleus" GO:0005622
scaffold45972	2.16238	1.11262	dbj|BAJ33902.1| unnamed protein product [Thellungiella halophila]			GO:0006355 P "regulation of transcription, DNA-dependent" GO:0050789	GO:0008270 F "zinc ion binding" GO:0005488	GO:0005886 C "plasma membrane" GO:0016020
scaffold28187	8500000000	32.9848	ref|XP_002869503.1| hypothetical protein ARALYDRAFT_491927 [Arab...
C135175	14000000000	33.7047	ref|XP_002285581.1| PREDICTED: hypothetical protein [Vitis vinif...			GO:0048193 P "Golgi vesicle transport" GO:0006810	GO:0071568 F "UFM1 conjugating enzyme activity" GO:0016874
C135241	28000000000	34.7047	ref|XP_002882280.1| hypothetical protein ARALYDRAFT_477567 [Arab...
C135441	55900000000	35.7021	ref|XP_002879207.1| hypothetical protein ARALYDRAFT_901887 [Arab...	Xylene degradation	TropinonereductaseI.	GO:0046686 P "response to cadmium ion" GO:0050896	GO:0004316 F "3-oxoacyl-[acyl-carrier-protein] reductase (NADPH) activity" GO:0016491	GO:0043231 C "intracellular membrane-bounded organelle" GO:0005622
scaffold18367	2.488	1.31499	ref|XP_002890588.1| predicted protein [Arabidopsis lyrata subsp....			GO:0010583 P "response to cyclopentenone" GO:0050896	GO:0005515 F "protein binding" GO:0005488	GO:0005739 C "mitochondrion" GO:0005622
C135943	27800000000	34.6944	ref|NP_179356.1| putative AMP-binding protein [Arabidopsis thali...		Butyrate--CoAligase.	GO:0009686 P "gibberellin biosynthetic process" GO:0008152	GO:0047760 F "butyrate-CoA ligase activity" GO:0016874	GO:0005777 C "peroxisome" GO:0005622
C136101	13900000000	33.6944	ref|XP_001944257.1| PREDICTED: hypothetical protein [Acyrthosiph...
C136141	13900000000	33.6944	ref|XP_001945720.1| PREDICTED: similar to Thiolester containing ...	Complement and coagulation cascades		GO:0006956 P "complement activation" GO:0008152	GO:0005102 F "receptor binding" GO:0005488	GO:0005576 C "extracellular region" GO:0005576
C136231	13900000000	33.6944	ref|XP_001947367.1| PREDICTED: similar to CG4433 CG4433-PB [Acyr...
C136253	13900000000	33.6944	ref|XP_001951100.1| PREDICTED: similar to splicing factor, argin...	Spliceosome	RNAhelicase.	GO:0006874 P "cellular calcium ion homeostasis" GO:0009987	GO:0005246 F "calcium channel regulator activity" NA	GO:0005886 C "plasma membrane" GO:0016020
C136391	41700000000	35.2793	ref|XP_002872970.1| chloroplast transketolase [Arabidopsis lyrat...	Carbon fixation in photosynthetic organisms	Transketolase.	GO:0009051 P "pentose-phosphate shunt, oxidative branch" GO:0006139	GO:0004802 F "transketolase activity" GO:0016740	GO:0009535 C "chloroplast thylakoid membrane" GO:0016020
C136527	2.82927	1.50043	ref|NP_198585.2| GDSL esterase/lipase [Arabidopsis thaliana] >gi...			GO:0009751 P "response to salicylic acid stimulus" GO:0050896	GO:0016298 F "lipase activity" GO:0003824	GO:0048046 C "apoplast" GO:0005576
scaffold31982	2.91156	1.54179	gb|ABD64941.1| Ulp1 protease family protein [Brassica oleracea]
C136589	2.26423	1.17902	ref|NP_178160.1| VQ motif-containing protein [Arabidopsis thalia...
C136641	13900000000	33.6944	ref|XP_002870695.1| hypothetical protein ARALYDRAFT_916181 [Arab...	Toll-like receptor signaling pathway	Dual-specificitykinase.	GO:0046777 P "protein autophosphorylation" GO:0008152	GO:0004672 F "protein kinase activity" GO:0016740	GO:0031252 C "cell leading edge" GO:0005623
scaffold24729	2.25862	1.17544	dbj|BAH20406.1| AT1G12460 [Arabidopsis thaliana]	Plant hormone signal transduction	Non-specificserine/threonineproteinkinase.	GO:0048443 P "stamen development" GO:0007275	GO:0004672 F "protein kinase activity" GO:0016740	GO:0005886 C "plasma membrane" GO:0016020
C136681	27700000000	34.6892	ref|NP_001233016.1| uncharacterized protein LOC100162938 [Acyrth...
C136705	13800000000	33.6839	ref|NP_171753.1| P-glycoprotein 11 [Arabidopsis thaliana] >gi|75...	ABC transporters	Xenobiotic-transportingATPase.	GO:0000303 P "response to superoxide" GO:0050896	GO:0008559 F "xenobiotic-transporting ATPase activity" GO:0005215	GO:0005886 C "plasma membrane" GO:0016020
C136907	27700000000	34.6892	ref|NP_001077782.1| ROTUNDIFOLIA like 21 protein [Arabidopsis th...
C136991	2.07428	1.05261	ref|XP_002892585.1| ADP-ribosylation factor [Arabidopsis lyrata ...			GO:0006499 P "N-terminal protein myristoylation" GO:0008152	GO:0016004 F "phospholipase activator activity" GO:0030234	GO:0005829 C "cytosol" GO:0005622
C245335	2.26515	1.17961	emb|CAB41330.1| putative protein [Arabidopsis thaliana]
C209067	9400000000	33.13	ref|XP_002891289.1| hypothetical protein ARALYDRAFT_891393 [Arab...
scaffold24801	3.67308	1.87699	ref|XP_002864556.1| hypothetical protein ARALYDRAFT_495927 [Arab...			GO:0006605 P "protein targeting" GO:0006810	GO:0005515 F "protein binding" GO:0005488	GO:0005730 C "nucleolus" GO:0005622
C205351	2.54094	1.34536	ref|NP_567399.3| defensin-like protein 37 [Arabidopsis thaliana]...			GO:0000041 P "transition metal ion transport" GO:0006810
C137839	13800000000	33.6839	ref|XP_002874942.1| hypothetical protein ARALYDRAFT_912022 [Arab...	Mismatch repair		GO:0048453 P "sepal formation" GO:0007275	GO:0005515 F "protein binding" GO:0005488	GO:0032301 C "MutSalpha complex" GO:0005622
C197465	20200000000	34.2336	ref|NP_176945.1| uncharacterized protein [Arabidopsis thaliana] ...		Protein-disulfidereductase.	GO:0046686 P "response to cadmium ion" GO:0050896		GO:0005829 C "cytosol" GO:0005622
C138107	13800000000	33.6839	ref|NP_001189651.1| Type II inositol-1,4,5-trisphosphate 5-phosp...		Phosphoinositide5-phosphatase.	GO:0046855 P "inositol phosphate dephosphorylation" GO:0008152	GO:0052658 F "inositol-1,4,5-trisphosphate 5-phosphatase activity" GO:0003824	GO:0005634 C "nucleus" GO:0005622
C138131	68900000000	36.0038	ref|XP_002887789.1| predicted protein [Arabidopsis lyrata subsp....	Lipopolysaccharide biosynthesis	3-deoxy-8-phosphooctulonatesynthase.	GO:0010306 P "rhamnogalacturonan II biosynthetic process" GO:0008152	GO:0008676 F "3-deoxy-8-phosphooctulonate synthase activity" GO:0016740	GO:0005829 C "cytosol" GO:0005622
scaffold22251	2.11913	1.08347	ref|XP_002890952.1| hypothetical protein ARALYDRAFT_473372 [Arab...	Steroid biosynthesis	Sterol24-C-methyltransferase.	GO:0009651 P "response to salt stress" GO:0050896	GO:0008757 F "S-adenosylmethionine-dependent methyltransferase activity" GO:0016740	GO:0005794 C "Golgi apparatus" GO:0005622
C138383	13800000000	33.6839	ref|XP_001943769.1| PREDICTED: similar to galactoside-binding so...
C138415	13800000000	33.6839	ref|XP_001944447.1| PREDICTED: similar to caspase-1 [Acyrthosiph...	Pathways in cancer	Caspase-3.	GO:0035103 P "sterol regulatory element binding protein cleavage" GO:0008152	GO:0004197 F "cysteine-type endopeptidase activity" GO:0003824	GO:0005737 C "cytoplasm" GO:0005622
C138477	27500000000	34.6787	dbj|BAE99175.1| hypothetical protein [Arabidopsis thaliana]
C138507	13800000000	33.6839	gb|ACH99805.1| WRKY44 transcription factor [Brassica napus]	Plant-pathogen interaction		GO:0001708 P "cell fate specification" GO:0030154	GO:0003700 F "sequence-specific DNA binding transcription factor activity" GO:0006139	GO:0005634 C "nucleus" GO:0005622
C138695	2.26749	1.1811	ref|XP_002871430.1| hypothetical protein ARALYDRAFT_325603 [Arab...			GO:0007399 P "nervous system development" GO:0007275	GO:0008233 F "peptidase activity" GO:0003824	GO:0005886 C "plasma membrane" GO:0016020
scaffold20109	43000000000	35.3236	ref|XP_002875056.1| ATRNL [Arabidopsis lyrata subsp. lyrata] >gi...
C138901	68900000000	36.0038	ref|XP_002880101.1| hypothetical protein ARALYDRAFT_483550 [Arab...
scaffold17266	25400000000	34.5641	ref|XP_002871086.1| hypothetical protein ARALYDRAFT_487213 [Arab...
C139009	124000000000	36.8515	gb|ABD64947.1| ethylene responsive element binding factor, putat...	Plant hormone signal transduction		GO:0009873 P "ethylene mediated signaling pathway" GO:0050789	GO:0003700 F "sequence-specific DNA binding transcription factor activity" GO:0006139	GO:0005622 C "intracellular" GO:0005622
C139291	13700000000	33.6735	gb|AAD08951.1| putative reverse transcriptase [Arabidopsis thali...
scaffold40219	2.08303	1.05869	dbj|BAJ34198.1| unnamed protein product [Thellungiella halophila]	Other types of O-glycan biosynthesis	ProteinO-GlcNActransferase.	GO:0010267 P "production of ta-siRNAs involved in RNA interference" GO:0006139	GO:0005515 F "protein binding" GO:0005488	GO:0048471 C "perinuclear region of cytoplasm" GO:0005622
scaffold34882	2.24731	1.1682	ref|XP_002871608.1| ankyrin repeat family protein [Arabidopsis l...	Neurotrophin signaling pathway	Non-specificserine/threonineproteinkinase.	GO:0010882 P "regulation of cardiac muscle contraction by calcium ion signaling" GO:0050789	GO:0030507 F "spectrin binding" GO:0005488	GO:0014704 C "intercalated disc" GO:0016020
C139739	110000000000	36.6735	ref|XP_002864930.1| hypothetical protein ARALYDRAFT_919817 [Arab...			GO:0006952 P "defense response" GO:0050896
C230621	2.22603	1.15447	ref|XP_002891829.1| hypothetical protein ARALYDRAFT_314757 [Arab...
C139881	13700000000	33.6735	ref|XP_001951240.1| PREDICTED: similar to AGAP001310-PA [Acyrtho...		Protein-S-isoprenylcysteineO-methyltransferase.	GO:0006612 P "protein targeting to membrane" GO:0006810	GO:0003880 F "protein C-terminal carboxyl O-methyltransferase activity" GO:0016740	GO:0005783 C "endoplasmic reticulum" GO:0005622
scaffold17365	3.36256	1.74956	ref|XP_002889756.1| hypothetical protein ARALYDRAFT_471048 [Arab...	Circadian rhythm - plant		GO:0031539 P "positive regulation of anthocyanin metabolic process" GO:0050789	GO:0042802 F "identical protein binding" GO:0005488	GO:0005634 C "nucleus" GO:0005622
C226259	59400000000	35.7897	ref|NP_001190747.1| pleckstrin homology (PH) domain-containing p...
C288487	53400000000	35.6361	ref|NP_187722.1| RING-H2 finger protein ATL66 [Arabidopsis thali...		Ubiquitin--proteinligase.	GO:0009741 P "response to brassinosteroid stimulus" GO:0050896		GO:0005622 C "intracellular" GO:0005622
C140121	27300000000	34.6682	gb|AAL09719.1| AT3g08680/F17O14_15 [Arabidopsis thaliana] >gi|23...		Non-specificserine/threonineproteinkinase.	GO:0016132 P "brassinosteroid biosynthetic process" GO:0008152	GO:0004672 F "protein kinase activity" GO:0016740	GO:0005886 C "plasma membrane" GO:0016020
scaffold35077	2.15814	1.10979	gb|AAC28221.1| similar to reverse transcriptases (PFam: rvt.hmm,...		RNA-directedDNApolymerase.
C140413	54500000000	35.6655	emb|CAR85645.1| odorant-binding protein 4, partial [Myzus persicae]
scaffold17849	2.18717	1.12906	ref|XP_002880897.1| predicted protein [Arabidopsis lyrata subsp....			GO:0000303 P "response to superoxide" GO:0050896	GO:0003677 F "DNA binding" GO:0005488	GO:0005737 C "cytoplasm" GO:0005622
C140783	109000000000	36.6669	ref|NP_171733.2| mannan endo-1,4-beta-mannosidase 1 [Arabidopsis...		Mannanendo-1,4-beta-mannosidase.	GO:0019375 P "galactolipid biosynthetic process" GO:0008152
C140787	13600000000	33.6629	ref|XP_002887988.1| ATEXPA18 [Arabidopsis lyrata subsp. lyrata] ...			GO:0048767 P "root hair elongation" GO:0030154	GO:0005199 F "structural constituent of cell wall" GO:0005198	GO:0009505 C "plant-type cell wall" GO:0005623
C140811	13600000000	33.6629	ref|XP_001950792.1| PREDICTED: similar to CG14480 CG14480-PA [Ac...					GO:0005634 C "nucleus" GO:0005622
scaffold20774	6.19718	2.63161	ref|XP_002869928.1| pentatricopeptide repeat-containing protein ...			GO:0010228 P "vegetative to reproductive phase transition of meristem" GO:0007275	GO:0003723 F "RNA binding" GO:0005488	GO:0016020 C "membrane" GO:0016020
C141253	2.2625	1.17792	ref|XP_002889685.1| predicted protein [Arabidopsis lyrata subsp....
C141331	13600000000	33.6629	ref|XP_002889281.1| kinase family protein [Arabidopsis lyrata su...		Non-specificserine/threonineproteinkinase.
C141341	2.68822	1.42665	ref|XP_002886987.1| hypothetical protein ARALYDRAFT_475696 [Arab...	Carbon fixation pathways in prokaryotes	Isocitratedehydrogenase(NADP(+)).	GO:0006103 P "2-oxoglutarate metabolic process" GO:0008152	GO:0004450 F "isocitrate dehydrogenase (NADP+) activity" GO:0016491	GO:0005737 C "cytoplasm" GO:0005622
C141349	81400000000	36.2443	ref|XP_002884832.1| hypothetical protein ARALYDRAFT_478455 [Arab...
scaffold15467	16200000000	33.9153	ref|XP_002886608.1| predicted protein [Arabidopsis lyrata subsp....			GO:0030866 P "cortical actin cytoskeleton organization" GO:0009987	GO:0005515 F "protein binding" GO:0005488	GO:0005737 C "cytoplasm" GO:0005622
C199169	20000000000	34.2193	emb|CAC42904.1| putative protein [Arabidopsis thaliana]
C141547	13600000000	33.6629	gb|ACP30557.1| disease resistance protein [Brassica rapa subsp. ...			GO:0006499 P "N-terminal protein myristoylation" GO:0008152	GO:0000166 F "nucleotide binding" GO:0005488	GO:0005829 C "cytosol" GO:0005622
C141647	27100000000	34.6576	emb|CBI37201.3| unnamed protein product [Vitis vinifera]	ABC transporters	Xenobiotic-transportingATPase.	GO:0043090 P "amino acid import" GO:0006810	GO:0008281 F "sulfonylurea receptor activity" GO:0004871	GO:0005774 C "vacuolar membrane" GO:0016020
C141703	40700000000	35.2443	dbj|BAD94602.1| hypothetical protein [Arabidopsis thaliana]
scaffold36631	2.42857	1.28011	ref|XP_002872112.1| hypothetical protein ARALYDRAFT_489303 [Arab...			GO:0006826 P "iron ion transport" GO:0006810	GO:0051980 F "iron-nicotianamine transmembrane transporter activity" GO:0005215	GO:0005886 C "plasma membrane" GO:0016020
C99671	49000000000	35.5121	ref|XP_002869760.1| hypothetical protein ARALYDRAFT_492480 [Arab...
C142021	40700000000	35.2443	ref|NP_179679.1| uncharacterized protein [Arabidopsis thaliana] ...
C142059	2.25941	1.17595	ref|XP_002888146.1| cysteine-type peptidase [Arabidopsis lyrata ...		Ulp1peptidase.	GO:0010228 P "vegetative to reproductive phase transition of meristem" GO:0007275	GO:0016929 F "SUMO-specific protease activity" GO:0003824	GO:0005634 C "nucleus" GO:0005622
scaffold13112	2.63158	1.39593	ref|NP_192234.2| homeobox-leucine zipper family protein [Arabido...			GO:0010091 P "trichome branching" GO:0030154	GO:0043565 F "sequence-specific DNA binding" GO:0005488	GO:0005634 C "nucleus" GO:0005622
C142451	13500000000	33.6522	ref|XP_001948518.1| PREDICTED: similar to AGAP006994-PA [Acyrtho...	Ubiquitin mediated proteolysis		GO:0016567 P "protein ubiquitination" GO:0008152	GO:0004842 F "ubiquitin-protein ligase activity" GO:0016874	GO:0005737 C "cytoplasm" GO:0005622
C142495	13500000000	33.6522	ref|NP_191061.1| phosphoribosylformylglycinamidine cyclo-ligase ...	Purine metabolism	Phosphoribosylformylglycinamidinecyclo-ligase.	GO:0006164 P "purine nucleotide biosynthetic process" GO:0006139	GO:0004641 F "phosphoribosylformylglycinamidine cyclo-ligase activity" GO:0016874	GO:0005739 C "mitochondrion" GO:0005622
C142533	13500000000	33.6522	ref|NP_197270.1| putative TIR-NBS-LRR class disease resistance p...
C142639	40500000000	35.2372	ref|NP_175734.1| ABC transporter G family member 10 [Arabidopsis...	ABC transporters		GO:0010103 P "stomatal complex morphogenesis" GO:0007275	GO:0042626 F "ATPase activity, coupled to transmembrane movement of substances" GO:0005215	GO:0005886 C "plasma membrane" GO:0016020
scaffold30976	13000000000	33.5978	ref|NP_179353.1| cyclin-B2-1 [Arabidopsis thaliana] >gi|14774306...	p53 signaling pathway		GO:0051567 P "histone H3-K9 methylation" GO:0008152	GO:0005515 F "protein binding" GO:0005488	GO:0016020 C "membrane" GO:0016020
C300105	7.05315	2.81827	ref|XP_002866840.1| hypothetical protein ARALYDRAFT_912391 [Arab...	RNA transport	Non-specificserine/threonineproteinkinase.	GO:0006413 P "translational initiation" GO:0008152	GO:0003743 F "translation initiation factor activity" GO:0005488	GO:0005737 C "cytoplasm" GO:0005622
C142819	13500000000	33.6522	ref|NP_001190862.1| tyrosine decarboxylase [Arabidopsis thaliana...	Tyrosine metabolism	Tyrosinedecarboxylase.	GO:0006950 P "response to stress" GO:0050896	GO:0004058 F "aromatic-L-amino-acid decarboxylase activity" GO:0016829	GO:0005737 C "cytoplasm" GO:0005622
C143031	13400000000	33.6415	ref|XP_002874838.1| hypothetical protein ARALYDRAFT_490170 [Arab...			GO:0009814 P "defense response, incompatible interaction" GO:0050896	GO:0005515 F "protein binding" GO:0005488	GO:0005886 C "plasma membrane" GO:0016020
scaffold9075	2.94	1.55582	ref|NP_197287.1| Sodium/calcium exchanger family protein [Arabid...			GO:0046482 P "para-aminobenzoic acid metabolic process" GO:0008152	GO:0015081 F "sodium ion transmembrane transporter activity" GO:0005215	GO:0005773 C "vacuole" GO:0005622
scaffold37255	2.4	1.26303	gb|AAM78103.1| AT3g53540/F4P12_240 [Arabidopsis thaliana] >gi|23...
scaffold16939	2.14583	1.10154	gb|AAD39658.1|AC007591_23 Similar to gi|22113 Ac transposase (OR...		DNAhelicase.		GO:0005515 F "protein binding" GO:0005488	GO:0005737 C "cytoplasm" GO:0005622
C143707	13400000000	33.6415	gb|ACY01928.1| hypothetical protein [Beta vulgaris]
C143743	3.96	1.9855	ref|NP_197023.2| uncharacterized protein [Arabidopsis thaliana] ...
scaffold31897	3.24793	1.69952	ref|NP_001185390.1| sucrose synthase 6 [Arabidopsis thaliana] >g...	Starch and sucrose metabolism	Sucrosesynthase.	GO:0005982 P "starch metabolic process" GO:0008152	GO:0016157 F "sucrose synthase activity" GO:0016740	GO:0016020 C "membrane" GO:0016020
C144599	53500000000	35.6388	ref|XP_002890226.1| hypothetical protein ARALYDRAFT_471952 [Arab...			GO:0009648 P "photoperiodism" GO:0050896	GO:0042803 F "protein homodimerization activity" GO:0005488	GO:0005634 C "nucleus" GO:0005622
C341575	9.60638	3.26399	ref|XP_002869463.1| hypothetical protein ARALYDRAFT_491863 [Arab...	Cysteine and methionine metabolism	Adenosylhomocysteinenucleosidase.	GO:0019284 P "L-methionine biosynthetic process from S-adenosylmethionine" GO:0006139	GO:0008782 F "adenosylhomocysteine nucleosidase activity" GO:0003824
C144689	13400000000	33.6415	gb|AAF24593.1|AC007654_9 T19E23.14 [Arabidopsis thaliana]			GO:0080167 P "response to karrikin" GO:0050896	GO:0005515 F "protein binding" GO:0005488
scaffold11795	2.17728	1.12253	ref|XP_002868031.1| hypothetical protein ARALYDRAFT_354960 [Arab...	Glycosylphosphatidylinositol(GPI)-anchor biosynthesis		GO:0044351 P "macropinocytosis" NA	GO:0032216 F "glucosaminyl-phosphotidylinositol O-acyltransferase activity" GO:0016740	GO:0005789 C "endoplasmic reticulum membrane" GO:0016020
C144701	53500000000	35.6388	ref|XP_002867742.1| predicted protein [Arabidopsis lyrata subsp....		Non-specificserine/threonineproteinkinase.	GO:0010267 P "production of ta-siRNAs involved in RNA interference" GO:0006139	GO:0005515 F "protein binding" GO:0005488	GO:0005886 C "plasma membrane" GO:0016020
scaffold11619	2.15305	1.10638	gb|ACP30575.1| disease resistance protein [Brassica rapa subsp. ...			GO:0009733 P "response to auxin stimulus" GO:0050896	GO:0005515 F "protein binding" GO:0005488	GO:0005737 C "cytoplasm" GO:0005622
C144769	13400000000	33.6415	ref|NP_001185411.1| ARID/BRIGHT DNA-binding domain-containing pr...			GO:0045893 P "positive regulation of transcription, DNA-dependent" GO:0050789
scaffold16497	2.81124	1.49121	emb|CAA11819.1| hypothetical protein [Brassica napus]	Cell cycle	Non-specificserine/threonineproteinkinase.	GO:0090129 P "positive regulation of synapse maturation" GO:0007154	GO:0005515 F "protein binding" GO:0005488	GO:0045335 C "phagocytic vesicle" GO:0005622
C162411	2.54861	1.34971	ref|XP_002878156.1| hypothetical protein ARALYDRAFT_486194 [Arab...			GO:0009867 P "jasmonic acid mediated signaling pathway" GO:0050789	GO:0005515 F "protein binding" GO:0005488
C145065	13300000000	33.6307	ref|XP_002887604.1| hypothetical protein ARALYDRAFT_476705 [Arab...
C145311	13300000000	33.6307	ref|XP_001951416.1| PREDICTED: similar to CG15027 CG15027-PA [Ac...
C145415	13300000000	33.6307	ref|NP_568739.1| uncharacterized protein [Arabidopsis thaliana] ...
C145553	13300000000	33.6307	gb|AAF79821.1|AC026875_1 T6D22.1 [Arabidopsis thaliana]
C145571	13300000000	33.6307	ref|XP_002892894.1| hypothetical protein ARALYDRAFT_471808 [Arab...			GO:0048443 P "stamen development" GO:0007275
scaffold5996	2.25	1.16993	ref|XP_002877101.1| abc transporter family protein [Arabidopsis ...	ABC transporters	Xenobiotic-transportingATPase.	GO:0010048 P "vernalization response" GO:0050896	GO:0010329 F "auxin efflux transmembrane transporter activity" GO:0005215	GO:0005886 C "plasma membrane" GO:0016020
scaffold16514	2.34632	1.2304	gb|AAG50606.1|AC079605_11 unknown protein [Arabidopsis thaliana]	RNA transport		GO:0000375 P "RNA splicing, via transesterification reactions" GO:0006139		GO:0005654 C "nucleoplasm" GO:0005622
C145957	2.26496	1.17948	ref|NP_192883.2| Mitochondrial substrate carrier family protein ...			GO:0015805 P "S-adenosylmethionine transport" GO:0006810	GO:0000095 F "S-adenosylmethionine transmembrane transporter activity" GO:0005215	GO:0005743 C "mitochondrial inner membrane" GO:0016020
C146137	26500000000	34.6253	ref|XP_002882388.1| zinc finger family protein [Arabidopsis lyra...
C146141	26500000000	34.6253	gb|AAF02655.1| receptor-like protein CLAVATA2 [Arabidopsis thali...	Plant-pathogen interaction	Non-specificserine/threonineproteinkinase.	GO:0016570 P "histone modification" GO:0008152	GO:0033612 F "receptor serine/threonine kinase binding" GO:0005488	GO:0005739 C "mitochondrion" GO:0005622
scaffold39447	2.26866	1.18184	ref|NP_001185378.1| Di-glucose binding protein with Kinesin moto...	Starch and sucrose metabolism	Ubiquitinylhydrolase1.	GO:0045013 P "carbon catabolite repression of transcription" GO:0007154	GO:0004221 F "ubiquitin thiolesterase activity" GO:0003824	GO:0005829 C "cytosol" GO:0005622
C220327	132000000000	36.9439	ref|XP_002873712.1| hypothetical protein ARALYDRAFT_488361 [Arab...
C146841	13200000000	33.6198	ref|XP_002866101.1| hypothetical protein ARALYDRAFT_495640 [Arab...
C146997	13200000000	33.6198	ref|NP_001155827.1| protein enhancer of sevenless 2B-like [Acyrt...	Jak-STAT signaling pathway		GO:0045678 P "positive regulation of R7 cell differentiation" GO:0030154	GO:0005070 F "SH3/SH2 adaptor activity" GO:0005488	GO:0005886 C "plasma membrane" GO:0016020
scaffold37066	4.37688	2.1299	ref|NP_194714.1| uncharacterized protein [Arabidopsis thaliana] ...
C147639	7.35193	2.87812	dbj|BAD43541.1| unnamed protein product [Arabidopsis thaliana]
C147981	26300000000	34.6143	ref|XP_002867542.1| microtubule associated protein family protei...			GO:0042023 P "DNA endoreduplication" GO:0006139	GO:0046983 F "protein dimerization activity" GO:0005488	GO:0055028 C "cortical microtubule" GO:0005622
C148025	65600000000	35.933	ref|XP_002525234.1| conserved hypothetical protein [Ricinus comm...			GO:0010718 P "positive regulation of epithelial to mesenchymal transition" GO:0050789	GO:0008013 F "beta-catenin binding" GO:0005488	GO:0005634 C "nucleus" GO:0005622
scaffold23339	6.24406	2.64248	ref|XP_002889742.1| hypothetical protein ARALYDRAFT_471022 [Arab...
C148413	26200000000	34.6088	gb|AAO11655.2| putative ROP family GTPase [Brassica napus]	Neurotrophin signaling pathway		GO:0030036 P "actin cytoskeleton organization" GO:0009987	GO:0005515 F "protein binding" GO:0005488	GO:0005737 C "cytoplasm" GO:0005622
C148415	26200000000	34.6088	ref|XP_002298799.1| predicted protein [Populus trichocarpa] >gi|...	Spliceosome		GO:0000398 P "nuclear mRNA splicing, via spliceosome" GO:0006139	GO:0005515 F "protein binding" GO:0005488	GO:0005682 C "U5 snRNP" GO:0005622
C241107	2.26007	1.17637	ref|NP_564266.1| uncharacterized protein [Arabidopsis thaliana] ...
C148623	3.39224	1.76224	gb|ABA12224.1| translation elongation factor 1A-8 [Gossypium hir...	RNA transport	Sulfateadenylyltransferase.	GO:0009617 P "response to bacterium" GO:0050896	GO:0051015 F "actin filament binding" GO:0005488	GO:0030027 C "lamellipodium" GO:0005623
C148713	39300000000	35.1938	ref|XP_001945873.1| PREDICTED: similar to tumor suppressor prote...	Endocytosis		GO:0008285 P "negative regulation of cell proliferation" GO:0050789	GO:0031625 F "ubiquitin protein ligase binding" GO:0005488	GO:0005737 C "cytoplasm" GO:0005622
scaffold15320	3.57519	1.83802	ref|XP_002866392.1| hypothetical protein ARALYDRAFT_496220 [Arab...
C149135	39100000000	35.1864	ref|XP_002882498.1| hypothetical protein ARALYDRAFT_478007 [Arab...
C214987	2.07025	1.0498	ref|NP_001190009.1| protein HIRA/HIR1 [Arabidopsis thaliana] >gi...		Non-specificserine/threonineproteinkinase.	GO:0045814 P "negative regulation of gene expression, epigenetic" GO:0050789	GO:0005515 F "protein binding" GO:0005488	GO:0005634 C "nucleus" GO:0005622
C149327	13000000000	33.5978	ref|XP_001952501.1| PREDICTED: similar to vesicular mannose-bind...	Protein processing in endoplasmic reticulum		GO:0015031 P "protein transport" GO:0006810	GO:0005537 F "mannose binding" GO:0005488	GO:0005793 C "endoplasmic reticulum-Golgi intermediate compartment" GO:0005622
C149773	13000000000	33.5978	ref|XP_002323422.1| predicted protein [Populus trichocarpa] >gi|...			GO:0045893 P "positive regulation of transcription, DNA-dependent" GO:0050789		GO:0005739 C "mitochondrion" GO:0005622
C149903	26100000000	34.6033	ref|XP_002874198.1| hypothetical protein ARALYDRAFT_910482 [Arab...	Plant-pathogen interaction	Non-specificserine/threonineproteinkinase.	GO:0010200 P "response to chitin" GO:0050896	GO:0004672 F "protein kinase activity" GO:0016740	GO:0005886 C "plasma membrane" GO:0016020
scaffold31512	121000000000	36.8174	ref|XP_002885270.1| hypothetical protein ARALYDRAFT_479372 [Arab...		Glycogeninglucosyltransferase.	GO:0045492 P "xylan biosynthetic process" GO:0008152	GO:0080116 F "glucuronoxylan glucuronosyltransferase activity" GO:0016740	GO:0005794 C "Golgi apparatus" GO:0005622
C149949	13000000000	33.5978	gb|AAL24206.1| At1g45130/F27F5_20 [Arabidopsis thaliana]	Galactose metabolism	Beta-galactosidase.	GO:0006084 P "acetyl-CoA metabolic process" GO:0008152	GO:0004565 F "beta-galactosidase activity" GO:0003824	GO:0005829 C "cytosol" GO:0005622
C150043	13000000000	33.5978	ref|XP_002868452.1| predicted protein [Arabidopsis lyrata subsp....			GO:0031929 P "TOR signaling cascade" GO:0050789	GO:0001032 F "RNA polymerase III type 3 promoter DNA binding" GO:0005488	GO:0030425 C "dendrite" GO:0005623
C150045	13000000000	33.5978	dbj|BAH72163.1| ACYPI000593 [Acyrthosiphon pisum]	Selenocompound metabolism	Cystathioninegamma-lyase.	GO:0018272 P "protein-pyridoxal-5-phosphate linkage via peptidyl-N6-pyridoxal phosphate-L-lysine" GO:0008152	GO:0044540 F "L-cystine L-cysteine-lyase (deaminating)" NA	GO:0005737 C "cytoplasm" GO:0005622
C150121	13000000000	33.5978	gb|EFA09958.1| hypothetical protein TcasGA2_TC012115 [Tribolium ...		DNAhelicase.	GO:0000122 P "negative regulation of transcription from RNA polymerase II promoter" GO:0050789	GO:0003677 F "DNA binding" GO:0005488	GO:0016581 C "NuRD complex" GO:0005622
C150163	2.83007	1.50084	dbj|BAD94283.1| plasma membrane-type calcium ATPase [Arabidopsis...	Salivary secretion	Calcium-transportingATPase.	GO:0043090 P "amino acid import" GO:0006810	GO:0005516 F "calmodulin binding" GO:0005488	GO:0005886 C "plasma membrane" GO:0016020
C150317	3.75729	1.90969	gb|ABW70826.1| myrosinase [Brassica napus]	Phenylpropanoid biosynthesis	Thioglucosidase.	GO:0019762 P "glucosinolate catabolic process" GO:0008152	GO:0008422 F "beta-glucosidase activity" GO:0003824	GO:0022626 C "cytosolic ribosome" GO:0005622
C150417	64900000000	35.9175	ref|NP_974992.1| transducin/WD40 domain-containing protein [Arab...
C150633	2.26638	1.18039	ref|NP_001030782.2| uncharacterized protein [Arabidopsis thalian...
C150675	26000000000	34.5978	ref|XP_002893233.1| hypothetical protein ARALYDRAFT_335492 [Arab...			GO:0006355 P "regulation of transcription, DNA-dependent" GO:0050789		GO:0005634 C "nucleus" GO:0005622
scaffold23930	2.204	1.14012	ref|XP_002874269.1| hypothetical protein ARALYDRAFT_910621 [Arab...
C350087	2.16166	1.11214	ref|NP_001147039.1| transcription factor TGA4 [Zea mays] >gi|195...	Plant hormone signal transduction		GO:0031347 P "regulation of defense response" GO:0050789	GO:0005516 F "calmodulin binding" GO:0005488	GO:0005634 C "nucleus" GO:0005622
C150851	13000000000	33.5978	ref|XP_002877106.1| predicted protein [Arabidopsis lyrata subsp....
C150871	13000000000	33.5978	ref|XP_001949803.1| PREDICTED: similar to Acid phosphatase 1 CG7...	Riboflavin metabolism	5{prime}-nucleotidase.	GO:0006144 P "purine base metabolic process" GO:0006139	GO:0033265 F "choline binding" GO:0005488	GO:0005622 C "intracellular" GO:0005622
C150951	26000000000	34.5978	ref|XP_002892914.1| predicted protein [Arabidopsis lyrata subsp....			GO:0010382 P "cellular cell wall macromolecule metabolic process" GO:0008152	GO:0003677 F "DNA binding" GO:0005488	GO:0005739 C "mitochondrion" GO:0005622
C180949	2.20896	1.14336	gb|AAL06861.1| At1g04680/T1G11_6 [Arabidopsis thaliana] >gi|1797...	Pentose and glucuronate interconversions	Pectatelyase.	GO:0009926 P "auxin polar transport" GO:0006810		GO:0016020 C "membrane" GO:0016020
C151309	2.83333	1.5025	ref|XP_002889783.1| hypothetical protein ARALYDRAFT_888256 [Arab...	Plant-pathogen interaction	Non-specificserine/threonineproteinkinase.	GO:0009960 P "endosperm development" GO:0007275	GO:0005515 F "protein binding" GO:0005488	GO:0005886 C "plasma membrane" GO:0016020
C151375	51700000000	35.5894	gb|AAY82796.1| hypothetical protein At2g30230 [Arabidopsis thali...
C151395	12900000000	33.5867	ref|XP_001946645.1| PREDICTED: similar to signal transducer and ...	Pathways in cancer		GO:0046544 P "development of secondary male sexual characteristics" GO:0007275	GO:0003677 F "DNA binding" GO:0005488	GO:0005737 C "cytoplasm" GO:0005622
C151459	3.9693	1.98888	gb|ACR10270.1| sulfotransferase 5b [Brassica rapa subsp. pekinen...	Glucosinolate biosynthesis	Flavonol3-sulfotransferase.	GO:0009684 P "indoleacetic acid biosynthetic process" GO:0008152	GO:0080070 F "8-methylthiooctyl-desulfoglucosinolate sulfotransferase activity" GO:0016740
C151657	12900000000	33.5867	ref|XP_002887537.1| hypothetical protein ARALYDRAFT_895304 [Arab...	Plant-pathogen interaction	Non-specificserine/threonineproteinkinase.	GO:0009867 P "jasmonic acid mediated signaling pathway" GO:0050789	GO:0016301 F "kinase activity" GO:0016740	GO:0005739 C "mitochondrion" GO:0005622
C151731	2.26754	1.18113	ref|XP_002883702.1| hypothetical protein ARALYDRAFT_480175 [Arab...
C151747	38800000000	35.1753	ref|XP_002872141.1| nucleotide binding protein [Arabidopsis lyra...
scaffold37978	2.06944	1.04924	ref|XP_002885078.1| hypothetical protein ARALYDRAFT_478962 [Arab...
scaffold21038	3.38728	1.76013	gb|AAF79431.1|AC025808_13 F18O14.25 [Arabidopsis thaliana]			GO:0006384 P "transcription initiation from RNA polymerase III promoter" GO:0006139	GO:0000995 F "core RNA polymerase III binding transcription factor activity" GO:0006139	GO:0005829 C "cytosol" GO:0005622
C151917	25800000000	34.5867	ref|NP_181808.1| receptor like protein 29 [Arabidopsis thaliana]...	Plant hormone signal transduction	Non-specificserine/threonineproteinkinase.	GO:0048443 P "stamen development" GO:0007275	GO:0005515 F "protein binding" GO:0005488	GO:0031225 C "anchored to membrane" GO:0016020
C152203	25700000000	34.581	ref|XP_001944686.1| PREDICTED: hypothetical protein [Acyrthosiph...			GO:0006939 P "smooth muscle contraction" NA	GO:0008307 F "structural constituent of muscle" GO:0005198	GO:0005859 C "muscle myosin complex" GO:0005622
C152359	2.26432	1.17908	ref|XP_002875711.1| hypothetical protein ARALYDRAFT_323188 [Arab...	Glycosylphosphatidylinositol(GPI)-anchor biosynthesis	PhosphatidylinositolN-acetylglucosaminyltransferase.	GO:0006506 P "GPI anchor biosynthetic process" GO:0008152	GO:0008194 F "UDP-glycosyltransferase activity" GO:0016740	GO:0005789 C "endoplasmic reticulum membrane" GO:0016020
C152615	51400000000	35.581	ref|NP_194513.1| SNARE-like family protein [Arabidopsis thaliana...
C153143	12900000000	33.5867	ref|XP_002890686.1| aspartyl protease family protein [Arabidopsi...		Nepenthesin.	GO:0009737 P "response to abscisic acid stimulus" GO:0050896	GO:0070001 F "aspartic-type peptidase activity" GO:0003824	GO:0005783 C "endoplasmic reticulum" GO:0005622
C152833	12900000000	33.5867	ref|XP_002880522.1| hypothetical protein ARALYDRAFT_343930 [Arab...
C152891	25700000000	34.581	ref|XP_002863331.1| hypothetical protein ARALYDRAFT_916628 [Arab...
C153023	2.02106	1.01511	ref|XP_002887453.1| predicted protein [Arabidopsis lyrata subsp....	Pathogenic Escherichia coli infection		GO:0048366 P "leaf development" GO:0007275		GO:0005730 C "nucleolus" GO:0005622
C153903	25600000000	34.5754	gb|ACP30624.1| disease resistance protein [Brassica rapa subsp. ...	Plant-pathogen interaction	Non-specificserine/threonineproteinkinase.	GO:0009733 P "response to auxin stimulus" GO:0050896	GO:0005515 F "protein binding" GO:0005488	GO:0005737 C "cytoplasm" GO:0005622
C153929	51200000000	35.5754	ref|XP_002871292.1| transferase family protein [Arabidopsis lyra...		Salutaridinol7-O-acetyltransferase.	GO:0051179 P "localization" NA	GO:0050734 F "hydroxycinnamoyltransferase activity" GO:0016740	GO:0005737 C "cytoplasm" GO:0005622
C154131	2.83111	1.50137	ref|NP_189491.1| 60S acidic ribosomal protein P2-3 [Arabidopsis ...	Ribosome		GO:0009409 P "response to cold" GO:0050896	GO:0003735 F "structural constituent of ribosome" GO:0005198	GO:0005886 C "plasma membrane" GO:0016020
C154493	12700000000	33.5641	ref|NP_851110.1| Sister chromatid cohesion 1 protein 2 [Arabidop...	Cell cycle		GO:0010564 P "regulation of cell cycle process" GO:0050789	GO:0005515 F "protein binding" GO:0005488	GO:0005654 C "nucleoplasm" GO:0005622
C154629	2.26667	1.18057	ref|NP_001190241.1| uncharacterized protein [Arabidopsis thalian...
C154781	12700000000	33.5641	ref|XP_001942509.1| PREDICTED: similar to CG12964 CG12964-PA [Ac...
scaffold35606	2.10991	1.07718	gb|AAF05914.1|AF180390_1 non-phototropic hypocotyl 3 [Arabidopsi...			GO:0048767 P "root hair elongation" GO:0030154	GO:0005515 F "protein binding" GO:0005488	GO:0005886 C "plasma membrane" GO:0016020
C155523	2.26562	1.17991	ref|XP_002876130.1| mRNA capping enzyme family protein [Arabidop...	mRNA surveillance pathway	mRNA(guanine-N(7)-)-methyltransferase.	GO:0015824 P "proline transport" GO:0006810	GO:0004482 F "mRNA (guanine-N7-)-methyltransferase activity" GO:0016740	GO:0016591 C "DNA-directed RNA polymerase II, holoenzyme" GO:0005622
scaffold18842	2.26136	1.17719	ref|XP_001950308.1| PREDICTED: similar to WD repeat protein 61 [...	Cell cycle - yeast	Non-specificserine/threonineproteinkinase.	GO:0000122 P "negative regulation of transcription from RNA polymerase II promoter" GO:0050789	GO:0042393 F "histone binding" GO:0005488	GO:0005829 C "cytosol" GO:0005622
C300797	2.0285	1.02042	ref|XP_002873329.1| hypothetical protein ARALYDRAFT_487621 [Arab...
C156327	3.04036	1.60424	ref|NP_201335.1| transcription factor bHLH99 [Arabidopsis thalia...			GO:0006355 P "regulation of transcription, DNA-dependent" GO:0050789		GO:0005634 C "nucleus" GO:0005622
C156343	12600000000	33.5527	ref|XP_001952864.1| PREDICTED: similar to predicted protein, par...			GO:0006474 P "N-terminal protein amino acid acetylation" GO:0008152	GO:0016407 F "acetyltransferase activity" GO:0016740	GO:0005737 C "cytoplasm" GO:0005622
C156369	12600000000	33.5527	ref|NP_001155725.1| transmembrane protein 41A [Acyrthosiphon pis...			GO:0010467 P "gene expression" GO:0008152	GO:0003723 F "RNA binding" GO:0005488	GO:0005737 C "cytoplasm" GO:0005622
scaffold26142	6.50495	2.70154	ref|NP_172136.2| callose synthase 7 [Arabidopsis thaliana] >gi|3...	Starch and sucrose metabolism	1,3-beta-glucansynthase.	GO:0052543 P "callose deposition in cell wall" GO:0009987	GO:0003843 F "1,3-beta-D-glucan synthase activity" GO:0016740	GO:0005886 C "plasma membrane" GO:0016020
C157085	12600000000	33.5527	gb|AAM62864.1| unknown [Arabidopsis thaliana]	Base excision repair	DNA-(apurinicorapyrimidinicsite)lyase.	GO:0006355 P "regulation of transcription, DNA-dependent" GO:0050789	GO:0008233 F "peptidase activity" GO:0003824	GO:0005634 C "nucleus" GO:0005622
C157115	2.82883	1.5002	ref|NP_190799.2| ABC transporter G family member 27 [Arabidopsis...			GO:0035076 P "ecdysone receptor-mediated signaling pathway" GO:0007275	GO:0051219 F "phosphoprotein binding" GO:0005488	GO:0005886 C "plasma membrane" GO:0016020
C157267	3.45946	1.79055	ref|NP_001190764.1| Rossmann-fold NAD(P)-binding domain-containi...
C157627	12500000000	33.5412	ref|XP_001946077.1| PREDICTED: similar to Ubiquitin-specific pro...
C157755	37500000000	35.1262	ref|XP_002887207.1| hypothetical protein ARALYDRAFT_476009 [Arab...
C157763	49300000000	35.5209	ref|XP_002881117.1| hypothetical protein ARALYDRAFT_481966 [Arab...			GO:0007030 P "Golgi organization" GO:0009987
scaffold34500	2.36286	1.24053	ref|XP_002868585.1| zinc ion binding protein [Arabidopsis lyrata...	Pathways in cancer		GO:0000019 P "regulation of mitotic recombination" GO:0050789	GO:0019789 F "SUMO ligase activity" GO:0016874	GO:0005634 C "nucleus" GO:0005622
C158083	25000000000	34.5412	ref|XP_002886081.1| pentatricopeptide repeat-containing protein ...			GO:0010228 P "vegetative to reproductive phase transition of meristem" GO:0007275	GO:0003723 F "RNA binding" GO:0005488	GO:0009507 C "chloroplast" GO:0005622
C158195	25000000000	34.5412	ref|NP_188154.1| putative ubiquitin-conjugating enzyme E2 25 [Ar...		Ubiquitin--proteinligase.
C158257	50000000000	35.5412	ref|NP_001119074.1| NAC domain containing protein 74 [Arabidopsi...			GO:0007617 P "mating behavior" GO:0007610	GO:0008022 F "protein C-terminus binding" GO:0005488	GO:0048786 C "presynaptic active zone" NA
C158309	12500000000	33.5412	ref|XP_001948400.1| PREDICTED: similar to sugar transporter, par...
C158477	12500000000	33.5412	ref|NP_198575.6| tetratricopeptide repeat domain-containing prot...			GO:2000095 P "regulation of Wnt receptor signaling pathway, planar cell polarity pathway" GO:0050789	GO:0005515 F "protein binding" GO:0005488	GO:0005929 C "cilium" GO:0005623
C158735	12400000000	33.5296	ref|XP_002892076.1| CYP703A2 [Arabidopsis lyrata subsp. lyrata] ...	Phenylpropanoid biosynthesis	Flavonoid3{prime}-monooxygenase.	GO:0019756 P "cyanogenic glycoside biosynthetic process" GO:0008152	GO:0004497 F "monooxygenase activity" GO:0016491	GO:0005783 C "endoplasmic reticulum" GO:0005622
scaffold13475	15000000000	33.8042	gb|ABV89665.1| auxin-responsive protein [Brassica rapa]
C159297	3.24942	1.70018	gb|AAZ95245.1| putative caffeoyl-CoA O-methyltransferase protein...	Phenylalanine metabolism	Caffeoyl-CoAO-methyltransferase.	GO:0009805 P "coumarin biosynthetic process" GO:0008152	GO:0042409 F "caffeoyl-CoA O-methyltransferase activity" GO:0016740	GO:0005634 C "nucleus" GO:0005622
C159351	12400000000	33.5296	ref|XP_001945858.1| PREDICTED: similar to glycyl-tRNA synthetase...	Aminoacyl-tRNA biosynthesis	Glycine--tRNAligase.	GO:0015966 P "diadenosine tetraphosphate biosynthetic process" GO:0006139	GO:0046983 F "protein dimerization activity" GO:0005488	GO:0005737 C "cytoplasm" GO:0005622
C159421	8.48858	3.08552	ref|XP_002883414.1| AtMYB15/AtY19/MYB15 [Arabidopsis lyrata subs...			GO:0009751 P "response to salicylic acid stimulus" GO:0050896	GO:0005515 F "protein binding" GO:0005488	GO:0005634 C "nucleus" GO:0005622
C166057	2.26415	1.17897	ref|XP_002864975.1| hypothetical protein ARALYDRAFT_496808 [Arab...		Non-specificserine/threonineproteinkinase.	GO:0048767 P "root hair elongation" GO:0030154	GO:0033612 F "receptor serine/threonine kinase binding" GO:0005488	GO:0005886 C "plasma membrane" GO:0016020
C159607	12400000000	33.5296	ref|XP_002888998.1| hypothetical protein ARALYDRAFT_316423 [Arab...	Plant hormone signal transduction	3{prime},5{prime}-cyclic-AMPphosphodiesterase.	GO:0007623 P "circadian rhythm" NA	GO:0005515 F "protein binding" GO:0005488	GO:0005737 C "cytoplasm" GO:0005622
C159687	12400000000	33.5296	ref|XP_001952042.1| PREDICTED: similar to dishevelled [Acyrthosi...	Pathways in cancer		GO:0042384 P "cilium assembly" GO:0009987	GO:0008013 F "beta-catenin binding" GO:0005488	GO:0005737 C "cytoplasm" GO:0005622
scaffold31278	2.06701	1.04755	ref|XP_002876372.1| SET domain-containing protein [Arabidopsis l...			GO:0018026 P "peptidyl-lysine monomethylation" GO:0008152	GO:0016279 F "protein-lysine N-methyltransferase activity" GO:0016740	GO:0005634 C "nucleus" GO:0005622
C159793	37200000000	35.1146	emb|CBI31379.3| unnamed protein product [Vitis vinifera]
C159943	12400000000	33.5296	ref|NP_195965.2| transducin/WD40 domain-containing protein [Arab...
C349081	2.08497	1.06002	ref|NP_196913.2| uncharacterized protein [Arabidopsis thaliana] ...
scaffold26353	6200000000	32.5296	ref|NP_001153316.1| large subunit GTPase 1 homolog [Acyrthosipho...	Ribosome biogenesis in eukaryotes		GO:0051168 P "nuclear export" GO:0006810	GO:0005525 F "GTP binding" GO:0005488	GO:0005737 C "cytoplasm" GO:0005622
C160467	12300000000	33.5179	ref|NP_189609.1| HXXXD-type acyl-transferase-like protein [Arabi...		AgmatineN(4)-coumaroyltransferase.		GO:0047634 F "agmatine N4-coumaroyltransferase activity" GO:0016740
C160595	61700000000	35.8446	ref|NP_189622.1| methyl esterase 11 [Arabidopsis thaliana] >gi|1...	Indole alkaloid biosynthesis	Pheophorbidase.	GO:0009627 P "systemic acquired resistance" GO:0050896	GO:0080030 F "methyl indole-3-acetate esterase activity" GO:0003824	GO:0005886 C "plasma membrane" GO:0016020
C160893	24700000000	34.5238	gb|AFK44528.1| unknown [Lotus japonicus]			GO:0016192 P "vesicle-mediated transport" GO:0006810	GO:0005525 F "GTP binding" GO:0005488	GO:0005829 C "cytosol" GO:0005622
C160943	3.20642	1.68096	dbj|BAE99797.1| hypothetical protein [Arabidopsis thaliana]		Diphosphoinositol-pentakisphosphatekinase.	GO:0006020 P "inositol metabolic process" GO:0008152	GO:0000827 F "inositol-1,3,4,5,6-pentakisphosphate kinase activity" GO:0016740	GO:0005829 C "cytosol" GO:0005622
C161183	135000000000	36.9752	ref|XP_002890547.1| hypothetical protein ARALYDRAFT_472550 [Arab...		Zinc-exportingATPase.	GO:0010286 P "heat acclimation" GO:0050896	GO:0005515 F "protein binding" GO:0005488	GO:0005886 C "plasma membrane" GO:0016020
C303935	2.56967	1.36158	ref|XP_002874244.1| hypothetical protein ARALYDRAFT_489371 [Arab...			GO:0009873 P "ethylene mediated signaling pathway" GO:0050789	GO:0003700 F "sequence-specific DNA binding transcription factor activity" GO:0006139	GO:0005634 C "nucleus" GO:0005622
C161437	12300000000	33.5179	ref|XP_002883056.1| hypothetical protein ARALYDRAFT_341872 [Arab...			GO:0000398 P "nuclear mRNA splicing, via spliceosome" GO:0006139	GO:0047485 F "protein N-terminus binding" GO:0005488	GO:0016607 C "nuclear speck" GO:0005622
C238303	3.38849	1.76064	ref|XP_002871190.1| hypothetical protein ARALYDRAFT_487395 [Arab...
C161531	36800000000	35.099	ref|NP_567281.2| vacuolar protein sorting-associated protein 28-...	Endocytosis		GO:0006605 P "protein targeting" GO:0006810	GO:0005515 F "protein binding" GO:0005488	GO:0000813 C "ESCRT I complex" GO:0016020
C161593	12300000000	33.5179	ref|XP_001947181.1| PREDICTED: similar to XK-related protein 6 [...
C161945	24500000000	34.5121	ref|XP_002880157.1| hypothetical protein ARALYDRAFT_483645 [Arab...			GO:0006355 P "regulation of transcription, DNA-dependent" GO:0050789
C161979	3.58488	1.84192	ref|XP_002877357.1| predicted protein [Arabidopsis lyrata subsp....
C162179	12200000000	33.5062	gb|ACQ90596.1| putative peptide transporter [Eutrema halophilum]	Protein digestion and absorption		GO:0042938 P "dipeptide transport" GO:0006810	GO:0042936 F "dipeptide transporter activity" GO:0005215	GO:0000325 C "plant-type vacuole" GO:0005622
C305069	2.53416	1.34151	ref|XP_002892659.1| hypothetical protein ARALYDRAFT_471336 [Arab...	Glycosylphosphatidylinositol(GPI)-anchor biosynthesis		GO:0016254 P "preassembly of GPI anchor in ER membrane" GO:0008152	GO:0000030 F "mannosyltransferase activity" GO:0016740	GO:0005789 C "endoplasmic reticulum membrane" GO:0016020
C162855	24300000000	34.5002	ref|XP_002282968.2| PREDICTED: chromosome-associated kinesin KIF...			GO:0008089 P "anterograde axon cargo transport" GO:0006810	GO:0003777 F "microtubule motor activity" GO:0003774	GO:0005829 C "cytosol" GO:0005622
C162965	12200000000	33.5062	ref|NP_001233057.1| uncharacterized protein LOC100575671 [Acyrth...		Non-specificserine/threonineproteinkinase.
C163381	24300000000	34.5002	gb|AAK93684.1| unknown protein [Arabidopsis thaliana]
C163437	2.83256	1.50211	ref|XP_002890378.1| hypothetical protein ARALYDRAFT_472259 [Arab...			GO:0050832 P "defense response to fungus" GO:0050896		GO:0005886 C "plasma membrane" GO:0016020
C163455	2.54651	1.34852	ref|XP_002526062.1| calcium-dependent protein kinase, putative [...	Plant-pathogen interaction	Non-specificserine/threonineproteinkinase.	GO:0046777 P "protein autophosphorylation" GO:0008152	GO:0004674 F "protein serine/threonine kinase activity" GO:0016740	GO:0005737 C "cytoplasm" GO:0005622
scaffold35258	3.00417	1.58696	ref|XP_002887435.1| ATEXO70D1 [Arabidopsis lyrata subsp. lyrata]...	Insulin signaling pathway		GO:0006887 P "exocytosis" GO:0006810	GO:0005515 F "protein binding" GO:0005488	GO:0032584 C "growth cone membrane" GO:0016020
C334579	2.06985	1.04953	ref|XP_002866318.1| hypothetical protein ARALYDRAFT_919138 [Arab...	Pancreatic secretion	Non-specificserine/threonineproteinkinase.	GO:0016192 P "vesicle-mediated transport" GO:0006810	GO:0003924 F "GTPase activity" GO:0003824	GO:0005886 C "plasma membrane" GO:0016020
scaffold3005	2.12262	1.08585	ref|XP_002880379.1| RNA recognition motif-containing protein [Ar...	Ribosome biogenesis in eukaryotes	Peptidylprolylisomerase.	GO:0006364 P "rRNA processing" GO:0006139	GO:0003730 F "mRNA 3{prime}-UTR binding" GO:0005488	GO:0005730 C "nucleolus" GO:0005622
C164033	36300000000	35.0793	ref|NP_197468.2| Exostosin family protein [Arabidopsis thaliana]...	Glycosaminoglycan biosynthesis - heparan sulfate	Xylogalacturonanbeta-1,3-xylosyltransferase.	GO:0045489 P "pectin biosynthetic process" GO:0008152	GO:0035252 F "UDP-xylosyltransferase activity" GO:0016740	GO:0005794 C "Golgi apparatus" GO:0005622
C164129	2.192	1.13225	dbj|BAH56881.1| AT2G21330 [Arabidopsis thaliana]	Glycolysis / Gluconeogenesis	Fructose-bisphosphatealdolase.	GO:0009902 P "chloroplast relocation" GO:0009987	GO:0004332 F "fructose-bisphosphate aldolase activity" GO:0016829	GO:0009534 C "chloroplast thylakoid" GO:0005622
C164153	12100000000	33.4943	ref|XP_002871741.1| exostosin family protein [Arabidopsis lyrata...
C164261	2.26636	1.18037	gb|AAF99856.1|AC015448_6 Putative protein kinase [Arabidopsis th...		Non-specificserine/threonineproteinkinase.	GO:0042742 P "defense response to bacterium" GO:0050896
C164319	12100000000	33.4943	ref|XP_002882010.1| hypothetical protein ARALYDRAFT_903982 [Arab...
C164481	12100000000	33.4943	ref|NP_563990.1| AP2-like ethylene-responsive transcription fact...			GO:0040008 P "regulation of growth" GO:0050789	GO:0003677 F "DNA binding" GO:0005488	GO:0005634 C "nucleus" GO:0005622
C164559	36300000000	35.0793	ref|XP_002878246.1| predicted protein [Arabidopsis lyrata subsp....
C173963	2.26601	1.18015	ref|XP_002868904.1| hypothetical protein ARALYDRAFT_490719 [Arab...	Plant-pathogen interaction		GO:0009718 P "anthocyanin biosynthetic process" GO:0008152	GO:0003677 F "DNA binding" GO:0005488	GO:0005622 C "intracellular" GO:0005622
C172357	34800000000	35.0184	ref|XP_003078687.1| WD40 repeat-containing protein (ISS) [Ostreo...	Neuroactive ligand-receptor interaction		GO:0000911 P "cytokinesis by cell plate formation" GO:0009987	GO:0005515 F "protein binding" GO:0005488	GO:0005886 C "plasma membrane" GO:0016020
C282375	28200000000	34.715	gb|AAF79253.1|AC023279_2 F12K21.4 [Arabidopsis thaliana]
scaffold43526	30300000000	34.8186	sp|O65479.2|CRK20_ARATH RecName: Full=Putative cysteine-rich rec...	Plant-pathogen interaction	Non-specificserine/threonineproteinkinase.	GO:0009751 P "response to salicylic acid stimulus" GO:0050896	GO:0005515 F "protein binding" GO:0005488	GO:0005886 C "plasma membrane" GO:0016020
C166373	47800000000	35.4763	ref|XP_002883963.1| RNA-dependent RNA polymerase family protein ...		RNA-directedRNApolymerase.
scaffold37168	2.05939	1.04221	ref|XP_002888714.1| hypothetical protein ARALYDRAFT_476056 [Arab...	Plant-pathogen interaction		GO:0015824 P "proline transport" GO:0006810	GO:0003677 F "DNA binding" GO:0005488	GO:0005622 C "intracellular" GO:0005622
scaffold41992	2.56287	1.35776	ref|XP_002893121.1| CYCB2_3 [Arabidopsis lyrata subsp. lyrata] >...	p53 signaling pathway	Non-specificserine/threonineproteinkinase.	GO:0031047 P "gene silencing by RNA" GO:0050789	GO:0005515 F "protein binding" GO:0005488	GO:0005737 C "cytoplasm" GO:0005622
C342713	3.75	1.90689	ref|XP_002889557.1| inosine-uridine preferring nucleoside hydrol...		Uridinenucleosidase.	GO:0010150 P "leaf senescence" GO:0007275	GO:0047724 F "inosine nucleosidase activity" GO:0003824	GO:0005829 C "cytosol" GO:0005622
scaffold37715	16700000000	33.9591	ref|XP_002881993.1| hypothetical protein ARALYDRAFT_483627 [Arab...		DNAhelicase.	GO:0006974 P "response to DNA damage stimulus" GO:0050896	GO:0000166 F "nucleotide binding" GO:0005488	GO:0005634 C "nucleus" GO:0005622
C166565	12000000000	33.4823	ref|XP_002879496.1| pentatricopeptide repeat-containing protein ...			GO:0031425 P "chloroplast RNA processing" GO:0006139		GO:0009507 C "chloroplast" GO:0005622
C166705	23900000000	34.4763	ref|XP_002862872.1| hypothetical protein ARALYDRAFT_920186 [Arab...
C166781	12000000000	33.4823	ref|XP_002874952.1| hypothetical protein ARALYDRAFT_490386 [Arab...			GO:0031347 P "regulation of defense response" GO:0050789	GO:0005515 F "protein binding" GO:0005488	GO:0005634 C "nucleus" GO:0005622
C166863	4.53555	2.18128	ref|NP_974667.1| uncharacterized protein [Arabidopsis thaliana] ...
C166945	12000000000	33.4823	gb|AAC28197.1| contains similarity to reverse transcriptases [Ar...
C296201	5.07955	2.3447	ref|NP_565208.1| uncharacterized protein [Arabidopsis thaliana] ...
scaffold9468	2.79412	1.48239	gb|ABN08360.1| Cation transporting ATPase, C-terminal [Medicago ...		Calcium-transportingATPase.	GO:0009624 P "response to nematode" GO:0050896	GO:0043621 F "protein self-association" GO:0005488	GO:0005886 C "plasma membrane" GO:0016020
C167443	11900000000	33.4702	ref|XP_002881577.1| DNA binding protein [Arabidopsis lyrata subs...
C167495	23800000000	34.4702	gb|AAF79476.1|AC022492_20 F1L3.34 [Arabidopsis thaliana]	mRNA surveillance pathway		GO:0006379 P "mRNA cleavage" GO:0006139	GO:0003723 F "RNA binding" GO:0005488	GO:0005737 C "cytoplasm" GO:0005622
C167565	23800000000	34.4702	ref|NP_001155441.1| 26S proteasome non-atpase regulatory subunit...			GO:0070682 P "proteasome regulatory particle assembly" GO:0009987	GO:0003713 F "transcription coactivator activity" GO:0006139	GO:0005829 C "cytosol" GO:0005622
C168181	47400000000	35.4642	gb|ABK28197.1| unknown [Arabidopsis thaliana]
C168243	23700000000	34.4642	ref|XP_002882564.1| predicted protein [Arabidopsis lyrata subsp....	Starch and sucrose metabolism	Polygalacturonase.	GO:0009830 P "cell wall modification involved in abscission" GO:0007275	GO:0004650 F "polygalacturonase activity" GO:0003824	GO:0009505 C "plant-type cell wall" GO:0005623
scaffold14214	2.2514	1.17082	ref|NP_568756.2| diacylglycerol kinase family protein [Arabidops...	Sphingolipid metabolism	Ceramidekinase.	GO:0006672 P "ceramide metabolic process" GO:0008152	GO:0000287 F "magnesium ion binding" GO:0005488	GO:0005739 C "mitochondrion" GO:0005622
scaffold33217	25000000000	34.5412	ref|NP_172871.1| glucose-methanol-choline oxidoreductase-like pr...	Cyanoamino acid metabolism	(R)-mandelonitrilelyase.	GO:0009553 P "embryo sac development" GO:0007275	GO:0008812 F "choline dehydrogenase activity" GO:0016491	GO:0016020 C "membrane" GO:0016020
scaffold22612	5.61333	2.48886	ref|NP_188458.1| uncharacterized protein [Arabidopsis thaliana] ...
C168455	47400000000	35.4642	ref|NP_567387.1| uncharacterized protein [Arabidopsis thaliana] ...
C168565	94800000000	36.4642	ref|XP_002868763.1| invertase/pectin methylesterase inhibitor fa...
C168927	11800000000	33.4581	ref|NP_180012.2| RNA recognition motif-containing protein [Arabi...					GO:0005634 C "nucleus" GO:0005622
scaffold5897	2.15981	1.11091	gb|AEX07596.1| xyloglucosyl transferase 1, partial [Brassica jun...	Plant hormone signal transduction	Xyloglucan:xyloglucosyltransferase.	GO:0009741 P "response to brassinosteroid stimulus" GO:0050896	GO:0016762 F "xyloglucan:xyloglucosyl transferase activity" GO:0016740	GO:0005618 C "cell wall" GO:0005623
C169065	35400000000	35.043	ref|XP_002881894.1| hypothetical protein ARALYDRAFT_322004 [Arab...			GO:0010286 P "heat acclimation" GO:0050896		GO:0005774 C "vacuolar membrane" GO:0016020
C169193	23600000000	34.4581	ref|XP_002869979.1| hypothetical protein ARALYDRAFT_492908 [Arab...	Protein processing in endoplasmic reticulum		GO:0006986 P "response to unfolded protein" GO:0050896	GO:0051082 F "unfolded protein binding" GO:0005488	GO:0005783 C "endoplasmic reticulum" GO:0005622
scaffold44861	3.37748	1.75595	emb|CAB43904.1| putative protein [Arabidopsis thaliana] >gi|7269...		RNA-directedDNApolymerase.		GO:0005515 F "protein binding" GO:0005488
C172255	11600000000	33.4334	ref|XP_001949458.1| PREDICTED: similar to hypoxia associated fac...	Spliceosome	GPRendopeptidase.	GO:0045585 P "positive regulation of cytotoxic T cell differentiation" GO:0050789	GO:0005515 F "protein binding" GO:0005488	GO:0005737 C "cytoplasm" GO:0005622
C169253	70800000000	36.043	ref|NP_974410.1| RING/U-box domain-containing protein [Arabidops...		Ubiquitin--proteinligase.	GO:0016567 P "protein ubiquitination" GO:0008152	GO:0004842 F "ubiquitin-protein ligase activity" GO:0016874	GO:0005737 C "cytoplasm" GO:0005622
C169515	11800000000	33.4581	ref|XP_002891731.1| hypothetical protein ARALYDRAFT_474435 [Arab...			GO:0010321 P "regulation of vegetative phase change" GO:0050789
scaffold18679	6.20264	2.63288	ref|NP_001189927.1| plant glycogenin-like starch initiation prot...		Glycogeninglucosyltransferase.	GO:0045492 P "xylan biosynthetic process" GO:0008152	GO:0080116 F "glucuronoxylan glucuronosyltransferase activity" GO:0016740	GO:0005794 C "Golgi apparatus" GO:0005622
C233689	2.26573	1.17998	gb|ADE80749.1| cold shock domain protein 2 [Eutrema salsugineum]			GO:0048443 P "stamen development" GO:0007275	GO:0003697 F "single-stranded DNA binding" GO:0005488	GO:0005737 C "cytoplasm" GO:0005622
C170007	3.3359	1.73808	ref|XP_002869711.1| hypothetical protein ARALYDRAFT_914130 [Arab...	Proximal tubule bicarbonate reclamation		GO:0006835 P "dicarboxylic acid transport" GO:0006810	GO:0005310 F "dicarboxylic acid transmembrane transporter activity" GO:0005215	GO:0005739 C "mitochondrion" GO:0005622
C170195	11700000000	33.4458	ref|NP_001155526.1| short-chain dehydrogenase-like [Acyrthosipho...
C170257	23500000000	34.4519	gb|AFO66524.1| hypothetical protein [Brassica napus]
scaffold19623	27900000000	34.6995	ref|XP_002877942.1| hypothetical protein ARALYDRAFT_485775 [Arab...	Plant-pathogen interaction	Non-specificserine/threonineproteinkinase.	GO:0006612 P "protein targeting to membrane" GO:0006810		GO:0005886 C "plasma membrane" GO:0016020
C171145	11700000000	33.4458	ref|NP_188295.2| condensin-2 complex subunit H2 [Arabidopsis tha...			GO:0048208 P "COPII vesicle coating" GO:0006810	GO:0043495 F "protein anchor" GO:0005488	GO:0012507 C "ER to Golgi transport vesicle membrane" GO:0016020
C171189	5.08696	2.3468	gb|ABK28123.1| unknown [Arabidopsis thaliana]
C257831	2.2562	1.17389	ref|NP_001147018.1| ribosomal RNA apurinic site specific lyase [...			GO:0006863 P "purine base transport" GO:0006810		GO:0005634 C "nucleus" GO:0005622
C171613	46600000000	35.4396	ref|XP_002869177.1| hypothetical protein ARALYDRAFT_353424 [Arab...			GO:0010216 P "maintenance of DNA methylation" GO:0006139	GO:0019104 F "DNA N-glycosylase activity" GO:0003824	GO:0005634 C "nucleus" GO:0005622
C171627	46600000000	35.4396	ref|NP_197666.1| glucomannan 4-beta-mannosyltransferase 2 [Arabi...		Glucomannan4-beta-mannosyltransferase.		GO:0051753 F "mannan synthase activity" GO:0016740	GO:0005794 C "Golgi apparatus" GO:0005622
C171727	34900000000	35.0225	gb|AAM64723.1| unknown [Arabidopsis thaliana]			GO:0006084 P "acetyl-CoA metabolic process" GO:0008152	GO:0001102 F "RNA polymerase II activating transcription factor binding" GO:0005488	GO:0046658 C "anchored to plasma membrane" GO:0016020
C171735	23400000000	34.4458	ref|XP_001951895.1| PREDICTED: hypothetical protein [Acyrthosiph...
scaffold29867	2.03416	1.02443	ref|NP_181908.1| formin-like protein 2 [Arabidopsis thaliana] >g...	Focal adhesion		GO:0010014 P "meristem initiation" GO:0007275	GO:0051015 F "actin filament binding" GO:0005488	GO:0005886 C "plasma membrane" GO:0016020
C171913	23300000000	34.4396	ref|XP_002874727.1| PLDGAMMA1 [Arabidopsis lyrata subsp. lyrata]...	Ether lipid metabolism	PhospholipaseD.	GO:0009793 P "embryo development ending in seed dormancy" GO:0007275	GO:0004630 F "phospholipase D activity" GO:0003824	GO:0005886 C "plasma membrane" GO:0016020
scaffold19447	2.99463	1.58238	ref|XP_002884553.1| hypothetical protein ARALYDRAFT_477902 [Arab...			GO:0010075 P "regulation of meristem growth" GO:0007275		GO:0005886 C "plasma membrane" GO:0016020
C309827	2.24675	1.16784	ref|NP_849378.2| transducin/WD40 domain-containing protein-like ...
scaffold15751	82000000000	36.2549	ref|NP_001031567.1| CAPRICE-like MYB3 [Arabidopsis thaliana] >gi...			GO:0009913 P "epidermal cell differentiation" GO:0030154	GO:0005515 F "protein binding" GO:0005488	GO:0005634 C "nucleus" GO:0005622
C172161	11600000000	33.4334	ref|XP_002877696.1| pentatricopeptide repeat-containing protein ...			GO:0007131 P "reciprocal meiotic recombination" GO:0006139
C172489	23200000000	34.4334	ref|NP_001155494.1| dihydrofolate reductase [Acyrthosiphon pisum...	Folate biosynthesis	Dihydrofolatereductase.	GO:0000278 P "mitotic cell cycle" GO:0009987	GO:0008144 F "drug binding" GO:0005488	GO:0005829 C "cytosol" GO:0005622
C289981	5.07219	2.34261	ref|XP_002876842.1| predicted protein [Arabidopsis lyrata subsp....			GO:0010228 P "vegetative to reproductive phase transition of meristem" GO:0007275		GO:0048046 C "apoplast" GO:0005576
scaffold27566	2.25	1.16993	ref|XP_002888851.1| mate efflux family protein [Arabidopsis lyra...			GO:0042991 P "transcription factor import into nucleus" GO:0006810	GO:0015238 F "drug transmembrane transporter activity" GO:0005215	GO:0005886 C "plasma membrane" GO:0016020
C173733	11500000000	33.4209	ref|XP_001950891.1| PREDICTED: similar to caspase-1 [Acyrthosiph...	Pathways in cancer	Caspase-3.	GO:0035070 P "salivary gland histolysis" GO:0007275	GO:0004197 F "cysteine-type endopeptidase activity" GO:0003824	GO:0005737 C "cytoplasm" GO:0005622
C174025	11500000000	33.4209	gb|AAG51141.1|AC069273_12 deoxyguanosine kinase, putative [Arabi...
C282305	5.48	2.45418	ref|XP_002894386.1| hypothetical protein ARALYDRAFT_337410 [Arab...
C174195	15.8325	3.98482	ref|XP_002886300.1| hypothetical protein ARALYDRAFT_900440 [Arab...
C174305	2.26601	1.18015	ref|XP_002870277.1| hypothetical protein ARALYDRAFT_493409 [Arab...			GO:0019288 P "isopentenyl diphosphate biosynthetic process, mevalonate-independent pathway" GO:0008152	GO:0034046 F "poly(G) RNA binding" GO:0005488	GO:0005739 C "mitochondrion" GO:0005622
C174481	22900000000	34.4146	dbj|BAF00909.1| nodulin-like [Arabidopsis thaliana]		DNAhelicase.	GO:0009873 P "ethylene mediated signaling pathway" GO:0050789		GO:0005886 C "plasma membrane" GO:0016020
C174537	11500000000	33.4209	gb|ADZ53029.1| centromere-specific H3 variant protein [Brassica ...	Systemic lupus erythematosus		GO:0000911 P "cytokinesis by cell plate formation" GO:0009987	GO:0005515 F "protein binding" GO:0005488	GO:0000775 C "chromosome, centromeric region" GO:0005622
C174611	2.82266	1.49706	ref|XP_002867958.1| mob1/phocein family protein [Arabidopsis lyr...					GO:0005829 C "cytosol" GO:0005622
C250197	57700000000	35.7479	ref|XP_002873064.1| hypothetical protein ARALYDRAFT_487043 [Arab...
C174935	22900000000	34.4146	ref|XP_001942691.1| PREDICTED: similar to Unc-89 CG33519-PB [Acy...	Focal adhesion	[Myosinlight-chain]kinase.	GO:0006939 P "smooth muscle contraction" NA	GO:0004687 F "myosin light chain kinase activity" GO:0016740	GO:0005737 C "cytoplasm" GO:0005622
C175299	34200000000	34.9933	ref|XP_002873942.1| hypothetical protein ARALYDRAFT_488819 [Arab...
C217071	44900000000	35.386	gb|AAF79612.1|AC027665_13 F5M15.18 [Arabidopsis thaliana]	alpha-Linolenic acid metabolism	4-coumarate--CoAligase.	GO:0009611 P "response to wounding" GO:0050896	GO:0004321 F "fatty-acyl-CoA synthase activity" GO:0016740	GO:0005777 C "peroxisome" GO:0005622
scaffold31375	5.07527	2.34348	ref|XP_002892042.1| hypothetical protein ARALYDRAFT_311263 [Arab...	Ubiquitin mediated proteolysis		GO:0016574 P "histone ubiquitination" GO:0008152	GO:0003677 F "DNA binding" GO:0005488	GO:0005737 C "cytoplasm" GO:0005622
C175993	2.82178	1.49661	ref|XP_002865848.1| hypothetical protein ARALYDRAFT_495196 [Arab...		Acidphosphatase.	GO:0009611 P "response to wounding" GO:0050896	GO:0003993 F "acid phosphatase activity" GO:0003824	GO:0022626 C "cytosolic ribosome" GO:0005622
scaffold14801	2.53144	1.33996	gb|ABD64917.1| GATA zinc finger containing protein [Brassica ole...			GO:0006355 P "regulation of transcription, DNA-dependent" GO:0050789	GO:0003700 F "sequence-specific DNA binding transcription factor activity" GO:0006139	GO:0005730 C "nucleolus" GO:0005622
C176125	22700000000	34.402	ref|XP_002893387.1| T24P13.6 [Arabidopsis lyrata subsp. lyrata] ...			GO:0009793 P "embryo development ending in seed dormancy" GO:0007275	GO:0003677 F "DNA binding" GO:0005488	GO:0009507 C "chloroplast" GO:0005622
C176185	11400000000	33.4083	ref|XP_002866772.1| predicted protein [Arabidopsis lyrata subsp....	Cell cycle - yeast	Adenylatecyclase.	GO:0006259 P "DNA metabolic process" GO:0006139
C176315	68100000000	35.9869	gb|ABD65109.1| Myosin II heavy chain-like domain containing prot...			GO:0045492 P "xylan biosynthetic process" GO:0008152	GO:0008017 F "microtubule binding" GO:0005488	GO:0005874 C "microtubule" GO:0005622
C176415	68100000000	35.9869	ref|XP_002893388.1| v-SNARE AtVTI1b [Arabidopsis lyrata subsp. l...	SNARE interactions in vesicular transport		GO:0006623 P "protein targeting to vacuole" GO:0006810	GO:0005483 F "soluble NSF attachment protein activity" GO:0005488	GO:0005886 C "plasma membrane" GO:0016020
C176493	6.21393	2.63551	ref|XP_002886645.1| predicted protein [Arabidopsis lyrata subsp....			GO:0010193 P "response to ozone" GO:0050896	GO:0005515 F "protein binding" GO:0005488	GO:0005739 C "mitochondrion" GO:0005622
C176509	45400000000	35.402	gb|AAV68812.1| hypothetical protein AT1G12530 [Arabidopsis thali...
C176659	11400000000	33.4083	ref|XP_002878009.1| hypothetical protein ARALYDRAFT_324027 [Arab...
C176663	11400000000	33.4083	dbj|BAH72300.1| ACYPI25566 [Acyrthosiphon pisum]
C176687	45400000000	35.402	ref|XP_002328526.1| predicted protein [Populus trichocarpa] >gi|...		Non-specificserine/threonineproteinkinase.	GO:0010118 P "stomatal movement" GO:0009987	GO:0005515 F "protein binding" GO:0005488	GO:0005773 C "vacuole" GO:0005622
C176785	34100000000	34.9891	ref|XP_002894503.1| hypothetical protein ARALYDRAFT_892534 [Arab...
C177193	2.67258	1.41824	gb|AAL67434.1|AF458408_1 glycine-rich protein [Brassica oleracea]			GO:0031347 P "regulation of defense response" GO:0050789	GO:0005515 F "protein binding" GO:0005488
C177259	22600000000	34.3956	gb|AAC63637.1| unknown protein [Arabidopsis thaliana]
scaffold35805	5.0765	2.34383	ref|XP_002892134.1| hypothetical protein ARALYDRAFT_470261 [Arab...
C177787	56300000000	35.7124	gb|ABL97951.1| nucleic acid binding protein [Brassica rapa]		mRNA(nucleoside-2{prime}-O)-methyltransferase.	GO:0000381 P "regulation of alternative nuclear mRNA splicing, via spliceosome" GO:0050789	GO:0003729 F "mRNA binding" GO:0005488	GO:0005634 C "nucleus" GO:0005622
C277395	2.11323	1.07945	ref|XP_002888854.1| hypothetical protein ARALYDRAFT_316165 [Arab...		Cucumisin.	GO:0010214 P "seed coat development" GO:0007275	GO:0004252 F "serine-type endopeptidase activity" GO:0003824	GO:0005576 C "extracellular region" GO:0005576
C177979	56300000000	35.7124	gb|ADQ43192.1| unknown [Eutrema parvulum]
C266027	19300000000	34.1679	ref|XP_002892454.1| endomembrane protein 70 family protein [Arab...			GO:0008283 P "cell proliferation" NA	GO:0004888 F "transmembrane signaling receptor activity" GO:0004871	GO:0016021 C "integral to membrane" GO:0016020
C178165	45000000000	35.3892	ref|XP_002870455.1| hypothetical protein ARALYDRAFT_330218 [Arab...	Biosynthesis of siderophore group nonribosomal peptides	N-(5-amino-5-carboxypentanoyl)-L-cysteinyl-D-valinesynthase.	GO:0033214 P "iron assimilation by chelation and transport" GO:0009987	GO:0016879 F "ligase activity, forming carbon-nitrogen bonds" GO:0016874	GO:0005829 C "cytosol" GO:0005622
C178287	3.87726	1.95504	dbj|BAJ33849.1| unnamed protein product [Thellungiella halophila]	Streptomycin biosynthesis	Inositol-3-phosphatesynthase.	GO:0006659 P "phosphatidylserine biosynthetic process" GO:0008152	GO:0004512 F "inositol-3-phosphate synthase activity" GO:0016853	GO:0005737 C "cytoplasm" GO:0005622
C178431	22400000000	34.3828	ref|XP_001946816.1| PREDICTED: similar to ubiquitin specific pro...	Spliceosome	Ubiquitinylhydrolase1.	GO:0000245 P "spliceosomal complex assembly" GO:0006139	GO:0004221 F "ubiquitin thiolesterase activity" GO:0003824	GO:0005634 C "nucleus" GO:0005622
C178513	11.3283	3.50186	ref|XP_002864162.1| hypothetical protein ARALYDRAFT_495299 [Arab...			GO:0010150 P "leaf senescence" GO:0007275
C178965	2.26768	1.18122	ref|XP_002873147.1| kelch repeat-containing protein [Arabidopsis...		Phosphoproteinphosphatase.	GO:0009416 P "response to light stimulus" GO:0050896	GO:0000062 F "fatty-acyl-CoA binding" GO:0005488	GO:0005737 C "cytoplasm" GO:0005622
C217851	4.52215	2.17701	ref|XP_002876921.1| hypothetical protein ARALYDRAFT_904727 [Arab...			GO:0010148 P "transpiration" GO:0006810	GO:0042626 F "ATPase activity, coupled to transmembrane movement of substances" GO:0005215	GO:0005886 C "plasma membrane" GO:0016020
C179175	3.38384	1.75866	ref|XP_002510441.1| 26S protease regulatory subunit S10b, putati...	Proteasome		GO:0043161 P "proteasomal ubiquitin-dependent protein catabolic process" GO:0008152	GO:0005524 F "ATP binding" GO:0005488	GO:0005730 C "nucleolus" GO:0005622
C179179	22300000000	34.3763	ref|NP_181655.1| ferredoxin-dependent glutamate synthase 2 [Arab...	Nitrogen metabolism	Glutamatesynthase(ferredoxin).	GO:0009750 P "response to fructose stimulus" GO:0050896	GO:0016041 F "glutamate synthase (ferredoxin) activity" GO:0016491	GO:0009941 C "chloroplast envelope" GO:0005622
C179353	11200000000	33.3828	gb|ABW74559.1| hypothetical protein [Boechera divaricarpa]
C179699	89400000000	36.3796	ref|XP_002891359.1| hypothetical protein ARALYDRAFT_891528 [Arab...
C179835	11100000000	33.3698	ref|XP_002882496.1| hypothetical protein ARALYDRAFT_478003 [Arab...
scaffold41823	2.10713	1.07528	ref|NP_195950.1| adenosine kinase 2 [Arabidopsis thaliana] >gi|2...	Purine metabolism	Adenosinekinase.	GO:0006169 P "adenosine salvage" GO:0006139	GO:0005507 F "copper ion binding" GO:0005488	GO:0005886 C "plasma membrane" GO:0016020
C180119	11100000000	33.3698	ref|NP_200506.1| putative transcription factor bHLH041 [Arabidop...	Pathways in cancer	Non-specificserine/threonineproteinkinase.	GO:0006355 P "regulation of transcription, DNA-dependent" GO:0050789	GO:0004674 F "protein serine/threonine kinase activity" GO:0016740	GO:0005881 C "cytoplasmic microtubule" GO:0005622
C180217	11100000000	33.3698	ref|XP_002888571.1| hypothetical protein ARALYDRAFT_475799 [Arab...
C180323	33400000000	34.9591	ref|XP_002884712.1| hypothetical protein ARALYDRAFT_897057 [Arab...	Ribosome biogenesis in eukaryotes		GO:0006364 P "rRNA processing" GO:0006139		GO:0005730 C "nucleolus" GO:0005622
C273897	13.1807	3.72035	ref|XP_002862593.1| hypothetical protein ARALYDRAFT_497391 [Arab...			GO:0080167 P "response to karrikin" GO:0050896	GO:0042803 F "protein homodimerization activity" GO:0005488	GO:0005634 C "nucleus" GO:0005622
C287769	2.75135	1.46014	ref|XP_002879456.1| hypothetical protein ARALYDRAFT_902425 [Arab...			GO:0000278 P "mitotic cell cycle" GO:0009987		GO:0005737 C "cytoplasm" GO:0005622
C181631	55200000000	35.6839	ref|NP_182223.1| ABC transporter B family member 4 [Arabidopsis ...			GO:0048767 P "root hair elongation" GO:0030154	GO:0008559 F "xenobiotic-transporting ATPase activity" GO:0005215	GO:0005886 C "plasma membrane" GO:0016020
C181823	11000000000	33.3568	ref|NP_176388.1| Mitochondrial transcription termination factor ...
C89565	34100000000	34.9891	ref|XP_002879497.1| O-acetyltransferase family protein [Arabidop...
scaffold2353	2.03071	1.02198	emb|CAB51903.1| cellulase [Brassica napus]	Starch and sucrose metabolism	Cellulase.	GO:0048767 P "root hair elongation" GO:0030154	GO:0008810 F "cellulase activity" GO:0003824	GO:0005769 C "early endosome" GO:0005622
C182979	21900000000	34.3502	ref|NP_191295.4| uncharacterized protein [Arabidopsis thaliana] ...			GO:0006388 P "tRNA splicing, via endonucleolytic cleavage and ligation" GO:0006139	GO:0050839 F "cell adhesion molecule binding" GO:0005488	GO:0009277 C "fungal-type cell wall" GO:0005623
C183025	32800000000	34.933	dbj|BAF00942.1| hypothetical protein [Arabidopsis thaliana]		Mercury(II)reductase.	GO:0010286 P "heat acclimation" GO:0050896	GO:0005515 F "protein binding" GO:0005488	GO:0005886 C "plasma membrane" GO:0016020
scaffold12830	2.56306	1.35787	gb|ABQ50546.1| hypothetical protein [Brassica rapa]			GO:0000966 P "RNA 5{prime}-end processing" GO:0006139	GO:0003723 F "RNA binding" GO:0005488	GO:0005739 C "mitochondrion" GO:0005622
C183389	43800000000	35.3502	ref|XP_002892790.1| mitochondrial substrate carrier family prote...	Huntingtons disease		GO:0006091 P "generation of precursor metabolites and energy" GO:0008152	GO:0005215 F "transporter activity" GO:0005215	GO:0005743 C "mitochondrial inner membrane" GO:0016020
C343699	2.06122	1.0435	gb|AAL87313.1| unknown protein [Arabidopsis thaliana]			GO:0006366 P "transcription from RNA polymerase II promoter" GO:0006139	GO:0003713 F "transcription coactivator activity" GO:0006139	GO:0005829 C "cytosol" GO:0005622
C183695	21800000000	34.3436	gb|ADZ38930.1| sphingosine kinase 2 [Arabidopsis thaliana]		Sphinganinekinase.	GO:0006648 P "dihydrosphingosine-1-P pathway" GO:0008152	GO:0005524 F "ATP binding" GO:0005488	GO:0031143 C "pseudopodium" GO:0005623
C223469	8.45098	3.07912	ref|XP_002864149.1| hypothetical protein ARALYDRAFT_495276 [Arab...			GO:0042991 P "transcription factor import into nucleus" GO:0006810	GO:0015238 F "drug transmembrane transporter activity" GO:0005215	GO:0005886 C "plasma membrane" GO:0016020
C183999	10900000000	33.3436	ref|XP_002888813.1| hypothetical protein ARALYDRAFT_894932 [Arab...			GO:0009693 P "ethylene biosynthetic process" GO:0008152		GO:0005886 C "plasma membrane" GO:0016020
C184117	21800000000	34.3436	ref|XP_002890797.1| nucleic acid binding protein [Arabidopsis ly...			GO:0009062 P "fatty acid catabolic process" GO:0008152		GO:0005829 C "cytosol" GO:0005622
C184327	97700000000	36.5076	ref|XP_002893466.1| GYF domain-containing protein [Arabidopsis l...
C184607	2.26042	1.17659	ref|XP_002873060.1| hypothetical protein ARALYDRAFT_487033 [Arab...	Focal adhesion	Histonedeacetylase.	GO:0009653 P "anatomical structure morphogenesis" NA	GO:0004713 F "protein tyrosine kinase activity" GO:0016740	GO:0001725 C "stress fiber" GO:0005622
C184709	10900000000	33.3436	gb|AAD31365.1| putative transcription elongation factor S-II [Ar...
scaffold6635	2.09986	1.0703	ref|XP_002884186.1| hydroxyproline-rich glycoprotein family prot...
scaffold35838	2.36735	1.24327	ref|NP_001189934.1| abscisic acid-insensitive 5-like protein 7 [...	Plant hormone signal transduction		GO:0009738 P "abscisic acid mediated signaling pathway" GO:0050789	GO:0003677 F "DNA binding" GO:0005488	GO:0005634 C "nucleus" GO:0005622
C185105	32400000000	34.9153	ref|NP_182018.1| homeobox-leucine zipper protein ATHB-4 [Arabido...			GO:0010218 P "response to far red light" GO:0050896	GO:0042803 F "protein homodimerization activity" GO:0005488	GO:0009506 C "plasmodesma" GO:0016020
C185295	10800000000	33.3303	gb|AAF87143.1|AC002423_8 T23E23.16 [Arabidopsis thaliana]
C185315	2.26702	1.18079	ref|NP_564827.1| lactoylglutathione lyase / glyoxalase I-like pr...
C185439	32400000000	34.9153	dbj|BAD94128.1| putative ABC transporter [Arabidopsis thaliana]	ABC transporters		GO:0010103 P "stomatal complex morphogenesis" GO:0007275	GO:0042626 F "ATPase activity, coupled to transmembrane movement of substances" GO:0005215	GO:0005886 C "plasma membrane" GO:0016020
C185449	75700000000	36.1396	ref|NP_001185377.1| O-acyltransferase (WSD1-like) family protein...		DiacylglycerolO-acyltransferase.	GO:0048481 P "ovule development" GO:0007275	GO:0004144 F "diacylglycerol O-acyltransferase activity" GO:0016740	GO:0005783 C "endoplasmic reticulum" GO:0005622
C185459	2.83246	1.50206	ref|NP_174093.3| TBP-associated factor 4B [Arabidopsis thaliana]...			GO:0006950 P "response to stress" GO:0050896	GO:0003924 F "GTPase activity" GO:0003824	GO:0005737 C "cytoplasm" GO:0005622
scaffold23824	3.92308	1.97199	ref|XP_002873896.1| pentatricopeptide repeat-containing protein ...			GO:0010228 P "vegetative to reproductive phase transition of meristem" GO:0007275	GO:0003723 F "RNA binding" GO:0005488	GO:0009507 C "chloroplast" GO:0005622
C185811	32300000000	34.9108	ref|XP_002876077.1| multicatalytic endopeptidase [Arabidopsis ly...	Proteasome	Proteasomeendopeptidasecomplex.	GO:0006094 P "gluconeogenesis" GO:0008152	GO:0005515 F "protein binding" GO:0005488	GO:0009524 C "phragmoplast" GO:0005622
C185931	43100000000	35.327	ref|NP_195862.1| uncharacterized protein [Arabidopsis thaliana] ...			GO:0042023 P "DNA endoreduplication" GO:0006139	GO:0005515 F "protein binding" GO:0005488	GO:0005634 C "nucleus" GO:0005622
scaffold38021	3.65931	1.87157	ref|NP_188337.1| uncharacterized protein [Arabidopsis thaliana] ...			GO:0016266 P "O-glycan processing" GO:0008152	GO:0005515 F "protein binding" GO:0005488	GO:0005796 C "Golgi lumen" GO:0005622
C185965	4.14336	2.0508	ref|XP_002883932.1| hypothetical protein ARALYDRAFT_480439 [Arab...
C331069	2.44509	1.28989	ref|XP_002881820.1| DNAJ heat shock N-terminal domain-containing...			GO:0032781 P "positive regulation of ATPase activity" GO:0050789	GO:0051087 F "chaperone binding" GO:0005488	GO:0005737 C "cytoplasm" GO:0005622
scaffold10542	2.24771	1.16845	ref|XP_002886383.1| hypothetical protein ARALYDRAFT_474974 [Arab...	Ribosome biogenesis in eukaryotes	Proteinfarnesyltransferase.	GO:0006364 P "rRNA processing" GO:0006139	GO:0003723 F "RNA binding" GO:0005488	GO:0005730 C "nucleolus" GO:0005622
C186883	32200000000	34.9063	dbj|BAE99126.1| hypothetical protein [Arabidopsis thaliana]
C187203	2.65245	1.40732	ref|XP_002879372.1| hypothetical protein ARALYDRAFT_482146 [Arab...			GO:0009554 P "megasporogenesis" GO:0007275		GO:0005886 C "plasma membrane" GO:0016020
C187293	4.52381	2.17754	ref|NP_197802.1| Squalene monooxygenase 2 [Arabidopsis thaliana]...	Steroid biosynthesis	Squalenemonooxygenase.	GO:0019745 P "pentacyclic triterpenoid biosynthetic process" GO:0008152
C187493	21400000000	34.3169	ref|XP_002876734.1| hypothetical protein ARALYDRAFT_484023 [Arab...			GO:0015846 P "polyamine transport" GO:0006810	GO:0015203 F "polyamine transmembrane transporter activity" GO:0005215	GO:0032153 C "cell division site" GO:0005623
C187789	31900000000	34.8928	ref|XP_002869943.1| hypothetical protein ARALYDRAFT_492844 [Arab...	Plant-pathogen interaction	Non-specificserine/threonineproteinkinase.	GO:0048767 P "root hair elongation" GO:0030154	GO:0033612 F "receptor serine/threonine kinase binding" GO:0005488	GO:0005886 C "plasma membrane" GO:0016020
C187985	10600000000	33.3033	ref|NP_181513.3| DA1-related protein 2 [Arabidopsis thaliana] >g...			GO:0048364 P "root development" GO:0007275	GO:0043130 F "ubiquitin binding" GO:0005488
scaffold18489	6.27136	2.64878	ref|XP_002876276.1| morphogenesis of root hair 2 [Arabidopsis ly...	Regulation of autophagy	Non-specificserine/threonineproteinkinase.	GO:0031110 P "regulation of microtubule polymerization or depolymerization" GO:0050789	GO:0008017 F "microtubule binding" GO:0005488	GO:0009574 C "preprophase band" GO:0005622
C188121	42600000000	35.3101	ref|NP_180205.1| MD-2-related lipid recognition domain-containin...
scaffold28928	3.37815	1.75623	ref|XP_002885164.1| hypothetical protein ARALYDRAFT_897993 [Arab...			GO:0033077 P "T cell differentiation in thymus" GO:0030154		GO:0005737 C "cytoplasm" GO:0005622
C188377	53000000000	35.6253	gb|AAK50070.1|AF372930_1 AT5g66310/K1L20_9 [Arabidopsis thaliana]			GO:0008608 P "attachment of spindle microtubules to kinetochore" GO:0009987	GO:0019901 F "protein kinase binding" GO:0005488	GO:0005615 C "extracellular space" GO:0005576
C188487	10600000000	33.3033	ref|XP_001942950.1| PREDICTED: similar to GA17497-PA [Acyrthosip...
C188747	21200000000	34.3033	ref|XP_002887246.1| ATHB29/ZFHD1 [Arabidopsis lyrata subsp. lyra...			GO:0009410 P "response to xenobiotic stimulus" GO:0050896	GO:0003677 F "DNA binding" GO:0005488
C188801	42400000000	35.3033	ref|NP_180912.2| RNA polymerase II C-terminal domain phosphatase...		Phosphoproteinphosphatase.	GO:0000394 P "RNA splicing, via endonucleolytic cleavage and ligation" GO:0006139	GO:0008022 F "protein C-terminus binding" GO:0005488	GO:0005634 C "nucleus" GO:0005622
C244511	2.50107	1.32255	ref|NP_194102.1| V-type proton ATPase subunit G2 [Arabidopsis th...	Collecting duct acid secretion	RNAhelicase.	GO:0006007 P "glucose catabolic process" GO:0008152	GO:0008553 F "hydrogen-exporting ATPase activity, phosphorylative mechanism" GO:0005215	GO:0005773 C "vacuole" GO:0005622
C189125	2.81915	1.49526	ref|XP_002879473.1| hypothetical protein ARALYDRAFT_482334 [Arab...			GO:0009741 P "response to brassinosteroid stimulus" GO:0050896	GO:0003677 F "DNA binding" GO:0005488	GO:0005634 C "nucleus" GO:0005622
C189171	31800000000	34.8883	ref|XP_002891939.1| hypothetical protein ARALYDRAFT_474779 [Arab...
C189253	10600000000	33.3033	ref|XP_002514929.1| GTP binding protein, putative [Ricinus commu...
C237939	3.96403	1.98697	ref|XP_002880701.1| binding protein [Arabidopsis lyrata subsp. l...
C189281	2.25936	1.17591	emb|CBI29193.3| unnamed protein product [Vitis vinifera]			GO:0051604 P "protein maturation" GO:0008152	GO:0008428 F "ribonuclease inhibitor activity" GO:0030234	GO:0005737 C "cytoplasm" GO:0005622
C189417	21100000000	34.2965	ref|XP_002865937.1| hypothetical protein ARALYDRAFT_918340 [Arab...
C226171	2.82667	1.4991	ref|XP_002873946.1| abc transporter family protein [Arabidopsis ...			GO:0010103 P "stomatal complex morphogenesis" GO:0007275
C189665	42200000000	35.2965	ref|XP_002888817.1| hypothetical protein ARALYDRAFT_894936 [Arab...	Mineral absorption	Copper-exportingATPase.	GO:0010286 P "heat acclimation" GO:0050896	GO:0005515 F "protein binding" GO:0005488	GO:0005886 C "plasma membrane" GO:0016020
C190131	126000000000	36.8769	ref|NP_567978.1| cytokinin riboside 5'-monophosphate phosphoribo...			GO:0048509 P "regulation of meristem development" GO:0050789	GO:0042803 F "protein homodimerization activity" GO:0005488	GO:0005829 C "cytosol" GO:0005622
C190287	3.39382	1.76291	gb|AFK38488.1| unknown [Medicago truncatula]			GO:0016192 P "vesicle-mediated transport" GO:0006810		GO:0005783 C "endoplasmic reticulum" GO:0005622
scaffold25099	32900000000	34.9374	sp|Q9FX35.2|PP117_ARATH RecName: Full=Pentatricopeptide repeat-c...			GO:0009793 P "embryo development ending in seed dormancy" GO:0007275		GO:0009507 C "chloroplast" GO:0005622
C190527	10500000000	33.2897	emb|CAA18126.1| hypothatical protein [Arabidopsis thaliana] >gi|...
C245591	9.02648	3.17416	ref|NP_974881.1| uncharacterized protein [Arabidopsis thaliana] ...
scaffold35298	4.10417	2.03709	ref|XP_002870648.1| hypothetical protein ARALYDRAFT_916088 [Arab...	Plant-pathogen interaction	Non-specificserine/threonineproteinkinase.	GO:0009086 P "methionine biosynthetic process" GO:0008152	GO:0004674 F "protein serine/threonine kinase activity" GO:0016740	GO:0005886 C "plasma membrane" GO:0016020
C67375	18600000000	34.1146	ref|XP_002892108.1| hypothetical protein ARALYDRAFT_470205 [Arab...			GO:0031347 P "regulation of defense response" GO:0050789	GO:0005515 F "protein binding" GO:0005488	GO:0005634 C "nucleus" GO:0005622
C191401	10400000000	33.2759	gb|AAK43882.1|AF370505_1 putative protein [Arabidopsis thaliana]...					GO:0005794 C "Golgi apparatus" GO:0005622
C191693	20900000000	34.2828	ref|NP_566498.1| C3HC4-type RING finger protein [Arabidopsis tha...
C191705	10400000000	33.2759	ref|XP_001949674.1| PREDICTED: similar to myb [Acyrthosiphon pisum]			GO:0006355 P "regulation of transcription, DNA-dependent" GO:0050789	GO:0003677 F "DNA binding" GO:0005488	GO:0005730 C "nucleolus" GO:0005622
C241337	5.65441	2.49938	ref|XP_002867617.1| hypothetical protein ARALYDRAFT_354257 [Arab...	Pyrimidine metabolism	Adenylatekinase.	GO:0009173 P "pyrimidine ribonucleoside monophosphate metabolic process" GO:0006139	GO:0004127 F "cytidylate kinase activity" GO:0016740	GO:0005829 C "cytosol" GO:0005622
C261387	2.25719	1.17453	ref|NP_566827.1| uncharacterized protein [Arabidopsis thaliana] ...
C192599	20700000000	34.2689	ref|XP_002878280.1| predicted protein [Arabidopsis lyrata subsp....			GO:0006863 P "purine base transport" GO:0006810		GO:0005774 C "vacuolar membrane" GO:0016020
C192627	41400000000	35.2689	gb|AAM15274.1| disease resistance protein (TIR-NBS-LRR class), p...			GO:0009733 P "response to auxin stimulus" GO:0050896	GO:0005515 F "protein binding" GO:0005488	GO:0005737 C "cytoplasm" GO:0005622
C218629	44500000000	35.3731	gb|AAM64910.1| unknown [Arabidopsis thaliana]			GO:0006499 P "N-terminal protein myristoylation" GO:0008152	GO:0004842 F "ubiquitin-protein ligase activity" GO:0016874	GO:0005737 C "cytoplasm" GO:0005622
C192903	31100000000	34.8562	ref|XP_002891891.1| hypothetical protein ARALYDRAFT_337726 [Arab...	Protein processing in endoplasmic reticulum		GO:0006979 P "response to oxidative stress" GO:0050896		GO:0005737 C "cytoplasm" GO:0005622
C192919	2.48501	1.31325	ref|XP_002879490.1| transducin family protein [Arabidopsis lyrat...	Ether lipid metabolism		GO:0006364 P "rRNA processing" GO:0006139	GO:0030515 F "snoRNA binding" GO:0005488	GO:0005730 C "nucleolus" GO:0005622
scaffold35796	4.22897	2.08031	ref|NP_173212.1| PRA1 family protein F1 [Arabidopsis thaliana] >...			GO:0016192 P "vesicle-mediated transport" GO:0006810	GO:0005515 F "protein binding" GO:0005488	GO:0005783 C "endoplasmic reticulum" GO:0005622
C193319	20700000000	34.2689	ref|NP_173644.2| uncharacterized protein [Arabidopsis thaliana] ...
C198037	2.25843	1.17532	ref|XP_002872928.1| hypothetical protein ARALYDRAFT_912161 [Arab...			GO:0008286 P "insulin receptor signaling pathway" GO:0050789	GO:0017124 F "SH3 domain binding" GO:0005488	GO:0005829 C "cytosol" GO:0005622
scaffold17106	2.02077	1.01491	ref|XP_002889787.1| glycosyl hydrolase family 10 protein [Arabid...		Endo-1,4-beta-xylanase.	GO:0045493 P "xylan catabolic process" GO:0008152	GO:0031176 F "endo-1,4-beta-xylanase activity" GO:0003824	GO:0005576 C "extracellular region" GO:0005576
C194093	2.83937	1.50557	gb|EEE66819.1| hypothetical protein OsJ_23579 [Oryza sativa Japo...		Non-specificserine/threonineproteinkinase.	GO:0006499 P "N-terminal protein myristoylation" GO:0008152	GO:0016004 F "phospholipase activator activity" GO:0030234	GO:0005829 C "cytosol" GO:0005622
C194247	20600000000	34.2619	ref|NP_190446.1| ATP/DNA binding protein [Arabidopsis thaliana] ...
scaffold34218	4.79279	2.26087	ref|NP_191240.1| uncharacterized protein [Arabidopsis thaliana] ...
scaffold21162	2.06601	1.04685	ref|NP_197617.1| putative CCR4-associated factor 1-11 [Arabidops...	RNA degradation	Poly(A)-specificribonuclease.	GO:0010228 P "vegetative to reproductive phase transition of meristem" GO:0007275	GO:0008408 F "3{prime}-5{prime} exonuclease activity" GO:0003824	GO:0005622 C "intracellular" GO:0005622
C194977	2.82873	1.50015	ref|NP_001118580.1| DNA binding / nucleic acid binding / transcr...			GO:0045492 P "xylan biosynthetic process" GO:0008152	GO:0005515 F "protein binding" GO:0005488
C195069	10200000000	33.2479	gb|AAC49844.1| putative potassium transporter AtKT1p [Arabidopsi...			GO:0016036 P "cellular response to phosphate starvation" GO:0007154	GO:0009674 F "potassium:sodium symporter activity" GO:0005215	GO:0005886 C "plasma membrane" GO:0016020
C195585	20400000000	34.2479	ref|XP_002868347.1| hypothetical protein ARALYDRAFT_355453 [Arab...
scaffold231	2.72858	1.44815	gb|ACG60682.1| transposon-like ORF [Brassica oleracea var. albog...
C195667	51000000000	35.5698	ref|NP_565771.1| squamosa promoter-binding-like protein 3 [Arabi...			GO:0009741 P "response to brassinosteroid stimulus" GO:0050896	GO:0003677 F "DNA binding" GO:0005488	GO:0005634 C "nucleus" GO:0005622
C196229	20300000000	34.2408	gb|AAD20172.1| hypothetical protein [Arabidopsis thaliana] >gi|1...
C196881	10100000000	33.2336	ref|XP_002873814.1| hypothetical protein ARALYDRAFT_488576 [Arab...
C197091	10100000000	33.2336	ref|XP_001952573.1| PREDICTED: similar to GA15974-PA [Acyrthosip...	Adherens junction	Protein-tyrosine-phosphatase.	GO:0035335 P "peptidyl-tyrosine dephosphorylation" GO:0008152	GO:0004726 F "non-membrane spanning protein tyrosine phosphatase activity" GO:0003824	GO:0044444 C "cytoplasmic part" GO:0005622
C197209	70900000000	36.0451	ref|NP_176104.1| uncharacterized protein [Arabidopsis thaliana] ...
C197235	2.01043	1.0075	ref|XP_002888472.1| thioredoxin-dependent peroxidase 1 [Arabidop...		Peroxiredoxin.	GO:0009407 P "toxin catabolic process" GO:0008152	GO:0008379 F "thioredoxin peroxidase activity" GO:0016491	GO:0005886 C "plasma membrane" GO:0016020
C197317	4.37361	2.12882	dbj|BAB08381.1| unnamed protein product [Arabidopsis thaliana]
C197565	10100000000	33.2336	ref|XP_002874113.1| hypothetical protein ARALYDRAFT_489173 [Arab...	Plant-pathogen interaction	Non-specificserine/threonineproteinkinase.	GO:0006857 P "oligopeptide transport" GO:0006810	GO:0042803 F "protein homodimerization activity" GO:0005488	GO:0005886 C "plasma membrane" GO:0016020
C197575	30300000000	34.8186	emb|CAI79646.1| elongator component [Arabidopsis thaliana]			GO:0035265 P "organ growth" NA	GO:0005515 F "protein binding" GO:0005488	GO:0033588 C "Elongator holoenzyme complex" GO:0005622
C197809	11.838	3.56535	ref|XP_002893249.1| hypothetical protein ARALYDRAFT_889793 [Arab...			GO:0010200 P "response to chitin" GO:0050896		GO:0005737 C "cytoplasm" GO:0005622
C197885	2.82123	1.49632	ref|XP_002884544.1| hypothetical protein ARALYDRAFT_896695 [Arab...
C224961	2.82781	1.49969	gb|ABL97970.1| cytochrome-c oxidase [Brassica rapa]					GO:0005739 C "mitochondrion" GO:0005622
C198053	10100000000	33.2336	ref|XP_001946856.1| PREDICTED: similar to polypeptide GalNAc tra...	Mucin type O-Glycan biosynthesis	PolypeptideN-acetylgalactosaminyltransferase.	GO:0009312 P "oligosaccharide biosynthetic process" GO:0008152	GO:0004653 F "polypeptide N-acetylgalactosaminyltransferase activity" GO:0016740	GO:0005795 C "Golgi stack" GO:0005622
C198071	40200000000	35.2265	ref|XP_002873534.1| kinase family protein [Arabidopsis lyrata su...		Non-specificserine/threonineproteinkinase.	GO:0009750 P "response to fructose stimulus" GO:0050896	GO:0004674 F "protein serine/threonine kinase activity" GO:0016740	GO:0005789 C "endoplasmic reticulum membrane" GO:0016020
C198239	30200000000	34.8138	ref|XP_002864506.1| CYP81F2 [Arabidopsis lyrata subsp. lyrata] >...	Stilbenoid, diarylheptanoid and gingerol biosynthesis	Isoflavone2{prime}-hydroxylase.	GO:0042343 P "indole glucosinolate metabolic process" GO:0008152	GO:0004497 F "monooxygenase activity" GO:0016491	GO:0005783 C "endoplasmic reticulum" GO:0005622
C198355	40200000000	35.2265	ref|XP_002884071.1| cyclin 2a protein [Arabidopsis lyrata subsp....	p53 signaling pathway		GO:0006306 P "DNA methylation" GO:0006139	GO:0005515 F "protein binding" GO:0005488	GO:0005737 C "cytoplasm" GO:0005622
C198417	2.82584	1.49868	ref|XP_002867215.1| hypothetical protein ARALYDRAFT_491396 [Arab...			GO:0010228 P "vegetative to reproductive phase transition of meristem" GO:0007275	GO:0043565 F "sequence-specific DNA binding" GO:0005488	GO:0005634 C "nucleus" GO:0005622
C198739	2.26554	1.17985	ref|NP_001154423.1| ribosomal protein L18ae family protein [Arab...
scaffold22725	2.81992	1.49566	ref|NP_177209.1| cysteine-rich receptor-like protein kinase 2 [A...		Non-specificserine/threonineproteinkinase.	GO:0042542 P "response to hydrogen peroxide" GO:0050896	GO:0004674 F "protein serine/threonine kinase activity" GO:0016740	GO:0005886 C "plasma membrane" GO:0016020
C199135	2.45932	1.29826	ref|XP_002892103.1| expressed protein [Arabidopsis lyrata subsp....
scaffold45275	2.16277	1.11288	ref|NP_191734.1| Cytochrome b561/ferric reductase transmembrane ...				GO:0000293 F "ferric-chelate reductase activity" GO:0016491
scaffold10922	2.60218	1.37972	gb|AAZ32751.1| calcium dependent kinase 5 [Brassica oleracea var...	Plant-pathogen interaction	Non-specificserine/threonineproteinkinase.	GO:0009867 P "jasmonic acid mediated signaling pathway" GO:0050789	GO:0004674 F "protein serine/threonine kinase activity" GO:0016740	GO:0005886 C "plasma membrane" GO:0016020
C200155	19900000000	34.212	gb|AAB96833.1| cytosolic cyclophilin [Arabidopsis thaliana]		Peptidylprolylisomerase.	GO:0001510 P "RNA methylation" GO:0006139	GO:0005515 F "protein binding" GO:0005488	GO:0005794 C "Golgi apparatus" GO:0005622
C257281	2.81893	1.49515	ref|XP_002879813.1| complex 1 family protein [Arabidopsis lyrata...			GO:0034553 P "mitochondrial respiratory chain complex II assembly" GO:0009987		GO:0005759 C "mitochondrial matrix" GO:0005622
C200317	29800000000	34.7946	ref|XP_002892285.1| hypothetical protein ARALYDRAFT_887722 [Arab...
C20117	45000000000	35.3892	emb|CAB45062.1| putative protein [Arabidopsis thaliana] >gi|7269...
C201445	19700000000	34.1975	ref|XP_002877019.1| hypothetical protein ARALYDRAFT_347079 [Arab...		Microtubule-severingATPase.	GO:0046034 P "ATP metabolic process" GO:0006139	GO:0000287 F "magnesium ion binding" GO:0005488	GO:0005634 C "nucleus" GO:0005622
C201515	2.82286	1.49716	ref|XP_002886200.1| predicted protein [Arabidopsis lyrata subsp....
C201601	9900000000	33.2048	ref|XP_001952565.1| PREDICTED: similar to cadherin EGF LAG seven...			GO:0090176 P "microtubule cytoskeleton organization involved in establishment of planar polarity" GO:0009987	GO:0050839 F "cell adhesion molecule binding" GO:0005488	GO:0016021 C "integral to membrane" GO:0016020
C201713	7.72519	2.94957	ref|XP_002879098.1| hypothetical protein ARALYDRAFT_481665 [Arab...			GO:0006388 P "tRNA splicing, via endonucleolytic cleavage and ligation" GO:0006139	GO:0008665 F "2{prime}-phosphotransferase activity" GO:0016740
C201743	19700000000	34.1975	ref|XP_002873421.1| ribosomal protein L17 family protein [Arabid...	Ribosome		GO:0019288 P "isopentenyl diphosphate biosynthetic process, mevalonate-independent pathway" GO:0008152	GO:0003735 F "structural constituent of ribosome" GO:0005198	GO:0009941 C "chloroplast envelope" GO:0005622
C346253	2.7115	1.43909	ref|XP_002869499.1| DNAJ heat shock family protein [Arabidopsis ...	Influenza A		GO:0070389 P "chaperone cofactor-dependent protein refolding" GO:0008152	GO:0051082 F "unfolded protein binding" GO:0005488	GO:0005737 C "cytoplasm" GO:0005622
C202147	6.21839	2.63654	gb|AFK49341.1| unknown [Medicago truncatula]		Phosphoproteinphosphatase.	GO:0009407 P "toxin catabolic process" GO:0008152	GO:0004674 F "protein serine/threonine kinase activity" GO:0016740	GO:0005737 C "cytoplasm" GO:0005622
C202235	29500000000	34.78	ref|NP_199108.1| RING/U-box domain-containing protein [Arabidops...
C202737	5.64841	2.49785	pdb|1XFL|A Chain A, Solution Structure Of Thioredoxin H1 From Ar...		Peptide-N(4)-(N-acetyl-beta-glucosaminyl)asparagineamidase.	GO:0043085 P "positive regulation of catalytic activity" GO:0050789	GO:0016671 F "oxidoreductase activity, acting on a sulfur group of donors, disulfide as acceptor" GO:0016491	GO:0005829 C "cytosol" GO:0005622
C202795	9800000000	33.1901	ref|NP_001155576.1| translocator protein-like [Acyrthosiphon pis...	Neuroactive ligand-receptor interaction	S-(hydroxymethyl)glutathionesynthase.	GO:0008202 P "steroid metabolic process" GO:0008152	GO:0008503 F "benzodiazepine receptor activity" GO:0005488	GO:0005739 C "mitochondrion" GO:0005622
C202947	4.51873	2.17592	ref|XP_002867390.1| hypothetical protein ARALYDRAFT_913521 [Arab...
C349945	3.65946	1.87163	dbj|BAB09991.1| mutator-like transposase-like [Arabidopsis thali...
C203233	39100000000	35.1864	gb|ABG21336.1| PHYTOCHROME C [Arabidopsis thaliana] >gi|10880277...	Circadian rhythm - plant		GO:0046777 P "protein autophosphorylation" GO:0008152	GO:0005515 F "protein binding" GO:0005488	GO:0005737 C "cytoplasm" GO:0005622
C203341	48800000000	35.5062	gb|AAD19758.1| putative Ty3-gypsy-like retroelement pol polyprot...
C203563	29300000000	34.7702	ref|NP_195998.2| protein TRF-like 10 [Arabidopsis thaliana] >gi|...
C203657	2.82081	1.49611	ref|XP_002872131.1| hypothetical protein ARALYDRAFT_910533 [Arab...			GO:0010228 P "vegetative to reproductive phase transition of meristem" GO:0007275	GO:0005515 F "protein binding" GO:0005488	GO:0072686 C "mitotic spindle" NA
scaffold7779	2.33799	1.22527	ref|XP_002876497.1| hypothetical protein ARALYDRAFT_486400 [Arab...	Plant-pathogen interaction	Non-specificprotein-tyrosinekinase.	GO:0010200 P "response to chitin" GO:0050896	GO:0019901 F "protein kinase binding" GO:0005488	GO:0005886 C "plasma membrane" GO:0016020
scaffold38484	3.49398	1.80487	ref|XP_002867881.1| subtilase family protein [Arabidopsis lyrata...		Cucumisin.	GO:0010214 P "seed coat development" GO:0007275	GO:0004252 F "serine-type endopeptidase activity" GO:0003824	GO:0005576 C "extracellular region" GO:0005576
C259981	2.2636	1.17862	gb|ABV89641.1| auxin-induced protein [Brassica rapa]
C204257	19400000000	34.1753	ref|XP_002870444.1| glycosyl hydrolase family protein 17 [Arabid...		Glucanendo-1,3-beta-D-glucosidase.	GO:0000911 P "cytokinesis by cell plate formation" GO:0009987	GO:0001872 F "(1->3)-beta-D-glucan binding" GO:0005488	GO:0046658 C "anchored to plasma membrane" GO:0016020
C204279	29100000000	34.7603	ref|XP_002892370.1| hypothetical protein ARALYDRAFT_470720 [Arab...			GO:0033168 P "conversion of ds siRNA to ss siRNA involved in RNA interference" GO:0006139	GO:0005515 F "protein binding" GO:0005488	GO:0071011 C "precatalytic spliceosome" GO:0005622
scaffold24315	8800000000	33.0349	ref|NP_194085.4| NUC173 domain-containing protein [Arabidopsis t...	Porphyrin and chlorophyll metabolism	Glutamyl-tRNAreductase.	GO:0030490 P "maturation of SSU-rRNA" GO:0006139	GO:0047046 F "homoisocitrate dehydrogenase activity" GO:0016491	GO:0005634 C "nucleus" GO:0005622
scaffold42807	2.72825	1.44798	dbj|BAJ34379.1| unnamed protein product [Thellungiella halophila]	Ether lipid metabolism	PhospholipaseD.	GO:0006094 P "gluconeogenesis" GO:0008152	GO:0004630 F "phospholipase D activity" GO:0003824	GO:0030136 C "clathrin-coated vesicle" GO:0005622
C248007	2.25769	1.17485	ref|NP_850631.2| protein rotundifolia like 16 [Arabidopsis thali...
C205389	3.10819	1.63607	gb|AAO89193.1| hypothetical protein [Arabidopsis thaliana]
C354897	4.15169	2.0537	ref|XP_002867396.1| type I phosphodiesterase/nucleotide pyrophos...	Riboflavin metabolism	Nucleotidediphosphatase.	GO:0045599 P "negative regulation of fat cell differentiation" GO:0050789	GO:0004551 F "nucleotide diphosphatase activity" GO:0003824	GO:0005615 C "extracellular space" GO:0005576
C205545	19300000000	34.1679	ref|XP_002864440.1| predicted protein [Arabidopsis lyrata subsp....
C205645	19300000000	34.1679	ref|NP_568425.1| uncharacterized protein [Arabidopsis thaliana] ...
C253445	2.824	1.49774	ref|XP_002884719.1| hypothetical protein ARALYDRAFT_317721 [Arab...
C206545	3.38529	1.75928	ref|XP_002890958.1| hypothetical protein ARALYDRAFT_473383 [Arab...
C206989	3.39053	1.76151	ref|NP_001077903.1| phospholipase-like protein [Arabidopsis thal...
C207045	9600000000	33.1604	gb|AAL32784.1| pectinacetylesterase [Arabidopsis thaliana] >gi|2...
C207127	2.8284	1.49999	gb|AAM63896.1| unknown [Arabidopsis thaliana]
C207219	9500000000	33.1453	ref|XP_001604592.1| PREDICTED: similar to arginyl-tRNA synthetas...	Aminoacyl-tRNA biosynthesis	Arginine--tRNAligase.	GO:0006420 P "arginyl-tRNA aminoacylation" GO:0006139	GO:0034618 F "arginine binding" GO:0005488	GO:0005739 C "mitochondrion" GO:0005622
scaffold1509	2.44034	1.28708	ref|XP_002864491.1| hypothetical protein ARALYDRAFT_918863 [Arab...	Circadian rhythm - mammal	Non-specificserine/threonineproteinkinase.	GO:0032436 P "positive regulation of proteasomal ubiquitin-dependent protein catabolic process" GO:0050789	GO:0004672 F "protein kinase activity" GO:0016740	GO:0009506 C "plasmodesma" GO:0016020
C207795	19000000000	34.1453	gb|AAD24614.2| F-box protein family, AtFBX8 [Arabidopsis thaliana]			GO:0007059 P "chromosome segregation" GO:0009987		GO:0009507 C "chloroplast" GO:0005622
C207863	38000000000	35.1453	ref|NP_178089.1| major facilitator protein [Arabidopsis thaliana...
C208241	38000000000	35.1453	ref|NP_175674.2| F-box/LRR-repeat protein [Arabidopsis thaliana]...			GO:0048573 P "photoperiodism, flowering" GO:0007275		GO:0016020 C "membrane" GO:0016020
C208441	2.83234	1.50199	ref|XP_002907724.1| WD repeat-containing protein srw1 [Phytophth...	Cell cycle		GO:0042023 P "DNA endoreduplication" GO:0006139	GO:0005515 F "protein binding" GO:0005488	GO:0005737 C "cytoplasm" GO:0005622
scaffold32104	2.44186	1.28798	gb|ABD64968.1| hypothetical protein 25.t00005 [Brassica oleracea]			GO:0042542 P "response to hydrogen peroxide" GO:0050896
scaffold40791	2.5347	1.34182	ref|XP_002888912.1| hypothetical protein ARALYDRAFT_895179 [Arab...			GO:0007165 P "signal transduction" GO:0050789	GO:0008289 F "lipid binding" GO:0005488	GO:0016021 C "integral to membrane" GO:0016020
C209047	18800000000	34.13	gb|ABL97952.1| DNA binding transcription factor [Brassica rapa]	Antigen processing and presentation	DNA-directedDNApolymerase.	GO:0045893 P "positive regulation of transcription, DNA-dependent" GO:0050789	GO:0005515 F "protein binding" GO:0005488	GO:0005737 C "cytoplasm" GO:0005622
C209717	65700000000	35.9352	emb|CAC83627.1| Rop-interacting protein [Arabidopsis thaliana]
C209801	6910000000000	42.6512	ref|XP_002882232.1| hypothetical protein ARALYDRAFT_477484 [Arab...			GO:0006970 P "response to osmotic stress" GO:0050896		GO:0005737 C "cytoplasm" GO:0005622
scaffold24781	4.09091	2.03242	ref|XP_002889811.1| zinc finger protein 5, ZFP5 [Arabidopsis lyr...			GO:0048510 P "regulation of timing of transition from vegetative to reproductive phase" GO:0050789	GO:0046982 F "protein heterodimerization activity" GO:0005488	GO:0022626 C "cytosolic ribosome" GO:0005622
C209967	56400000000	35.715	ref|NP_199155.1| RING-H2 finger protein ATL16 [Arabidopsis thali...			GO:0009693 P "ethylene biosynthetic process" GO:0008152
C210287	8.45783	3.08029	ref|NP_172639.2| ankyrin repeats-containing protein [Arabidopsis...			GO:0051493 P "regulation of cytoskeleton organization" GO:0050789	GO:0042803 F "protein homodimerization activity" GO:0005488	GO:0030424 C "axon" GO:0005623
scaffold35355	6.75342	2.75562	gb|AAC63678.1| putative non-LTR retroelement reverse transcripta...		RNA-directedDNApolymerase.	GO:0006315 P "homing of group II introns" GO:0006139	GO:0003676 F "nucleic acid binding" GO:0005488	GO:0005739 C "mitochondrion" GO:0005622
C342605	2.58075	1.36779	emb|CAB67663.1| putative protein [Arabidopsis thaliana]	Other types of O-glycan biosynthesis	Protein-glutamateO-methyltransferase.	GO:0051571 P "positive regulation of histone H3-K4 methylation" GO:0050789	GO:0043996 F "histone acetyltransferase activity (H4-K8 specific)" GO:0016740	GO:0005829 C "cytosol" GO:0005622
C210801	9300000000	33.1146	ref|XP_002880401.1| hypothetical protein ARALYDRAFT_481048 [Arab...
C210991	9300000000	33.1146	ref|NP_568991.2| Putative pectinesterase/pectinesterase inhibito...		Pectinesterase.	GO:0010075 P "regulation of meristem growth" GO:0007275		GO:0005886 C "plasma membrane" GO:0016020
C323097	3.18708	1.67223	ref|XP_002883461.1| S-adenosyl-L-homocysteine (sah) hydrolase 2 ...	Cysteine and methionine metabolism	Adenosylhomocysteinase.	GO:0007030 P "Golgi organization" GO:0009987	GO:0005507 F "copper ion binding" GO:0005488	GO:0005886 C "plasma membrane" GO:0016020
C211945	6.78049	2.76139	ref|XP_002892398.1| hypothetical protein ARALYDRAFT_470764 [Arab...	Plant hormone signal transduction	Phosphoproteinphosphatase.	GO:0009738 P "abscisic acid mediated signaling pathway" GO:0050789	GO:0004722 F "protein serine/threonine phosphatase activity" GO:0003824	GO:0033106 C "cis-Golgi network membrane" GO:0016020
C212273	55400000000	35.6892	gb|AAL85987.1| unknown protein [Arabidopsis thaliana]
scaffold26935	2.91523	1.54361	ref|XP_002871054.1| predicted protein [Arabidopsis lyrata subsp....
C212661	4.53374	2.1807	gb|AAK70219.1| MADS-box protein [Brassica napus]			GO:0009910 P "negative regulation of flower development" GO:0050789	GO:0003700 F "sequence-specific DNA binding transcription factor activity" GO:0006139	GO:0043234 C "protein complex" NA
scaffold30751	8.48	3.08406	ref|NP_178543.2| anaphase-promoting complex subunit 2 [Arabidops...	Cell cycle		GO:0010267 P "production of ta-siRNAs involved in RNA interference" GO:0006139	GO:0005515 F "protein binding" GO:0005488	GO:0005819 C "spindle" GO:0005622
C213311	55200000000	35.6839	gb|AAQ89638.1| At1g72060 [Arabidopsis thaliana]				GO:0004867 F "serine-type endopeptidase inhibitor activity" GO:0030234
C213353	36800000000	35.099	gb|ADQ43187.1| unknown [Eutrema parvulum]
C213861	2.63655	1.39865	ref|XP_002866537.1| hypothetical protein ARALYDRAFT_496497 [Arab...
C213999	3.38272	1.75818	ref|NP_001078469.1| meiotic nuclear division protein 1-like prot...	Tight junction		GO:0009553 P "embryo sac development" GO:0007275	GO:0005515 F "protein binding" GO:0005488	GO:0000794 C "condensed nuclear chromosome" GO:0005622
C222987	6.19481	2.63106	ref|NP_568930.1| protein COBRA [Arabidopsis thaliana] >gi|342226...			GO:0048767 P "root hair elongation" GO:0030154		GO:0005886 C "plasma membrane" GO:0016020
C214095	73100000000	36.0892	gb|ABL97954.1| unknown [Brassica rapa]			GO:0006366 P "transcription from RNA polymerase II promoter" GO:0006139	GO:0001104 F "RNA polymerase II transcription cofactor activity" GO:0006139	GO:0016592 C "mediator complex" GO:0005622
C214347	36400000000	35.0832	ref|NP_566061.1| uncharacterized protein [Arabidopsis thaliana] ...
C214423	27300000000	34.6682	ref|NP_195825.1| Mitochondrial glycoprotein family protein [Arab...			GO:0009220 P "pyrimidine ribonucleotide biosynthetic process" GO:0006139		GO:0005739 C "mitochondrion" GO:0005622
C214433	2.44628	1.29059	ref|XP_002894476.1| hypothetical protein ARALYDRAFT_314711 [Arab...	Protein processing in endoplasmic reticulum		GO:0042542 P "response to hydrogen peroxide" GO:0050896	GO:0051082 F "unfolded protein binding" GO:0005488	GO:0005829 C "cytosol" GO:0005622
C214525	36400000000	35.0832	ref|NP_179568.1| leucine-rich repeat-containing protein [Arabido...	Plant-pathogen interaction	Non-specificserine/threonineproteinkinase.	GO:0048527 P "lateral root development" GO:0007275	GO:0005515 F "protein binding" GO:0005488	GO:0005618 C "cell wall" GO:0005623
C214681	27300000000	34.6682	ref|XP_001952027.1| PREDICTED: similar to rCG49122 [Acyrthosipho...			GO:0051726 P "regulation of cell cycle" GO:0050789	GO:0005515 F "protein binding" GO:0005488	GO:0005635 C "nuclear envelope" GO:0005622
C84977	17400000000	34.0184	ref|XP_002876601.1| AtMYB17 [Arabidopsis lyrata subsp. lyrata] >...
C215155	9100000000	33.0832	gb|AAF26978.1|AC018363_23 putative CCHC-type zinc finger protein...
scaffold22353	2.29429	1.19805	ref|XP_002867359.1| integral membrane Yip1 family protein [Arabi...			GO:0044351 P "macropinocytosis" NA	GO:0017137 F "Rab GTPase binding" GO:0030234	GO:0005783 C "endoplasmic reticulum" GO:0005622
C215365	6.40456	2.6791	ref|XP_002878491.1| hypothetical protein ARALYDRAFT_486808 [Arab...
C215435	12.4037	3.6327	gb|AAM67103.1| unknown [Arabidopsis thaliana]
C215437	8.20249	3.03606	gb|ABK28697.1| unknown [Arabidopsis thaliana]
C215615	6.21875	2.63662	ref|XP_002866828.1| hypothetical protein ARALYDRAFT_490671 [Arab...			GO:0009867 P "jasmonic acid mediated signaling pathway" GO:0050789		GO:0009536 C "plastid" GO:0005622
C215651	2.2128	1.14587	ref|NP_564026.1| uncharacterized protein [Arabidopsis thaliana] ...
C215657	36200000000	35.0753	ref|XP_002872740.1| bacterial transferase hexapeptide repeat-con...	Lipopolysaccharide biosynthesis	UDP-3-O-(3-hydroxymyristoyl)glucosamineN-acyltransferase.	GO:0009245 P "lipid A biosynthetic process" GO:0008152	GO:0016410 F "N-acyltransferase activity" GO:0016740	GO:0005737 C "cytoplasm" GO:0005622
C215817	3.24649	1.69888	gb|ABK28360.1| unknown [Arabidopsis thaliana]
scaffold44266	4.63592	2.21286	ref|XP_002877911.1| hypothetical protein ARALYDRAFT_906718 [Arab...			GO:0009944 P "polarity specification of adaxial/abaxial axis" GO:0007275	GO:0003677 F "DNA binding" GO:0005488	GO:0005773 C "vacuole" GO:0005622
C216029	4.525	2.17792	ref|XP_002865150.1| glycine-rich protein [Arabidopsis lyrata sub...
C216637	2.82704	1.49929	gb|AAM64568.1| unknown [Arabidopsis thaliana]			GO:0009751 P "response to salicylic acid stimulus" GO:0050896	GO:0005543 F "phospholipid binding" GO:0005488	GO:0016020 C "membrane" GO:0016020
C217973	35700000000	35.0552	ref|XP_002864157.1| hypothetical protein ARALYDRAFT_495289 [Arab...		tRNApseudouridine(13)synthase.	GO:0006623 P "protein targeting to vacuole" GO:0006810	GO:0003924 F "GTPase activity" GO:0003824	GO:0005829 C "cytosol" GO:0005622
C218241	4.50633	2.17195	ref|NP_198912.1| uncharacterized protein [Arabidopsis thaliana] ...
C218333	44500000000	35.3731	ref|XP_002866275.1| hypothetical protein ARALYDRAFT_495981 [Arab...	Protein processing in endoplasmic reticulum	Ubiquitin--proteinligase.	GO:0016567 P "protein ubiquitination" GO:0008152	GO:0004842 F "ubiquitin-protein ligase activity" GO:0016874	GO:0005886 C "plasma membrane" GO:0016020
scaffold44559	2.81132	1.49125	ref|NP_176498.1| scarecrow-like protein 28 [Arabidopsis thaliana...			GO:0000911 P "cytokinesis by cell plate formation" GO:0009987	GO:0003700 F "sequence-specific DNA binding transcription factor activity" GO:0006139	GO:0005634 C "nucleus" GO:0005622
scaffold7474	2.08831	1.06234	ref|XP_002890782.1| hypothetical protein ARALYDRAFT_473075 [Arab...
C218721	2.25316	1.17195	ref|NP_189527.1| Glutaredoxin-like protein [Arabidopsis thaliana...			GO:0048653 P "anther development" GO:0007275		GO:0005886 C "plasma membrane" GO:0016020
C218979	2.11943	1.08367	gb|ACF23040.1| ST7-5-1 [Eutrema halophilum]			GO:0006366 P "transcription from RNA polymerase II promoter" GO:0006139	GO:0005515 F "protein binding" GO:0005488	GO:0005854 C "nascent polypeptide-associated complex" GO:0005622
C342877	2.57075	1.36219	ref|XP_002863882.1| hypothetical protein ARALYDRAFT_494878 [Arab...			GO:0032332 P "positive regulation of chondrocyte differentiation" GO:0050789	GO:0003700 F "sequence-specific DNA binding transcription factor activity" GO:0006139	GO:0005730 C "nucleolus" GO:0005622
scaffold22557	43900000000	35.3535	gb|AAR15439.1| nuclear division RFT1-like protein [Sisymbrium irio]	N-Glycan biosynthesis		GO:0006488 P "dolichol-linked oligosaccharide biosynthetic process" GO:0008152	GO:0034202 F "glycolipid-translocating activity" GO:0005215	GO:0005789 C "endoplasmic reticulum membrane" GO:0016020
C220091	8800000000	33.0349	gb|ABK28061.1| unknown [Arabidopsis thaliana]			GO:0016337 P "cell-cell adhesion" GO:0009987	GO:0003779 F "actin binding" GO:0005488	GO:0005789 C "endoplasmic reticulum membrane" GO:0016020
C220281	35300000000	35.0389	ref|XP_001948416.1| PREDICTED: similar to l-allo-threonine aldol...	Glycine, serine and threonine metabolism	Low-specificityL-threoninealdolase.	GO:0006545 P "glycine biosynthetic process" GO:0008152	GO:0008732 F "L-allo-threonine aldolase activity" GO:0016829	GO:0005829 C "cytosol" GO:0005622
C220383	3.37821	1.75626	gb|ABQ50547.1| hypothetical protein [Brassica rapa]
C220477	8800000000	33.0349	dbj|BAH30589.1| hypothetical protein [Arabidopsis thaliana]			GO:0009733 P "response to auxin stimulus" GO:0050896	GO:0043565 F "sequence-specific DNA binding" GO:0005488
C241003	7.31387	2.87063	ref|XP_002866648.1| hypothetical protein ARALYDRAFT_496726 [Arab...
scaffold45467	2.18671	1.12876	ref|NP_176199.1| formin-like protein 7 [Arabidopsis thaliana] >g...	Focal adhesion		GO:0009697 P "salicylic acid biosynthetic process" GO:0008152	GO:0005515 F "protein binding" GO:0005488	GO:0005886 C "plasma membrane" GO:0016020
C220981	8800000000	33.0349	ref|XP_002878782.1| hypothetical protein ARALYDRAFT_901047 [Arab...			GO:0009793 P "embryo development ending in seed dormancy" GO:0007275		GO:0009507 C "chloroplast" GO:0005622
C221655	34900000000	35.0225	gb|AAM64931.1| unknown [Arabidopsis thaliana]
C221693	8700000000	33.0184	ref|XP_001951736.1| PREDICTED: similar to rac serine/threonine k...	Jak-STAT signaling pathway	Non-specificserine/threonineproteinkinase.	GO:0008360 P "regulation of cell shape" NA	GO:0004672 F "protein kinase activity" GO:0016740	GO:0005737 C "cytoplasm" GO:0005622
C221811	17500000000	34.0266	ref|NP_172029.2| Sec.4-like phosphatidylinositol transfer family...
C221871	8700000000	33.0184	ref|XP_002890256.1| hypothetical protein ARALYDRAFT_472014 [Arab...			GO:0055085 P "transmembrane transport" GO:0006810	GO:0022857 F "transmembrane transporter activity" GO:0005215	GO:0005737 C "cytoplasm" GO:0005622
scaffold10020	2.71277	1.43976	ref|NP_197748.1| calmodulin-like domain protein kinase 9 [Arabid...	Plant-pathogen interaction	Non-specificserine/threonineproteinkinase.	GO:0046777 P "protein autophosphorylation" GO:0008152	GO:0004674 F "protein serine/threonine kinase activity" GO:0016740	GO:0005886 C "plasma membrane" GO:0016020
C222145	17400000000	34.0184	ref|XP_002887282.1| predicted protein [Arabidopsis lyrata subsp....		Ubiquitinylhydrolase1.	GO:0009908 P "flower development" GO:0007275	GO:0004843 F "ubiquitin-specific protease activity" GO:0003824	GO:0005737 C "cytoplasm" GO:0005622
C222205	8700000000	33.0184	ref|NP_175606.2| LysM type receptor kinase-like protein [Arabido...
C222229	34800000000	35.0184	ref|NP_001156706.1| tetratricopeptide repeat domain 35 [Acyrthos...			GO:0044351 P "macropinocytosis" NA		GO:0005737 C "cytoplasm" GO:0005622
scaffold24508	2.34644	1.23048	ref|NP_565997.1| S-adenosyl-L-methionine-dependent methyltransfe...		Protein-histidineN-methyltransferase.	GO:0042038 P "peptidyl-histidine methylation, to form tele-methylhistidine" GO:0008152	GO:0008757 F "S-adenosylmethionine-dependent methyltransferase activity" GO:0016740	GO:0005737 C "cytoplasm" GO:0005622
C274395	2.44375	1.2891	ref|NP_171926.3| MATH domain-containing protein [Arabidopsis tha...		Ubiquitinylhydrolase1.	GO:0008284 P "positive regulation of cell proliferation" GO:0050789	GO:0043424 F "protein histidine kinase binding" GO:0005488	GO:0005829 C "cytosol" GO:0005622
scaffold30650	2.99198	1.5811	ref|XP_002893765.1| hypothetical protein ARALYDRAFT_890918 [Arab...
C223177	9.03922	3.1762	ref|XP_002870971.1| hypothetical protein ARALYDRAFT_908104 [Arab...				GO:0005515 F "protein binding" GO:0005488	GO:0005634 C "nucleus" GO:0005622
C223271	2.82353	1.4975	ref|XP_002869649.1| hypothetical protein ARALYDRAFT_913984 [Arab...
C223515	10.1373	3.3416	ref|XP_002890490.1| hypothetical protein ARALYDRAFT_889706 [Arab...
C303787	4.4878	2.16601	ref|XP_002870972.1| WD-40 repeat family protein [Arabidopsis lyr...			GO:0030334 P "regulation of cell migration" GO:0050789	GO:0017137 F "Rab GTPase binding" GO:0030234	GO:0048471 C "perinuclear region of cytoplasm" GO:0005622
C265469	3.19534	1.67597	ref|NP_564515.1| uncharacterized protein [Arabidopsis thaliana] ...
C224349	8600000000	33.0017	ref|NP_179257.1| putative nodulin protein [Arabidopsis thaliana]...
scaffold26413	4.22581	2.07923	ref|NP_001185071.1| uncharacterized protein [Arabidopsis thalian...			GO:0006357 P "regulation of transcription from RNA polymerase II promoter" GO:0050789	GO:0001104 F "RNA polymerase II transcription cofactor activity" GO:0006139	GO:0016592 C "mediator complex" GO:0005622
C262361	2.25641	1.17403	gb|ACG60678.1| unknown protein [Brassica oleracea var. alboglabra]	RNA degradation		GO:0006355 P "regulation of transcription, DNA-dependent" GO:0050789
C224709	8.44737	3.0785	ref|XP_002868636.1| hypothetical protein ARALYDRAFT_916148 [Arab...	Arginine and proline metabolism	Glutamate-5-semialdehydedehydrogenase.
C224731	4.50658	2.17203	emb|CAB86476.1| putative protein [Arabidopsis thaliana]
scaffold21157	39300000000	35.1938	ref|XP_002867379.1| hypothetical protein ARALYDRAFT_913493 [Arab...			GO:0009733 P "response to auxin stimulus" GO:0050896	GO:0043565 F "sequence-specific DNA binding" GO:0005488
C226209	4.51441	2.17454	ref|XP_002885997.1| predicted protein [Arabidopsis lyrata subsp....
C226281	2.14647	1.10197	ref|NP_001184952.1| Cox19 family protein (CHCH motif) [Arabidops...			GO:0008283 P "cell proliferation" NA		GO:0005739 C "mitochondrion" GO:0005622
C232861	2.25694	1.17437	ref|NP_180364.1| cyclin-dependent kinases regulatory subunit 2 [...	Pathways in cancer		GO:0042023 P "DNA endoreduplication" GO:0006139	GO:0005515 F "protein binding" GO:0005488	GO:0005737 C "cytoplasm" GO:0005622
C226657	2.27844	1.18805	ref|XP_002880492.1| hypothetical protein ARALYDRAFT_481200 [Arab...			GO:0009751 P "response to salicylic acid stimulus" GO:0050896	GO:0003677 F "DNA binding" GO:0005488	GO:0005634 C "nucleus" GO:0005622
scaffold27136	4.04167	2.01495	ref|XP_002867034.1| hypothetical protein ARALYDRAFT_491019 [Arab...	Tight junction	Non-specificserine/threonineproteinkinase.	GO:0051567 P "histone H3-K9 methylation" GO:0008152	GO:0030898 F "actin-dependent ATPase activity" GO:0003824	GO:0005886 C "plasma membrane" GO:0016020
C227277	50600000000	35.5584	ref|XP_002873483.1| predicted protein [Arabidopsis lyrata subsp....
C239299	23300000000	34.4396	gb|AAM61454.1| unknown [Arabidopsis thaliana]
C227799	8400000000	32.9677	dbj|BAD93735.1| MADS transcription factor-like protein [Arabidop...			GO:0009910 P "negative regulation of flower development" GO:0050789	GO:0042803 F "protein homodimerization activity" GO:0005488	GO:0005737 C "cytoplasm" GO:0005622
C228017	2.50193	1.32304	ref|NP_200757.1| haloacid dehalogenase-like hydrolase domain-con...
C228349	2.0323	1.02311	ref|NP_001154252.1| uncharacterized protein [Arabidopsis thalian...
C228499	33400000000	34.9591	ref|NP_194742.1| uncharacterized protein [Arabidopsis thaliana] ...
C228521	2.07103	1.05035	ref|XP_002867681.1| hypothetical protein ARALYDRAFT_492459 [Arab...
C229215	4.03401	2.01222	ref|NP_001154446.1| ubiquitin-conjugating enzyme E2 28 [Arabidop...	Ubiquitin mediated proteolysis	Ubiquitin--proteinligase.	GO:0042023 P "DNA endoreduplication" GO:0006139	GO:0004842 F "ubiquitin-protein ligase activity" GO:0016874	GO:0005886 C "plasma membrane" GO:0016020
C229333	2.82993	1.50077	ref|XP_002883438.1| hypothetical protein ARALYDRAFT_898874 [Arab...
C229643	41500000000	35.2724	emb|CAC19365.1| lipoxygenase [Arabidopsis thaliana]	alpha-Linolenic acid metabolism	Linoleate9S-lipoxygenase.	GO:0009611 P "response to wounding" GO:0050896	GO:0016165 F "lipoxygenase activity" GO:0016491	GO:0009536 C "plastid" GO:0005622
C229739	2.91723	1.5446	ref|XP_002868622.1| hypothetical protein ARALYDRAFT_916123 [Arab...
scaffold25587	118000000000	36.7751	ref|NP_001189911.1| ABC transporter G family member 29 [Arabidop...	ABC transporters	Phosphonate-transportingATPase.	GO:0009805 P "coumarin biosynthetic process" GO:0008152	GO:0015086 F "cadmium ion transmembrane transporter activity" GO:0005215	GO:0005886 C "plasma membrane" GO:0016020
C230557	2.39727	1.26139	ref|XP_002298794.1| tubulin alpha-3 chain [Populus trichocarpa] ...	Gap junction		GO:0006094 P "gluconeogenesis" GO:0008152	GO:0005515 F "protein binding" GO:0005488	GO:0005730 C "nucleolus" GO:0005622
C230593	2.82327	1.49737	gb|AFK81273.1| rare cold-inducible protein 2A [Camelina sativa] ...			GO:0007030 P "Golgi organization" GO:0009987	GO:0005515 F "protein binding" GO:0005488	GO:0005886 C "plasma membrane" GO:0016020
C230705	3.95548	1.98385	gb|ABL67727.1| putative metal transport protein [Brassica nigra]			GO:0006882 P "cellular zinc ion homeostasis" GO:0009987	GO:0005385 F "zinc ion transmembrane transporter activity" GO:0005215	GO:0005773 C "vacuole" GO:0005622
C230821	33000000000	34.9417	dbj|BAF63162.1| kinetochore protein [Capsella rubella]	Pathways in cancer		GO:0048699 P "generation of neurons" GO:0030154	GO:0003677 F "DNA binding" GO:0005488	GO:0005634 C "nucleus" GO:0005622
C230983	6.76027	2.75708	ref|NP_182154.1| ethylene-responsive transcription factor CRF5 [...			GO:0048366 P "leaf development" GO:0007275	GO:0005515 F "protein binding" GO:0005488	GO:0005737 C "cytoplasm" GO:0005622
C231479	2.54483	1.34757	ref|XP_002888032.1| hypothetical protein ARALYDRAFT_475108 [Arab...			GO:0009845 P "seed germination" GO:0007275	GO:0008270 F "zinc ion binding" GO:0005488	GO:0009507 C "chloroplast" GO:0005622
C59535	38200000000	35.1529	dbj|BAH57242.1| AT1G10290 [Arabidopsis thaliana]		DynaminGTPase.	GO:0006896 P "Golgi to vacuole transport" GO:0006810	GO:0030276 F "clathrin binding" GO:0005488	GO:0005886 C "plasma membrane" GO:0016020
scaffold38721	7.32558	2.87294	ref|XP_002893207.1| predicted protein [Arabidopsis lyrata subsp....
C231815	73800000000	36.1029	ref|XP_002890390.1| auxin-responsive family protein [Arabidopsis...
C231947	2.26207	1.17764	ref|NP_001190068.1| tetratricopeptide repeat (TPR)-containing pr...
C232003	3.38276	1.7582	ref|XP_002889077.1| hypothetical protein ARALYDRAFT_476789 [Arab...	Plant-pathogen interaction	Non-specificserine/threonineproteinkinase.	GO:0009086 P "methionine biosynthetic process" GO:0008152	GO:0004674 F "protein serine/threonine kinase activity" GO:0016740	GO:0005886 C "plasma membrane" GO:0016020
C288905	2.81854	1.49495	ref|NP_566572.1| uncharacterized protein [Arabidopsis thaliana] ...
C232053	24500000000	34.5121	ref|NP_195993.1| serine/threonine-protein kinase CTR1 [Arabidops...		Non-specificserine/threonineproteinkinase.	GO:0009750 P "response to fructose stimulus" GO:0050896	GO:0004674 F "protein serine/threonine kinase activity" GO:0016740	GO:0005789 C "endoplasmic reticulum membrane" GO:0016020
C339993	3.59618	1.84647	ref|XP_002894480.1| predicted protein [Arabidopsis lyrata subsp....	Antigen processing and presentation		GO:0009738 P "abscisic acid mediated signaling pathway" GO:0050789	GO:0003700 F "sequence-specific DNA binding transcription factor activity" GO:0006139	GO:0005634 C "nucleus" GO:0005622
C232189	2.25907	1.17573	ref|NP_173490.1| DNA-binding bromodomain-containing protein [Ara...	Insulin signaling pathway		GO:0008610 P "lipid biosynthetic process" GO:0008152	GO:0003677 F "DNA binding" GO:0005488	GO:0005792 C "microsome" GO:0005623
C232333	8200000000	32.933	ref|XP_002892226.1| hypothetical protein ARALYDRAFT_887628 [Arab...			GO:0010165 P "response to X-ray" GO:0050896		GO:0005737 C "cytoplasm" GO:0005622
C303717	2.75749	1.46336	ref|XP_002867140.1| hypothetical protein ARALYDRAFT_913003 [Arab...
C232739	48900000000	35.5091	ref|XP_002888484.1| hypothetical protein ARALYDRAFT_894251 [Arab...			GO:0048235 P "pollen sperm cell differentiation" GO:0030154		GO:0005634 C "nucleus" GO:0005622
C353941	2.21434	1.14688	ref|XP_002865829.1| armadillo/beta-catenin repeat family protein...	Regulation of autophagy		GO:0016567 P "protein ubiquitination" GO:0008152	GO:0004842 F "ubiquitin-protein ligase activity" GO:0016874	GO:0005737 C "cytoplasm" GO:0005622
scaffold17727	3.49199	1.80405	ref|XP_002867044.1| predicted protein [Arabidopsis lyrata subsp....	Ascorbate and aldarate metabolism	L-ascorbateperoxidase.		GO:0031625 F "ubiquitin protein ligase binding" GO:0005488	GO:0005737 C "cytoplasm" GO:0005622
C233305	2.81944	1.49541	ref|XP_002876825.1| pac motif-containing protein [Arabidopsis ly...		Alaninetransaminase.	GO:0001666 P "response to hypoxia" GO:0050896	GO:0005524 F "ATP binding" GO:0005488	GO:0005829 C "cytosol" GO:0005622
C233369	3.76423	1.91235	ref|XP_002869552.1| hypothetical protein ARALYDRAFT_492020 [Arab...
C23353	38900000000	35.1791	ref|XP_002888493.1| hypothetical protein ARALYDRAFT_475731 [Arab...
C245561	82000000000	36.2549	ref|NP_565535.1| putative signal peptidase complex subunit 1 [Ar...	Protein export		GO:0016126 P "sterol biosynthetic process" GO:0008152	GO:0043022 F "ribosome binding" GO:0005488	GO:0005787 C "signal peptidase complex" GO:0016020
C233865	24200000000	34.4943	ref|NP_172823.1| uncharacterized protein [Arabidopsis thaliana] ...
C233887	7.90909	2.98351	dbj|BAD94443.1| putative Sec24-like COPII protein [Arabidopsis t...	Protein processing in endoplasmic reticulum		GO:0008284 P "positive regulation of cell proliferation" GO:0050789		GO:0005829 C "cytosol" GO:0005622
C233903	2.90235	1.53722	gb|ABV89609.1| pollen coat protein [Brassica rapa]			GO:0009737 P "response to abscisic acid stimulus" GO:0050896	GO:0005509 F "calcium ion binding" GO:0005488	GO:0005886 C "plasma membrane" GO:0016020
scaffold26915	3.38806	1.76046	dbj|BAB09379.1| non-LTR retroelement reverse transcriptase-like ...		RNA-directedDNApolymerase.
C234823	24100000000	34.4883	ref|XP_002891034.1| protein prenyltransferase [Arabidopsis lyrat...
C234993	2.26056	1.17668	ref|NP_199846.1| uncharacterized protein [Arabidopsis thaliana] ...
C235597	3.1533	1.65686	ref|NP_974968.1| uncharacterized protein [Arabidopsis thaliana] ...
C235747	6.22695	2.63853	ref|XP_002881979.1| WRKY family transcription factor [Arabidopsi...	Plant-pathogen interaction		GO:0009718 P "anthocyanin biosynthetic process" GO:0008152	GO:0003677 F "DNA binding" GO:0005488	GO:0005622 C "intracellular" GO:0005622
scaffold46057	5.13789	2.36118	ref|NP_201248.1| octicosapeptide/Phox/Bem1p domain-containing pr...			GO:0050658 P "RNA transport" GO:0006810	GO:0008022 F "protein C-terminus binding" GO:0005488	GO:0005737 C "cytoplasm" GO:0005622
C235961	2.8227	1.49707	ref|XP_002869933.1| integral membrane family protein [Arabidopsi...			GO:0000041 P "transition metal ion transport" GO:0006810	GO:0005515 F "protein binding" GO:0005488	GO:0005886 C "plasma membrane" GO:0016020
C236005	3.52837	1.819	ref|NP_198914.1| uncharacterized protein [Arabidopsis thaliana] ...
C243041	7600000000	32.8234	gb|AAD21699.1| Contains reverse transcriptase domain (rvt) PF|00...			GO:0006355 P "regulation of transcription, DNA-dependent" GO:0050789	GO:0003700 F "sequence-specific DNA binding transcription factor activity" GO:0006139	GO:0005634 C "nucleus" GO:0005622
C243451	2.09681	1.0682	gb|AAB62855.1| similar to acidic ribosomal protein p1 [Arabidops...	Ribosome		GO:0009664 P "plant-type cell wall organization" GO:0009987	GO:0005515 F "protein binding" GO:0005488	GO:0005829 C "cytosol" GO:0005622
C236317	2.93457	1.55315	ref|XP_002886790.1| hypothetical protein ARALYDRAFT_893846 [Arab...
C236391	2.8156	1.49344	gb|ABB83614.1| unknown [Brassica oleracea]				GO:0005515 F "protein binding" GO:0005488
C236489	3.37589	1.75527	dbj|BAJ34286.1| unnamed protein product [Thellungiella halophila]	Lysosome	CathepsinH.	GO:0007030 P "Golgi organization" GO:0009987	GO:0008234 F "cysteine-type peptidase activity" GO:0003824	GO:0005829 C "cytosol" GO:0005622
C236791	23700000000	34.4642	ref|NP_171861.1| Acyl-CoA N-acyltransferases -like protein [Arab...		Ribosomal-protein-alanineN-acetyltransferase.	GO:0006474 P "N-terminal protein amino acid acetylation" GO:0008152	GO:0004596 F "peptide alpha-N-acetyltransferase activity" GO:0016740	GO:0031415 C "NatA complex" GO:0005622
C236813	111000000000	36.6892	dbj|BAB09513.1| unnamed protein product [Arabidopsis thaliana]			GO:0006355 P "regulation of transcription, DNA-dependent" GO:0050789	GO:0003712 F "transcription cofactor activity" GO:0006139	GO:0005794 C "Golgi apparatus" GO:0005622
C251239	14300000000	33.7353	ref|NP_176782.1| uncharacterized protein [Arabidopsis thaliana] ...	Pyrimidine metabolism	dCTPdeaminase.	GO:0006020 P "inositol metabolic process" GO:0008152	GO:0008565 F "protein transporter activity" GO:0005215	GO:0005737 C "cytoplasm" GO:0005622
C265063	2.03297	1.02359	ref|XP_002883130.1| hypothetical protein ARALYDRAFT_479342 [Arab...	Huntingtons disease		GO:0009853 P "photorespiration" GO:0008152	GO:0042302 F "structural constituent of cuticle" GO:0005198	GO:0005747 C "mitochondrial respiratory chain complex I" GO:0016020
C237501	78900000000	36.1993	ref|XP_002870875.1| predicted protein [Arabidopsis lyrata subsp....
C281597	2.01277	1.00918	ref|NP_189346.2| enhancer of yellow 2 transcription factor [Arab...			GO:0045893 P "positive regulation of transcription, DNA-dependent" GO:0050789	GO:0003713 F "transcription coactivator activity" GO:0006139	GO:0000124 C "SAGA complex" GO:0005622
C313231	4.42747	2.14648	gb|ABK56013.1| zinc finger protein [Brassica rapa]		Non-specificserine/threonineproteinkinase.	GO:0010200 P "response to chitin" GO:0050896	GO:0004842 F "ubiquitin-protein ligase activity" GO:0016874	GO:0005886 C "plasma membrane" GO:0016020
C237775	2.26619	1.18027	ref|XP_002866759.1| ribosomal RNA adenine dimethylase family pro...		18SrRNA(adenine(1779)-N(6)/adenine(1780)-N(6))-dimethyltransferase.	GO:0040010 P "positive regulation of growth rate" GO:0050789	GO:0000179 F "rRNA (adenine-N6,N6-)-dimethyltransferase activity" GO:0016740	GO:0005730 C "nucleolus" GO:0005622
C237803	2.26619	1.18027	ref|XP_001945326.1| PREDICTED: hypothetical protein, partial [Ac...
C237887	126000000000	36.8735	ref|NP_174064.1| putative glycosyltransferase [Arabidopsis thali...	Glycosaminoglycan biosynthesis - heparan sulfate	Xylogalacturonanbeta-1,3-xylosyltransferase.	GO:0045492 P "xylan biosynthetic process" GO:0008152	GO:0080116 F "glucuronoxylan glucuronosyltransferase activity" GO:0016740	GO:0005794 C "Golgi apparatus" GO:0005622
C265891	2.44444	1.28951	ref|XP_002876690.1| complex 1 family protein [Arabidopsis lyrata...
C238559	39100000000	35.1864	gb|AAM64520.1| auxin-induced protein, putative [Arabidopsis thal...
C238665	2.68231	1.42348	gb|AAM91523.1| pectin methylesterase-like protein [Arabidopsis t...	Starch and sucrose metabolism	Pectinesterase.	GO:0010075 P "regulation of meristem growth" GO:0007275	GO:0030599 F "pectinesterase activity" GO:0003824	GO:0005886 C "plasma membrane" GO:0016020
C238821	39100000000	35.1864	ref|XP_001947107.1| PREDICTED: hypothetical protein [Acyrthosiph...			GO:0000079 P "regulation of cyclin-dependent protein kinase activity" GO:0050789	GO:0030332 F "cyclin binding" GO:0005488	GO:0070557 C "PCNA-p21 complex" GO:0005622
C239531	2.82214	1.49679	ref|XP_002869223.1| hypothetical protein ARALYDRAFT_913110 [Arab...			GO:0007005 P "mitochondrion organization" GO:0009987	GO:0043027 F "cysteine-type endopeptidase inhibitor activity involved in apoptotic process" GO:0030234	GO:0005737 C "cytoplasm" GO:0005622
C239783	2.30528	1.20494	ref|XP_002869908.1| hypothetical protein ARALYDRAFT_329492 [Arab...
scaffold12073	2.81111	1.49114	ref|XP_002887403.1| hypothetical protein ARALYDRAFT_895043 [Arab...
C240207	19400000000	34.1753	ref|NP_567794.1| uncharacterized protein [Arabidopsis thaliana] ...
C240237	2.03212	1.02298	ref|XP_002889434.1| glutamate binding protein [Arabidopsis lyrat...			GO:0006623 P "protein targeting to vacuole" GO:0006810	GO:0005515 F "protein binding" GO:0005488	GO:0005783 C "endoplasmic reticulum" GO:0005622
C273987	2.65266	1.40744	ref|XP_002879096.1| hypothetical protein ARALYDRAFT_901664 [Arab...
C240333	4.51825	2.17576	dbj|BAE99128.1| hypothetical protein [Arabidopsis thaliana]
C240469	9.0292	3.1746	ref|XP_002870059.1| hypothetical protein ARALYDRAFT_914862 [Arab...
scaffold37261	2.20177	1.13866	ref|NP_177574.1| dolichyl-phosphate mannosyltransferase polypept...	Glycosylphosphatidylinositol(GPI)-anchor biosynthesis		GO:0050790 P "regulation of catalytic activity" GO:0050789	GO:0005515 F "protein binding" GO:0005488	GO:0033185 C "dolichol-phosphate-mannose synthase complex" GO:0005622
C240651	15500000000	33.8515	ref|NP_568842.1| 6-phosphofructokinase 7 [Arabidopsis thaliana] ...	Galactose metabolism	6-phosphofructokinase.	GO:0006096 P "glycolysis" GO:0008152	GO:0003872 F "6-phosphofructokinase activity" GO:0016740	GO:0005829 C "cytosol" GO:0005622
C264677	2.4	1.26303	ref|XP_002886529.1| hypothetical protein ARALYDRAFT_893356 [Arab...			GO:0001510 P "RNA methylation" GO:0006139	GO:0005507 F "copper ion binding" GO:0005488	GO:0005739 C "mitochondrion" GO:0005622
C289119	3.07604	1.62107	ref|NP_565537.1| arabinogalactan protein 2 [Arabidopsis thaliana...			GO:0010167 P "response to nitrate" GO:0050896	GO:0003676 F "nucleic acid binding" GO:0005488	GO:0005737 C "cytoplasm" GO:0005622
scaffold41806	3.02369	1.59631	ref|NP_563962.1| uncharacterized protein [Arabidopsis thaliana] ...
C241863	30700000000	34.8375	ref|XP_002880781.1| binding protein [Arabidopsis lyrata subsp. l...			GO:0006835 P "dicarboxylic acid transport" GO:0006810	GO:0005310 F "dicarboxylic acid transmembrane transporter activity" GO:0005215	GO:0005743 C "mitochondrial inner membrane" GO:0016020
C242323	3.96296	1.98658	ref|NP_001189743.1| RAB GTPase activator protein [Arabidopsis th...					GO:0009277 C "fungal-type cell wall" GO:0005623
C242361	22900000000	34.4146	gb|AAF79737.1|AC005106_18 T25N20.9 [Arabidopsis thaliana]
C310159	2.24837	1.16888	ref|XP_001945563.1| PREDICTED: similar to GA19676-PA [Acyrthosip...			GO:0006325 P "chromatin organization" GO:0009987	GO:0003713 F "transcription coactivator activity" GO:0006139	GO:0005730 C "nucleolus" GO:0005622
C242563	2.82222	1.49683	ref|NP_187462.1| uncharacterized protein [Arabidopsis thaliana] ...
C242601	16.9407	4.08243	ref|NP_192145.1| uncharacterized protein [Arabidopsis thaliana] ...
C242939	2.03418	1.02444	ref|XP_002864876.1| hypothetical protein ARALYDRAFT_496584 [Arab...	Homologous recombination	DNAtopoisomerase.	GO:0007126 P "meiosis" GO:0009987	GO:0003677 F "DNA binding" GO:0005488	GO:0016605 C "PML body" GO:0005622
C312007	2.47762	1.30896	ref|XP_002883906.1| hypothetical protein ARALYDRAFT_899777 [Arab...	Nitrogen metabolism	Ferredoxin--nitritereductase.	GO:0010167 P "response to nitrate" GO:0050896	GO:0050311 F "sulfite reductase (ferredoxin) activity" GO:0016491	GO:0005829 C "cytosol" GO:0005622
C243749	22700000000	34.402	ref|XP_002879351.1| oxidoreductase/ transition metal ion binding...
scaffold9501	3.95098	1.98221	ref|NP_175242.7| calcium-dependent lipid-binding-like protein [A...			GO:0035176 P "social behavior" GO:0007610	GO:0005515 F "protein binding" GO:0005488	GO:0005628 C "prospore membrane" GO:0016020
C243845	2.25373	1.17232	ref|NP_172629.1| pentatricopeptide repeat-containing protein [Ar...			GO:0006333 P "chromatin assembly or disassembly" GO:0009987	GO:0003723 F "RNA binding" GO:0005488	GO:0005739 C "mitochondrion" GO:0005622
C243869	4.51493	2.1747	ref|NP_001118876.1| ASK21 (ARABIDOPSIS SKP1-LIKE 21); protein bi...	Cell cycle		GO:0042023 P "DNA endoreduplication" GO:0006139	GO:0005515 F "protein binding" GO:0005488	GO:0005737 C "cytoplasm" GO:0005622
C24391	37900000000	35.1415	ref|NP_564305.1| dormancy-associated protein-like 1 [Arabidopsis...
C244087	6.21348	2.6354	ref|XP_002877778.1| predicted protein [Arabidopsis lyrata subsp....		Elongationfactor4.	GO:0009944 P "polarity specification of adaxial/abaxial axis" GO:0007275	GO:0010209 F "vacuolar sorting signal binding" GO:0005488	GO:0005737 C "cytoplasm" GO:0005622
C244115	52800000000	35.6198	ref|XP_002875309.1| hypothetical protein ARALYDRAFT_484377 [Arab...	Propanoate metabolism	1-aminocyclopropane-1-carboxylatedeaminase.
C244139	7.31343	2.87055	gb|ABE65930.1| exocyst subunit EXO70 family protein [Arabidopsis...
C244179	2.25843	1.17532	ref|XP_002284230.1| PREDICTED: similar to Os03g0670700 [Vitis vi...	Ribosome	Peptidylprolylisomerase.	GO:0007623 P "circadian rhythm" NA	GO:0003697 F "single-stranded DNA binding" GO:0005488	GO:0005730 C "nucleolus" GO:0005622
C244211	14.1022	3.81785	ref|NP_850063.1| uncharacterized protein [Arabidopsis thaliana] ...
C244237	151000000000	37.1338	ref|NP_974857.5| TPX2 (targeting protein for Xklp2) family prote...
C244903	15000000000	33.8042	ref|XP_002885518.1| pentatricopeptide repeat-containing protein ...			GO:0009451 P "RNA modification" GO:0006139		GO:0009507 C "chloroplast" GO:0005622
C245377	2.03323	1.02378	ref|NP_173078.1| DEAD-box ATP-dependent RNA helicase 36 [Arabido...		RNAhelicase.	GO:0006606 P "protein import into nucleus" GO:0006810	GO:0005515 F "protein binding" GO:0005488	GO:0090406 C "pollen tube" GO:0005623
C246065	14900000000	33.7946	ref|NP_850310.1| RING/U-box domain-containing protein [Arabidops...
scaffold17662	4.16413	2.05802	gb|AAM60945.1| contains similarity to protein disulfide isomeras...	Protein processing in endoplasmic reticulum	Proteindisulfide-isomerase.	GO:0040010 P "positive regulation of growth rate" GO:0050789
scaffold12317	2.18231	1.12585	gb|ACN59367.1| leucine-rich repeat receptor-like protein kinase ...	Toll-like receptor signaling pathway	Non-specificserine/threonineproteinkinase.	GO:0009718 P "anthocyanin biosynthetic process" GO:0008152	GO:0004672 F "protein kinase activity" GO:0016740	GO:0005886 C "plasma membrane" GO:0016020
C262533	4.51282	2.17403	ref|XP_002880726.1| predicted protein [Arabidopsis lyrata subsp....
scaffold9810	4.5	2.16993	ref|XP_002867019.1| cytochrome P450 [Arabidopsis lyrata subsp. l...	Brassinosteroid biosynthesis	3-epi-6-deoxocathasterone23-monooxygenase.	GO:0048443 P "stamen development" GO:0007275	GO:0016709 F "oxidoreductase activity, acting on paired donors, with incorporation or reduction of molecular oxygen, NADH or NADPH as one donor, and incorporation of one atom of oxygen" GO:0016491	GO:0005783 C "endoplasmic reticulum" GO:0005622
C300787	2.25557	1.17349	ref|NP_563803.1| DNA polymerase epsilon subunit 4 [Arabidopsis t...	Pyrimidine metabolism	DNA-directedDNApolymerase.	GO:0006338 P "chromatin remodeling" GO:0009987	GO:0003677 F "DNA binding" GO:0005488	GO:0008623 C "chromatin accessibility complex" GO:0005622
C247651	2.90351	1.5378	ref|NP_201021.1| peptidoglycan-binding LysM domain-containing pr...
C247697	14700000000	33.7751	ref|XP_002882004.1| hypothetical protein ARALYDRAFT_903971 [Arab...			GO:0002118 P "aggressive behavior" GO:0007610
C247753	154000000000	37.1641	gb|AAB87099.1| putative retroelement pol polyprotein [Arabidopsi...	RNA transport	DNAtopoisomerase.	GO:0009790 P "embryo development" GO:0007275	GO:0004672 F "protein kinase activity" GO:0016740	GO:0005703 C "polytene chromosome puff" GO:0005622
C24779	37400000000	35.1223	dbj|BAJ34195.1| unnamed protein product [Thellungiella halophila]	Circadian rhythm - plant		GO:0009751 P "response to salicylic acid stimulus" GO:0050896	GO:0003677 F "DNA binding" GO:0005488	GO:0005634 C "nucleus" GO:0005622
scaffold40638	2.11454	1.08035	gb|AAK44094.2|AF370279_1 unknown protein [Arabidopsis thaliana]
scaffold9484	3.94444	1.97982	ref|NP_191976.2| Remorin family protein [Arabidopsis thaliana] >...	Vascular smooth muscle contraction		GO:0007267 P "cell-cell signaling" GO:0007154	GO:0005515 F "protein binding" GO:0005488	GO:0005886 C "plasma membrane" GO:0016020
C248349	9.56923	3.2584	ref|NP_193455.2| microtubule-associated proteins 70-5 [Arabidops...			GO:0045492 P "xylan biosynthetic process" GO:0008152	GO:0008017 F "microtubule binding" GO:0005488	GO:0005874 C "microtubule" GO:0005622
C248413	43900000000	35.3535	ref|XP_002881452.1| hypothetical protein ARALYDRAFT_902771 [Arab...	Glycolysis / Gluconeogenesis	Phosphopyruvatehydratase.	GO:0006094 P "gluconeogenesis" GO:0008152	GO:0003677 F "DNA binding" GO:0005488	GO:0005737 C "cytoplasm" GO:0005622
C248437	80.5019	6.33095	ref|XP_002872861.1| predicted protein [Arabidopsis lyrata subsp....
C248589	4.52713	2.1786	ref|NP_198913.1| uncharacterized protein [Arabidopsis thaliana] ...
scaffold32461	2.82456	1.49803	ref|NP_196843.1| no exine formation 1 [Arabidopsis thaliana] >gi...
C248915	2.38435	1.2536	ref|NP_567689.1| uncharacterized protein [Arabidopsis thaliana] ...
scaffold37065	2.8206	1.496	ref|NP_173585.1| auxilin-like protein [Arabidopsis thaliana] >gi...		Peptidylprolylisomerase.	GO:0044351 P "macropinocytosis" NA	GO:0005515 F "protein binding" GO:0005488	GO:0005886 C "plasma membrane" GO:0016020
C249761	2.26562	1.17991	ref|XP_002875135.1| hypothetical protein ARALYDRAFT_484166 [Arab...			GO:0009793 P "embryo development ending in seed dormancy" GO:0007275	GO:0005515 F "protein binding" GO:0005488	GO:0005737 C "cytoplasm" GO:0005622
C272323	2.25806	1.17509	ref|XP_002884950.1| hypothetical protein ARALYDRAFT_478694 [Arab...
C265369	2.25873	1.17551	ref|NP_194175.1| transcription initiation factor IIA subunit 2 [...	Basal transcription factors		GO:0000394 P "RNA splicing, via endonucleolytic cleavage and ligation" GO:0006139	GO:0000991 F "core RNA polymerase II binding transcription factor activity" GO:0006139	GO:0005829 C "cytosol" GO:0005622
C250013	14500000000	33.7553	emb|CAA16779.1| putative protein [Arabidopsis thaliana] >gi|7269...					GO:0005886 C "plasma membrane" GO:0016020
C250397	16.4961	4.04405	ref|XP_002890526.1| hypothetical protein ARALYDRAFT_472509 [Arab...	Mineral absorption		GO:0009741 P "response to brassinosteroid stimulus" GO:0050896	GO:0005515 F "protein binding" GO:0005488	GO:0005618 C "cell wall" GO:0005623
C258513	2.05204	1.03706	ref|XP_002882418.1| hypothetical protein ARALYDRAFT_477838 [Arab...
C250737	57600000000	35.7453	ref|NP_193461.5| putative auxin-responsive protein [Arabidopsis ...			GO:0009733 P "response to auxin stimulus" GO:0050896		GO:0005886 C "plasma membrane" GO:0016020
C250747	2.32827	1.21926	ref|XP_002887798.1| hypothetical protein ARALYDRAFT_895879 [Arab...
C292225	10.1421	3.34228	ref|NP_193918.1| heat shock protein class V 15.4 [Arabidopsis th...	Protein processing in endoplasmic reticulum		GO:0042542 P "response to hydrogen peroxide" GO:0050896		GO:0005737 C "cytoplasm" GO:0005622
scaffold23460	2.16327	1.11321	ref|XP_002877755.1| hypothetical protein ARALYDRAFT_485408 [Arab...				GO:0031625 F "ubiquitin protein ligase binding" GO:0005488
C251373	12.4532	3.63844	gb|AAG13408.1|AF297472_1 BN28b [Brassica napus]			GO:0006970 P "response to osmotic stress" GO:0050896		GO:0005737 C "cytoplasm" GO:0005622
scaffold14310	18100000000	34.0753	ref|NP_189056.2| transcription factor FAMA [Arabidopsis thaliana...	Oxidative phosphorylation	Inorganicdiphosphatase.	GO:0009867 P "jasmonic acid mediated signaling pathway" GO:0050789	GO:0004427 F "inorganic diphosphatase activity" GO:0003824	GO:0005634 C "nucleus" GO:0005622
C303173	55600000000	35.6944	gb|AAM63811.1| putative RING zinc finger protein [Arabidopsis th...		Non-specificserine/threonineproteinkinase.	GO:0009944 P "polarity specification of adaxial/abaxial axis" GO:0007275	GO:0004842 F "ubiquitin-protein ligase activity" GO:0016874	GO:0005886 C "plasma membrane" GO:0016020
C252211	3.00792	1.58876	gb|AAY63998.1| unknown [Brassica napus]
C252393	2.25397	1.17247	emb|CAB45911.1| putative protein [Arabidopsis thaliana]			GO:0009867 P "jasmonic acid mediated signaling pathway" GO:0050789
C252461	2.20545	1.14107	ref|XP_002871802.1| hypothetical protein ARALYDRAFT_909820 [Arab...
scaffold2439	2.22064	1.15098	ref|NP_563857.1| TRAF-type zinc finger-related protein [Arabidop...	Toll-like receptor signaling pathway		GO:0034097 P "response to cytokine stimulus" GO:0050896	GO:0005515 F "protein binding" GO:0005488	GO:0005829 C "cytosol" GO:0005622
C252781	5.07143	2.34239	ref|XP_002879137.1| hypothetical protein ARALYDRAFT_481736 [Arab...
C253275	2.57143	1.36257	ref|NP_177369.2| uncharacterized protein [Arabidopsis thaliana] ...
scaffold12529	2.0937	1.06605	ref|NP_189189.1| phospholipid-transporting ATPase 10 [Arabidopsi...		Phospholipid-translocatingATPase.	GO:0048527 P "lateral root development" GO:0007275	GO:0019829 F "cation-transporting ATPase activity" GO:0005215	GO:0005886 C "plasma membrane" GO:0016020
C253951	2.35341	1.23475	ref|NP_565494.1| uncharacterized protein [Arabidopsis thaliana] ...			GO:0017196 P "N-terminal peptidyl-methionine acetylation" GO:0008152		GO:0005739 C "mitochondrion" GO:0005622
C290995	6.88429	2.78331	ref|XP_002888066.1| glucose-6-phosphate/phosphate translocator 2...			GO:0035436 P "triose phosphate transmembrane transport" GO:0006810	GO:0005315 F "inorganic phosphate transmembrane transporter activity" GO:0005215	GO:0005774 C "vacuolar membrane" GO:0016020
C254807	7000000000	32.7047	ref|NP_001232984.1| uncharacterized protein LOC100165190 [Acyrth...	Ribosome		GO:0043043 P "peptide biosynthetic process" GO:0008152	GO:0003735 F "structural constituent of ribosome" GO:0005198	GO:0005739 C "mitochondrion" GO:0005622
C254947	20900000000	34.2828	ref|XP_002889841.1| hypothetical protein ARALYDRAFT_888388 [Arab...			GO:0006355 P "regulation of transcription, DNA-dependent" GO:0050789	GO:0003677 F "DNA binding" GO:0005488	GO:0009295 C "nucleoid" GO:0005622
scaffold41236	2.04491	1.03204	ref|NP_567232.3| U3 ribonucleoprotein-like protein [Arabidopsis ...	Ribosome biogenesis in eukaryotes		GO:0030490 P "maturation of SSU-rRNA" GO:0006139	GO:0030515 F "snoRNA binding" GO:0005488	GO:0005730 C "nucleolus" GO:0005622
C255741	2.54065	1.3452	ref|XP_001951592.1| PREDICTED: hypothetical protein [Acyrthosiph...
scaffold11360	3.10405	1.63415	ref|XP_002865709.1| hypothetical protein ARALYDRAFT_917876 [Arab...
C255969	2.54286	1.34645	ref|XP_002890267.1| hypothetical protein ARALYDRAFT_472046 [Arab...
C256473	3.10204	1.63322	ref|NP_849877.1| uncharacterized protein [Arabidopsis thaliana] ...
C256903	2.2623	1.17779	ref|NP_199353.1| replication factor-A protein 1-like protein [Ar...	DNA replication		GO:0006281 P "DNA repair" GO:0006139	GO:0003697 F "single-stranded DNA binding" GO:0005488	GO:0005737 C "cytoplasm" GO:0005622
C257053	3.95342	1.9831	gb|AAG52199.1|AC021199_5 hypothetical protein; 51999-52350 [Arab...
scaffold36394	35000000000	35.0266	ref|XP_002881090.1| hypothetical protein ARALYDRAFT_481932 [Arab...		Laccase.	GO:0046688 P "response to copper ion" GO:0050896	GO:0016491 F "oxidoreductase activity" GO:0016491	GO:0005886 C "plasma membrane" GO:0016020
C257163	5.08008	2.34485	ref|XP_002862931.1| hypothetical protein ARALYDRAFT_497238 [Arab...	Prion diseases	Non-specificserine/threonineproteinkinase.	GO:0007030 P "Golgi organization" GO:0009987	GO:0005515 F "protein binding" GO:0005488	GO:0005793 C "endoplasmic reticulum-Golgi intermediate compartment" GO:0005622
C257307	68500000000	35.9954	ref|NP_001118403.1| RAD51B; recombinase [Arabidopsis thaliana]	Homologous recombination		GO:0006310 P "DNA recombination" GO:0006139	GO:0003677 F "DNA binding" GO:0005488	GO:0005654 C "nucleoplasm" GO:0005622
C257451	54800000000	35.6735	ref|NP_200351.1| putative fimbrin-like protein 3 [Arabidopsis th...			GO:0030048 P "actin filament-based movement" GO:0009987	GO:0051015 F "actin filament binding" GO:0005488	GO:0005773 C "vacuole" GO:0005622
C299361	3.96471	1.98721	gb|ABD65177.1| hypothetical protein 40.t00065 [Brassica oleracea]	Cell cycle	Phosphoproteinphosphatase.	GO:0035970 P "peptidyl-threonine dephosphorylation" NA	GO:0004722 F "protein serine/threonine phosphatase activity" GO:0003824	GO:0005615 C "extracellular space" GO:0005576
C257849	5.08264	2.34558	ref|XP_002877926.1| chloroplast lumen common family protein [Ara...	Prion diseases				GO:0005783 C "endoplasmic reticulum" GO:0005622
C257919	2.08287	1.05857	ref|XP_002866213.1| hypothetical protein ARALYDRAFT_918931 [Arab...	Plant hormone signal transduction	Xyloglucan:xyloglucosyltransferase.	GO:0009741 P "response to brassinosteroid stimulus" GO:0050896	GO:0016762 F "xyloglucan:xyloglucosyl transferase activity" GO:0016740	GO:0005618 C "cell wall" GO:0005623
C257935	2.2562	1.17389	ref|XP_001949193.1| PREDICTED: similar to AGAP007619-PA [Acyrtho...	beta-Alanine metabolism	Cytosolnonspecificdipeptidase.	GO:0000096 P "sulfur amino acid metabolic process" GO:0008152	GO:0004180 F "carboxypeptidase activity" GO:0003824	GO:0005829 C "cytosol" GO:0005622
C258115	2.81818	1.49476	ref|XP_002884340.1| predicted protein [Arabidopsis lyrata subsp....		Protein-tyrosine-phosphatase.
C258269	2.2562	1.17389	ref|XP_002885984.1| hypothetical protein ARALYDRAFT_343169 [Arab...			GO:0000373 P "Group II intron splicing" GO:0006139		GO:0009507 C "chloroplast" GO:0005622
C258359	13600000000	33.6629	ref|XP_002890232.1| hypothetical protein ARALYDRAFT_471960 [Arab...			GO:0030150 P "protein import into mitochondrial matrix" GO:0006810	GO:0015450 F "P-P-bond-hydrolysis-driven protein transmembrane transporter activity" GO:0005215	GO:0005744 C "mitochondrial inner membrane presequence translocase complex" GO:0016020
scaffold30175	8.9434	3.16082	ref|NP_175822.1| uncharacterized protein [Arabidopsis thaliana] ...
C298355	2.05662	1.04027	gb|AAM64406.1| senescence-associated protein [Arabidopsis thaliana]	Sulfur relay system	Thiosulfatesulfurtransferase.	GO:0048767 P "root hair elongation" GO:0030154	GO:0004792 F "thiosulfate sulfurtransferase activity" GO:0016740	GO:0005737 C "cytoplasm" GO:0005622
C258595	20400000000	34.2479	ref|XP_002866744.1| hypothetical protein ARALYDRAFT_496930 [Arab...
C291927	3.52861	1.8191	ref|NP_001190601.1| uncharacterized protein [Arabidopsis thalian...
C258677	4.32871	2.11394	ref|XP_003631456.1| PREDICTED: uncharacterized protein LOC100853...
C264653	2.16377	1.11355	ref|XP_002892605.1| hypothetical protein ARALYDRAFT_471225 [Arab...			GO:0007005 P "mitochondrion organization" GO:0009987		GO:0005739 C "mitochondrion" GO:0005622
C258947	2.63158	1.39593	gb|ADD10748.1| phytocystatin 5 [Brassica rapa subsp. pekinensis]	Salivary secretion		GO:0009628 P "response to abiotic stimulus" GO:0050896	GO:0004869 F "cysteine-type endopeptidase inhibitor activity" GO:0030234	GO:0005618 C "cell wall" GO:0005623
C259077	6800000000	32.6629	ref|XP_001943598.1| PREDICTED: similar to pre-mRNA-splicing heli...	Spliceosome	RNAhelicase.	GO:0000381 P "regulation of alternative nuclear mRNA splicing, via spliceosome" GO:0050789	GO:0004004 F "ATP-dependent RNA helicase activity" GO:0003824	GO:0071011 C "precatalytic spliceosome" GO:0005622
C259167	3.94792	1.98109	ref|NP_190650.4| uncharacterized protein [Arabidopsis thaliana] ...	Cysteine and methionine metabolism	5-methyltetrahydropteroyltriglutamate--homocysteineS-methyltransferase.	GO:0048193 P "Golgi vesicle transport" GO:0006810		GO:0005886 C "plasma membrane" GO:0016020
C259351	2.81667	1.49399	ref|XP_002866463.1| hypothetical protein ARALYDRAFT_919445 [Arab...			GO:0045836 P "positive regulation of meiosis" GO:0050789	GO:0005515 F "protein binding" GO:0005488
C259383	2.25833	1.17526	ref|XP_002878178.1| hypothetical protein ARALYDRAFT_486243 [Arab...			GO:0010228 P "vegetative to reproductive phase transition of meristem" GO:0007275
scaffold25062	7.95489	2.99184	ref|NP_179753.1| putative glucose-1-phosphate adenylyltransferas...	Starch and sucrose metabolism	Glucose-1-phosphateadenylyltransferase.	GO:0019252 P "starch biosynthetic process" GO:0008152	GO:0008878 F "glucose-1-phosphate adenylyltransferase activity" GO:0016740	GO:0010170 C "glucose-1-phosphate adenylyltransferase complex" GO:0005622
scaffold23495	45500000000	35.4051	ref|NP_172833.2| F-box/FBD/LRR-repeat -containing protein [Arabi...			GO:0006396 P "RNA processing" GO:0006139		GO:0009507 C "chloroplast" GO:0005622
scaffold9469	3.94805	1.98114	gb|ABL97977.1| unknown [Brassica rapa]
C262005	2.25496	1.1731	gb|AAF24942.1|AC012375_5 T22C5.8 [Arabidopsis thaliana]			GO:0000394 P "RNA splicing, via endonucleolytic cleavage and ligation" GO:0006139	GO:0005515 F "protein binding" GO:0005488	GO:0005634 C "nucleus" GO:0005622
scaffold12506	3.02477	1.59682	gb|AAC33226.1| putative non-LTR retroelement reverse transcripta...		RNA-directedDNApolymerase.	GO:0006313 P "transposition, DNA-mediated" GO:0006139	GO:0003964 F "RNA-directed DNA polymerase activity" GO:0016740	GO:0005794 C "Golgi apparatus" GO:0005622
C262549	2.25641	1.17403	gb|AAP40475.1| putative protein kinase [Arabidopsis thaliana] >g...		Non-specificserine/threonineproteinkinase.	GO:0050832 P "defense response to fungus" GO:0050896	GO:0004674 F "protein serine/threonine kinase activity" GO:0016740	GO:0005886 C "plasma membrane" GO:0016020
C262585	2.25641	1.17403	gb|AAD30220.1|AC007202_2 Is a member of PF|00004 ATPases associa...			GO:0048481 P "ovule development" GO:0007275		GO:0009536 C "plastid" GO:0005622
C332631	2.28902	1.19473	ref|XP_002865846.1| hypothetical protein ARALYDRAFT_495189 [Arab...	Plant hormone signal transduction		GO:0009611 P "response to wounding" GO:0050896	GO:0005515 F "protein binding" GO:0005488	GO:0005622 C "intracellular" GO:0005622
C262651	26300000000	34.6143	emb|CAB96659.1| putative protein [Arabidopsis thaliana]
scaffold24175	2.4449	1.28977	ref|NP_197567.1| uncharacterized protein [Arabidopsis thaliana] ...
C263441	39300000000	35.1938	ref|XP_002865058.1| hypothetical protein ARALYDRAFT_496943 [Arab...
scaffold35497	3.40929	1.76947	ref|XP_002894085.1| hypothetical protein ARALYDRAFT_891603 [Arab...			GO:0043086 P "negative regulation of catalytic activity" GO:0050789	GO:0004857 F "enzyme inhibitor activity" GO:0030234	GO:0090404 C "pollen tube tip" GO:0005623
C263609	2.25862	1.17544	ref|XP_001944072.1| PREDICTED: similar to CG9328 CG9328-PA isofo...	Mismatch repair		GO:0001558 P "regulation of cell growth" GO:0050789		GO:0005634 C "nucleus" GO:0005622
C263653	13100000000	33.6088	ref|XP_002867763.1| hypothetical protein ARALYDRAFT_492614 [Arab...	Fructose and mannose metabolism		GO:0010832 P "negative regulation of myotube differentiation" GO:0050789	GO:0042577 F "lipid phosphatase activity" GO:0003824	GO:0005635 C "nuclear envelope" GO:0005622
scaffold11722	2.39735	1.26144	ref|XP_002890430.1| hypothetical protein ARALYDRAFT_472358 [Arab...			GO:0006355 P "regulation of transcription, DNA-dependent" GO:0050789	GO:0003700 F "sequence-specific DNA binding transcription factor activity" GO:0006139	GO:0005634 C "nucleus" GO:0005622
scaffold40218	2.74841	1.4586	ref|XP_002893653.1| hypothetical protein ARALYDRAFT_473330 [Arab...
C264481	3.94801	1.98112	pdb|3AQ4|A Chain A, Molecular Insights Into Plant Cell Prolifera...			GO:0006499 P "N-terminal protein myristoylation" GO:0008152	GO:0016004 F "phospholipase activator activity" GO:0030234	GO:0005829 C "cytosol" GO:0005622
C280253	6.7451	2.75384	ref|XP_002884652.1| hypothetical protein ARALYDRAFT_478070 [Arab...
C264933	6.75652	2.75628	ref|XP_002867351.1| hypothetical protein ARALYDRAFT_491714 [Arab...
C264997	3.37826	1.75628	ref|XP_002868977.1| ribosomal protein L12 family protein [Arabid...	Ribosome		GO:0006412 P "translation" GO:0008152	GO:0003735 F "structural constituent of ribosome" GO:0005198	GO:0009579 C "thylakoid" GO:0005622
C265091	2.81739	1.49436	ref|XP_001948783.1| PREDICTED: hypothetical protein [Acyrthosiph...					GO:0005829 C "cytosol" GO:0005622
C265291	5.06087	2.33939	ref|NP_564834.1| uncharacterized protein [Arabidopsis thaliana] ...
C301349	2.00595	1.00429	ref|XP_002876283.1| hypothetical protein ARALYDRAFT_906919 [Arab...	Glycerophospholipid metabolism	CDP-diacylglycerol--glycerol-3-phosphate3-phosphatidyltransferase.	GO:0040007 P "growth" NA	GO:0008444 F "CDP-diacylglycerol-glycerol-3-phosphate 3-phosphatidyltransferase activity" GO:0016740	GO:0016021 C "integral to membrane" GO:0016020
C265471	29200000000	34.7652	ref|NP_001077722.1| uncharacterized protein [Arabidopsis thalian...
C265747	3.67544	1.87792	ref|XP_002863259.1| hypothetical protein ARALYDRAFT_332998 [Arab...			GO:0051591 P "response to cAMP" GO:0050896	GO:0046582 F "Rap GTPase activator activity" GO:0030234	GO:0005737 C "cytoplasm" GO:0005622
C265889	2.25877	1.17554	ref|NP_196631.1| Peptidyl-tRNA hydrolase II (PTH2) family protei...		Aminoacyl-tRNAhydrolase.
C265957	2.89145	1.53179	ref|XP_002881291.1| hypothetical protein ARALYDRAFT_321088 [Arab...
C266039	45000000000	35.3892	ref|XP_002892227.1| hypothetical protein ARALYDRAFT_470440 [Arab...	Carotenoid biosynthesis	Aldehydeoxidase.	GO:0019760 P "glucosinolate metabolic process" GO:0008152	GO:0018479 F "benzaldehyde dehydrogenase (NAD+) activity" GO:0016491	GO:0005829 C "cytosol" GO:0005622
C266315	2.82111	1.49627	dbj|BAJ34177.1| unnamed protein product [Thellungiella halophila]			GO:0006301 P "postreplication repair" GO:0006139		GO:0005739 C "mitochondrion" GO:0005622
C266455	3.86207	1.94937	ref|NP_189372.1| histone H3 [Arabidopsis thaliana] >gi|15238433|...	Systemic lupus erythematosus	Pantothenatekinase.	GO:0008283 P "cell proliferation" NA	GO:0005515 F "protein binding" GO:0005488	GO:0005576 C "extracellular region" GO:0005576
C78851	33800000000	34.9763	ref|NP_177375.1| RING-H2 finger protein ATL3 [Arabidopsis thalia...		Ubiquitin--proteinligase.	GO:0009814 P "defense response, incompatible interaction" GO:0050896	GO:0004842 F "ubiquitin-protein ligase activity" GO:0016874	GO:0005622 C "intracellular" GO:0005622
C26651	36400000000	35.0832	ref|XP_002511224.1| cdk10/11, putative [Ricinus communis] >gi|22...	Cell cycle	[RNA-polymerase]-subunitkinase.	GO:0001558 P "regulation of cell growth" GO:0050789	GO:0004672 F "protein kinase activity" GO:0016740	GO:0005737 C "cytoplasm" GO:0005622
C266729	2.82743	1.49949	ref|NP_201355.1| tetratricopeptide repeat domain-containing prot...
C266959	3.38516	1.75922	ref|NP_197316.1| Methyltransferase-related protein [Arabidopsis ...
C335435	5.03704	2.33258	ref|XP_002889623.1| hypothetical protein ARALYDRAFT_311756 [Arab...			GO:0032205 P "negative regulation of telomere maintenance" GO:0050789	GO:0003691 F "double-stranded telomeric DNA binding" GO:0005488	GO:0000783 C "nuclear telomere cap complex" GO:0005622
C267423	5.18367	2.37397	ref|XP_002865855.1| predicted protein [Arabidopsis lyrata subsp....	Plant-pathogen interaction	Non-specificserine/threonineproteinkinase.	GO:0009944 P "polarity specification of adaxial/abaxial axis" GO:0007275	GO:0005515 F "protein binding" GO:0005488	GO:0005886 C "plasma membrane" GO:0016020
C267633	6.21314	2.63532	ref|XP_002887227.1| hypothetical protein ARALYDRAFT_894706 [Arab...			GO:0009867 P "jasmonic acid mediated signaling pathway" GO:0050789	GO:0005515 F "protein binding" GO:0005488	GO:0005634 C "nucleus" GO:0005622
C267897	3.2153	1.68495	ref|NP_564487.1| tracheary element differentiation-related 6 pro...
C268077	31600000000	34.8792	ref|NP_568647.1| Ribosomal protein L35 [Arabidopsis thaliana] >g...
C268277	63100000000	35.8769	ref|XP_002875114.1| CHR19/ETL1 [Arabidopsis lyrata subsp. lyrata...
C268527	6.19643	2.63144	ref|NP_200854.1| protein transport protein SEC61 subunit beta [A...	Vibrio cholerae infection		GO:0042542 P "response to hydrogen peroxide" GO:0050896	GO:0008565 F "protein transporter activity" GO:0005215	GO:0005784 C "Sec61 translocon complex" GO:0016020
scaffold27892	57700000000	35.7479	ref|NP_173767.1| uncharacterized protein [Arabidopsis thaliana] ...			GO:0000381 P "regulation of alternative nuclear mRNA splicing, via spliceosome" GO:0050789	GO:0003729 F "mRNA binding" GO:0005488	GO:0016607 C "nuclear speck" GO:0005622
C268599	2.88546	1.5288	ref|NP_974262.1| uncharacterized protein [Arabidopsis thaliana] ...
C269127	5.80025	2.53612	gb|AAC63372.1| lipid transfer protein [Brassica oleracea]			GO:0006869 P "lipid transport" GO:0006810	GO:0005516 F "calmodulin binding" GO:0005488	GO:0009534 C "chloroplast thylakoid" GO:0005622
C26937	35900000000	35.0633	gb|AEZ52398.1| hypothetical protein, partial [Wolffia australiana]			GO:0048235 P "pollen sperm cell differentiation" GO:0030154		GO:0005886 C "plasma membrane" GO:0016020
C269413	3.38739	1.76017	ref|NP_196419.1| RPA70-kDa subunit B [Arabidopsis thaliana] >gi|...	DNA replication		GO:0006289 P "nucleotide-excision repair" GO:0006139	GO:0003697 F "single-stranded DNA binding" GO:0005488	GO:0005737 C "cytoplasm" GO:0005622
C269465	3.95495	1.98366	ref|NP_563956.1| homeobox protein 32 [Arabidopsis thaliana] >gi|...			GO:0009793 P "embryo development ending in seed dormancy" GO:0007275	GO:0003677 F "DNA binding" GO:0005488
C279645	2.0684	1.04852	ref|XP_002879318.1| hypothetical protein ARALYDRAFT_902160 [Arab...			GO:0007165 P "signal transduction" GO:0050789	GO:0004864 F "protein phosphatase inhibitor activity" GO:0030234	GO:0005829 C "cytosol" GO:0005622
C269623	4.70783	2.23506	ref|NP_564187.1| hydroxyproline-rich glycoprotein family protein...
C269627	2.06917	1.04905	ref|XP_002876053.1| hypothetical protein ARALYDRAFT_906429 [Arab...
C269935	2.06627	1.04703	ref|NP_178165.2| SNARE-like protein [Arabidopsis thaliana] >gi|3...	Aminoacyl-tRNA biosynthesis	Threonine--tRNAligase.	GO:0006355 P "regulation of transcription, DNA-dependent" GO:0050789	GO:0008134 F "transcription factor binding" GO:0005488	GO:0005829 C "cytosol" GO:0005622
C292449	3.0073	1.58847	ref|XP_002871297.1| hypothetical protein ARALYDRAFT_487629 [Arab...			GO:0006661 P "phosphatidylinositol biosynthetic process" GO:0008152
C319751	2.23722	1.16171	ref|XP_002890752.1| hypothetical protein ARALYDRAFT_890328 [Arab...			GO:0006869 P "lipid transport" GO:0006810		GO:0005886 C "plasma membrane" GO:0016020
scaffold41447	3.36031	1.7486	ref|XP_002887159.1| atmap70-1 [Arabidopsis lyrata subsp. lyrata]...	Flagellar assembly		GO:0007131 P "reciprocal meiotic recombination" GO:0006139	GO:0008017 F "microtubule binding" GO:0005488	GO:0005886 C "plasma membrane" GO:0016020
scaffold38267	4.35227	2.12177	ref|XP_002869876.1| hypothetical protein ARALYDRAFT_914508 [Arab...
C270827	2.25455	1.17284	ref|NP_567964.1| TBP-associated factor 8 [Arabidopsis thaliana] ...
C310225	2.2587	1.17549	ref|NP_680435.1| uncharacterized protein [Arabidopsis thaliana] ...
C271103	5.59091	2.48308	gb|ABK28547.1| unknown [Arabidopsis thaliana]			GO:0045492 P "xylan biosynthetic process" GO:0008152		GO:0031225 C "anchored to membrane" GO:0016020
C271153	5.61818	2.4901	ref|XP_002878336.1| hypothetical protein ARALYDRAFT_907573 [Arab...
C271325	2.22953	1.15674	ref|XP_002869365.1| hypothetical protein ARALYDRAFT_913409 [Arab...			GO:0042631 P "cellular response to water deprivation" GO:0007154	GO:0005515 F "protein binding" GO:0005488	GO:0005886 C "plasma membrane" GO:0016020
C271343	2.53811	1.34375	ref|XP_003631457.1| PREDICTED: uncharacterized protein LOC100853...
C271739	4.14067	2.04987	ref|NP_001189691.1| galactose oxidase/kelch repeat-containing pr...
C271921	3.38438	1.75889	gb|ABD64972.1| cystatin domain containing protein [Brassica oler...	Salivary secretion		GO:0009628 P "response to abiotic stimulus" GO:0050896	GO:0004869 F "cysteine-type endopeptidase inhibitor activity" GO:0030234	GO:0005618 C "cell wall" GO:0005623
scaffold14580	11800000000	33.4581	dbj|BAJ34347.1| unnamed protein product [Thellungiella halophila]			GO:0009793 P "embryo development ending in seed dormancy" GO:0007275	GO:0003677 F "DNA binding" GO:0005488	GO:0005634 C "nucleus" GO:0005622
C272183	2.66053	1.41171	ref|XP_002873664.1| hypothetical protein ARALYDRAFT_488280 [Arab...
C272189	3.10599	1.63505	gb|AAM63416.1| unknown [Arabidopsis thaliana]			GO:0010286 P "heat acclimation" GO:0050896	GO:0005515 F "protein binding" GO:0005488	GO:0005886 C "plasma membrane" GO:0016020
scaffold36151	2.19448	1.13388	ref|XP_002873346.1| ribosomal protein L7Ae/L30e/S12e/Gadd45 fami...	Ribosome biogenesis in eukaryotes		GO:0031118 P "rRNA pseudouridine synthesis" GO:0006139	GO:0030515 F "snoRNA binding" GO:0005488	GO:0005730 C "nucleolus" GO:0005622
scaffold45691	2.18599	1.12829	gb|AAB03378.1| transcription factor [Brassica napus]	Huntingtons disease	Non-specificserine/threonineproteinkinase.	GO:0009738 P "abscisic acid mediated signaling pathway" GO:0050789	GO:0043565 F "sequence-specific DNA binding" GO:0005488	GO:0005829 C "cytosol" GO:0005622
C272477	9.77136	3.28856	gb|AAA91049.1| protease inhibitor II [Brassica rapa]			GO:0006952 P "defense response" GO:0050896		GO:0005886 C "plasma membrane" GO:0016020
C334603	4.91494	2.29717	gb|ADJ96373.1| cold-regulated protein [Brassica napus]			GO:0009737 P "response to abscisic acid stimulus" GO:0050896	GO:0003779 F "actin binding" GO:0005488	GO:0005737 C "cytoplasm" GO:0005622
C273187	7.32407	2.87265	gb|ACH99806.1| WRKY45 transcription factor [Brassica napus]	Plant-pathogen interaction		GO:0048527 P "lateral root development" GO:0007275	GO:0003677 F "DNA binding" GO:0005488	GO:0005634 C "nucleus" GO:0005622
C273365	5.36744	2.42423	ref|XP_002867752.1| DNA-binding family protein [Arabidopsis lyra...			GO:0010150 P "leaf senescence" GO:0007275	GO:0003680 F "AT DNA binding" GO:0005488	GO:0005634 C "nucleus" GO:0005622
C273367	30400000000	34.8234	ref|NP_001118504.1| nucleic acid binding / nucleotide binding [A...	Spliceosome		GO:0010862 P "positive regulation of pathway-restricted SMAD protein phosphorylation" GO:0050789	GO:0003713 F "transcription coactivator activity" GO:0006139	GO:0005634 C "nucleus" GO:0005622
C273417	2.25697	1.17438	ref|XP_002979990.1| hypothetical protein SELMODRAFT_419690 [Sela...	Oxidative phosphorylation	Proton-exportingATPase.	GO:0015991 P "ATP hydrolysis coupled proton transport" GO:0006810	GO:0000287 F "magnesium ion binding" GO:0005488	GO:0005886 C "plasma membrane" GO:0016020
scaffold6712	3.78523	1.92038	ref|XP_002870037.1| hypothetical protein ARALYDRAFT_493003 [Arab...			GO:0009902 P "chloroplast relocation" GO:0009987		GO:0009707 C "chloroplast outer membrane" GO:0016020
scaffold25480	4.39701	2.13652	gb|AAL60578.1|AF454956_1 senescence-associated cysteine protease...	Rheumatoid arthritis	Actinidain.	GO:0007030 P "Golgi organization" GO:0009987	GO:0008233 F "peptidase activity" GO:0003824	GO:0005829 C "cytosol" GO:0005622
C273937	3.39252	1.76236	ref|XP_002871318.1| hypothetical protein ARALYDRAFT_908781 [Arab...			GO:0008284 P "positive regulation of cell proliferation" GO:0050789		GO:0005737 C "cytoplasm" GO:0005622
scaffold33092	3.64414	1.86558	sp|P46606.1|HD1_BRANA RecName: Full=Homeobox protein HD1 >gi|453...			GO:0045492 P "xylan biosynthetic process" GO:0008152	GO:0005515 F "protein binding" GO:0005488	GO:0005634 C "nucleus" GO:0005622
C274145	4.32087	2.11132	ref|NP_564397.1| tobamovirus multiplication 2B protein [Arabidop...
C274595	3.38437	1.75889	ref|NP_001118419.1| uncharacterized protein [Arabidopsis thalian...
C274691	3.00569	1.5877	ref|NP_568160.1| bifunctional inhibitor/lipid-transfer protein/s...			GO:0009862 P "systemic acquired resistance, salicylic acid mediated signaling pathway" GO:0050789	GO:0005504 F "fatty acid binding" GO:0005488
C274829	2.6015	1.37935	ref|XP_002879676.1| hypothetical protein ARALYDRAFT_482740 [Arab...	Systemic lupus erythematosus		GO:0048610 P "cellular process involved in reproduction" GO:0009987	GO:0005515 F "protein binding" GO:0005488	GO:0005730 C "nucleolus" GO:0005622
C76987	17800000000	34.0512	ref|XP_002876501.1| hypothetical protein ARALYDRAFT_486406 [Arab...
C275637	4.08983	2.03204	dbj|BAE99840.1| hypothetical protein [Arabidopsis thaliana]
C275875	2.82595	1.49874	dbj|BAC43160.1| GPI-anchored protein [Arabidopsis thaliana] >gi|...	Ubiquitin mediated proteolysis		GO:0030968 P "endoplasmic reticulum unfolded protein response" GO:0050789	GO:0001872 F "(1->3)-beta-D-glucan binding" GO:0005488	GO:0005886 C "plasma membrane" GO:0016020
scaffold21798	2.37968	1.25077	ref|NP_001190229.1| syntaxin binding protein 5 (tomosyn) [Arabid...	Tight junction		GO:0006461 P "protein complex assembly" NA	GO:0019901 F "protein kinase binding" GO:0005488	GO:0005737 C "cytoplasm" GO:0005622
C275941	2.62975	1.39492	gb|AAM63034.1| unknown [Arabidopsis thaliana]			GO:0000041 P "transition metal ion transport" GO:0006810	GO:0005515 F "protein binding" GO:0005488	GO:0005794 C "Golgi apparatus" GO:0005622
C275965	3.95012	1.9819	ref|NP_190772.1| uncharacterized protein [Arabidopsis thaliana] ...	Spliceosome		GO:0046784 P "intronless viral mRNA export from host nucleus" GO:0006810	GO:0005515 F "protein binding" GO:0005488	GO:0000445 C "THO complex part of transcription export complex" GO:0005622
scaffold10029	2.06573	1.04665	ref|NP_567143.1| uncharacterized protein [Arabidopsis thaliana] ...
C276131	2.03232	1.02313	ref|XP_002884578.1| hypothetical protein ARALYDRAFT_477945 [Arab...	Regulation of autophagy		GO:0046482 P "para-aminobenzoic acid metabolic process" GO:0008152	GO:0005515 F "protein binding" GO:0005488	GO:0005737 C "cytoplasm" GO:0005622
C276177	5.08571	2.34645	ref|NP_172472.1| amino acid permease 8 [Arabidopsis thaliana] >g...			GO:0006865 P "amino acid transport" GO:0006810	GO:0015171 F "amino acid transmembrane transporter activity" GO:0005215	GO:0005886 C "plasma membrane" GO:0016020
scaffold16317	3.38231	1.75801	ref|XP_002876264.1| hypothetical protein ARALYDRAFT_485873 [Arab...			GO:0046847 P "filopodium assembly" GO:0009987	GO:0005515 F "protein binding" GO:0005488	GO:0031252 C "cell leading edge" GO:0005623
C300033	7.79425	2.96241	ref|NP_188456.1| protease inhibitor/seed storage/lipid transfer ...			GO:0006869 P "lipid transport" GO:0006810
C276515	3.37619	1.7554	ref|NP_193210.2| uncharacterized protein [Arabidopsis thaliana] ...
C280285	8.86376	3.14792	dbj|BAJ34567.1| unnamed protein product [Thellungiella halophila]
C276607	3.40288	1.76676	ref|XP_002887391.1| hypothetical protein ARALYDRAFT_476305 [Arab...
C333439	2.65722	1.40992	gb|AFO66496.1| putative 50S ribosomal protein L19 [Brassica napus]	Ribosome		GO:0010267 P "production of ta-siRNAs involved in RNA interference" GO:0006139	GO:0003735 F "structural constituent of ribosome" GO:0005198	GO:0016020 C "membrane" GO:0016020
C277027	2.6028	1.38006	ref|NP_565157.1| Acyl-CoA N-acyltransferase-like protein [Arabid...		Pyruvatedehydrogenase(acetyl-transferring).	GO:0016573 P "histone acetylation" GO:0008152	GO:0004402 F "histone acetyltransferase activity" GO:0016740	GO:0005829 C "cytosol" GO:0005622
C289789	404.268	8.65917	ref|XP_002864626.1| hypothetical protein ARALYDRAFT_496059 [Arab...			GO:0009737 P "response to abscisic acid stimulus" GO:0050896	GO:0005516 F "calmodulin binding" GO:0005488	GO:0005618 C "cell wall" GO:0005623
C277321	5900000000	32.4581	ref|XP_002865752.1| UDP-glucoronosyl/UDP-glucosyl transferase fa...	Cyanoamino acid metabolism	Anthocyanidin3-O-glucosyltransferase.	GO:0006914 P "autophagy" GO:0008152	GO:0035252 F "UDP-xylosyltransferase activity" GO:0016740	GO:0005829 C "cytosol" GO:0005622
C277343	2.02879	1.02062	ref|NP_565889.2| uncharacterized protein [Arabidopsis thaliana] ...
C277465	2.03024	1.02165	ref|XP_002870927.1| predicted protein [Arabidopsis lyrata subsp....
C277811	3.93269	1.97552	emb|CAD42234.1| kinesin-like protein [Arabidopsis thaliana] >gi|...	Tight junction	Histone-lysineN-methyltransferase.	GO:0032781 P "positive regulation of ATPase activity" GO:0050789	GO:0005515 F "protein binding" GO:0005488	GO:0005737 C "cytoplasm" GO:0005622
C277989	3.38803	1.76045	ref|NP_001118506.1| nucleotide-sugar transmembrane transporter/ ...			GO:0015739 P "sialic acid transport" GO:0006810	GO:0015136 F "sialic acid transmembrane transporter activity" GO:0005215	GO:0005794 C "Golgi apparatus" GO:0005622
C277993	2.44373	1.28908	ref|XP_002879914.1| hypothetical protein ARALYDRAFT_483189 [Arab...
C284937	2.80612	1.48858	ref|NP_173506.1| RING-H2 finger protein ATL80 [Arabidopsis thali...		Non-specificserine/threonineproteinkinase.	GO:0010200 P "response to chitin" GO:0050896	GO:0004842 F "ubiquitin-protein ligase activity" GO:0016874	GO:0005886 C "plasma membrane" GO:0016020
C325511	3.07485	1.62052	ref|NP_563934.1| uncharacterized protein [Arabidopsis thaliana] ...
C278515	2.30347	1.20381	gb|AAC28521.1| Contains similarity to symbiosis-related like pro...	Regulation of autophagy		GO:0006661 P "phosphatidylinositol biosynthetic process" GO:0008152	GO:0005515 F "protein binding" GO:0005488	GO:0005737 C "cytoplasm" GO:0005622
C279335	11.5707	3.53241	ref|XP_002888216.1| hypothetical protein ARALYDRAFT_475391 [Arab...
C279471	5800000000	32.4334	ref|XP_002890063.1| mitochondrial substrate carrier family prote...			GO:0006817 P "phosphate ion transport" GO:0006810	GO:0015217 F "ADP transmembrane transporter activity" GO:0005215	GO:0005739 C "mitochondrion" GO:0005622
C279593	2.32601	1.21786	ref|NP_189624.1| protein ralf-like 27 [Arabidopsis thaliana] >gi...
C280315	5.05882	2.3388	ref|XP_002864693.1| hypothetical protein ARALYDRAFT_358267 [Arab...			GO:0051051 P "negative regulation of transport" GO:0050789	GO:0005515 F "protein binding" GO:0005488	GO:0016020 C "membrane" GO:0016020
C280393	45.1471	5.49656	ref|XP_002879712.1| protease inhibitor/seed storage/lipid transf...			GO:0009737 P "response to abscisic acid stimulus" GO:0050896	GO:0005504 F "fatty acid binding" GO:0005488	GO:0005618 C "cell wall" GO:0005623
C280429	6.48768	2.6977	ref|XP_002867076.1| hypothetical protein ARALYDRAFT_491115 [Arab...
C352829	2.41667	1.27302	ref|XP_002878905.1| predicted protein [Arabidopsis lyrata subsp....	DNA replication		GO:0006302 P "double-strand break repair" GO:0006139	GO:0003697 F "single-stranded DNA binding" GO:0005488	GO:0005654 C "nucleoplasm" GO:0005622
C280877	2.03162	1.02263	gb|AAM61331.1| unknown [Arabidopsis thaliana]
C281245	17100000000	33.9933	dbj|BAE99080.1| telomeric DNA-binding protein 1 [Arabidopsis tha...			GO:0010228 P "vegetative to reproductive phase transition of meristem" GO:0007275	GO:0003691 F "double-stranded telomeric DNA binding" GO:0005488	GO:0000781 C "chromosome, telomeric region" GO:0005622
scaffold24401	2.25871	1.1755	ref|XP_002884594.1| hypothetical protein ARALYDRAFT_477966 [Arab...	Circadian rhythm - plant		GO:0009741 P "response to brassinosteroid stimulus" GO:0050896	GO:0005515 F "protein binding" GO:0005488	GO:0005634 C "nucleus" GO:0005622
C282055	4.52	2.17632	ref|NP_001119107.1| EDA39 (embryo sac development arrest 39); ca...
C282067	2.28932	1.19492	ref|NP_567802.1| putative wound-responsive protein [Arabidopsis ...
scaffold21238	2.11217	1.07873	ref|NP_566997.1| uncharacterized protein [Arabidopsis thaliana] ...
C282093	7.04988	2.8176	gb|AAM65078.1| ATP citrate-lyase, putative [Arabidopsis thaliana]	Citrate cycle (TCA cycle)	ATPcitratesynthase.	GO:0048767 P "root hair elongation" GO:0030154	GO:0003878 F "ATP citrate synthase activity" GO:0016740	GO:0005829 C "cytosol" GO:0005622
C282325	2.82	1.4957	gb|AAF79792.1|AC020646_15 T32E20.31 [Arabidopsis thaliana]			GO:0001890 P "placenta development" GO:0007275
scaffold21630	2.68322	1.42396	ref|XP_002888932.1| predicted protein [Arabidopsis lyrata subsp....		ADP-ribosediphosphatase.	GO:0010200 P "response to chitin" GO:0050896	GO:0016787 F "hydrolase activity" GO:0003824	GO:0005829 C "cytosol" GO:0005622
C282903	2.03018	1.02161	gb|AAM63145.1| unknown [Arabidopsis thaliana]			GO:0009790 P "embryo development" GO:0007275
scaffold11818	8700000000	33.0184	ref|NP_187362.3| emb1974 (embryo defective 1974) [Arabidopsis th...
C283103	2.4396	1.28664	ref|NP_565672.1| dsRNA-binding protein 2 [Arabidopsis thaliana] ...	Ribosome biogenesis in eukaryotes	RibonucleaseIII.	GO:0010267 P "production of ta-siRNAs involved in RNA interference" GO:0006139	GO:0003725 F "double-stranded RNA binding" GO:0005488	GO:0005737 C "cytoplasm" GO:0005622
C283225	39200000000	35.1901	ref|NP_201047.1| structural maintenance of chromosomes protein 2...	Cell cycle - yeast		GO:0010267 P "production of ta-siRNAs involved in RNA interference" GO:0006139	GO:0046982 F "protein heterodimerization activity" GO:0005488	GO:0005634 C "nucleus" GO:0005622
C283231	11.8388	3.56545	ref|NP_564301.1| uncharacterized protein [Arabidopsis thaliana] ...					GO:0010287 C "plastoglobule" GO:0005622
scaffold19458	3.09705	1.63089	ref|NP_566176.1| uncharacterized protein [Arabidopsis thaliana] ...
C283531	100000000000	36.5455	ref|XP_002867867.1| hypothetical protein ARALYDRAFT_329506 [Arab...	Valine, leucine and isoleucine degradation	3-hydroxyisobutyratedehydrogenase.	GO:0044351 P "macropinocytosis" NA	GO:0008442 F "3-hydroxyisobutyrate dehydrogenase activity" GO:0016491	GO:0005739 C "mitochondrion" GO:0005622
C286271	3.45088	1.78697	ref|XP_002864895.1| hypothetical protein ARALYDRAFT_496633 [Arab...		Histoneacetyltransferase.	GO:0010200 P "response to chitin" GO:0050896	GO:0010180 F "thioglucosidase binding" GO:0005488	GO:0031225 C "anchored to membrane" GO:0016020
C283849	6.18182	2.62803	ref|XP_002887319.1| hypothetical protein ARALYDRAFT_894881 [Arab...
C283953	3.72211	1.89612	ref|XP_002870105.1| hypothetical protein ARALYDRAFT_914975 [Arab...			GO:0035556 P "intracellular signal transduction" GO:0050789	GO:0003677 F "DNA binding" GO:0005488	GO:0005622 C "intracellular" GO:0005622
C283991	2.0678	1.04809	ref|XP_002891143.1| hypothetical protein ARALYDRAFT_891118 [Arab...
C284389	2.08656	1.06113	ref|NP_196266.1| phosphatidylinositol/phosphatidylglycerol trans...			GO:0032366 P "intracellular sterol transport" GO:0006810		GO:0000328 C "fungal-type vacuole lumen" GO:0005622
C284563	2.2551	1.17319	dbj|BAF00653.1| hypothetical protein [Arabidopsis thaliana]			GO:0009870 P "defense response signaling pathway, resistance gene-dependent" GO:0050789	GO:0005515 F "protein binding" GO:0005488	GO:0005634 C "nucleus" GO:0005622
C285945	2.70661	1.43649	ref|NP_172334.1| uncharacterized protein [Arabidopsis thaliana] ...
C327197	3.44715	1.78541	ref|NP_001190632.1| Chalcone-flavanone isomerase family protein ...
C284725	27600000000	34.6839	ref|XP_002867830.1| pentatricopeptide repeat-containing protein ...			GO:0009560 P "embryo sac egg cell differentiation" GO:0030154		GO:0005739 C "mitochondrion" GO:0005622
scaffold2454	2.52399	1.3357	ref|NP_195014.1| homeobox-leucine zipper protein ATHB-8 [Arabido...			GO:0010228 P "vegetative to reproductive phase transition of meristem" GO:0007275	GO:0003700 F "sequence-specific DNA binding transcription factor activity" GO:0006139	GO:0005634 C "nucleus" GO:0005622
C284933	3.8758	1.95449	ref|XP_002883603.1| hypothetical protein ARALYDRAFT_480039 [Arab...		dCTPdiphosphatase.	GO:0009143 P "nucleoside triphosphate catabolic process" GO:0006139	GO:0000287 F "magnesium ion binding" GO:0005488	GO:0005829 C "cytosol" GO:0005622
C284961	3.92857	1.974	gb|AAF24611.1|AC010870_4 putative RNase H [Arabidopsis thaliana]	DNA replication	RibonucleaseH.	GO:0009236 P "cobalamin biosynthetic process" GO:0008152	GO:0043755 F "alpha-ribazole phosphatase activity" GO:0003824
C285063	2.03074	1.022	ref|XP_002879229.1| hypothetical protein ARALYDRAFT_481886 [Arab...	Jak-STAT signaling pathway	Non-specificserine/threonineproteinkinase.	GO:0044351 P "macropinocytosis" NA	GO:0005547 F "phosphatidylinositol-3,4,5-trisphosphate binding" GO:0005488	GO:0005737 C "cytoplasm" GO:0005622
C285377	2.83505	1.50337	ref|XP_002886180.1| pentatricopeptide repeat-containing protein ...			GO:0006626 P "protein targeting to mitochondrion" GO:0006810	GO:0003677 F "DNA binding" GO:0005488	GO:0016020 C "membrane" GO:0016020
C285555	3.80463	1.92776	ref|XP_002873874.1| hypothetical protein ARALYDRAFT_326229 [Arab...
C293197	2.25505	1.17316	ref|XP_002878424.1| serine protease inhibitor, Kazal-type family...		Ubiquitinylhydrolase1.	GO:0001558 P "regulation of cell growth" GO:0050789	GO:0008233 F "peptidase activity" GO:0003824	GO:0005737 C "cytoplasm" GO:0005622
C285809	16400000000	33.933	ref|NP_850276.1| uncharacterized protein [Arabidopsis thaliana] ...
scaffold35394	2.53448	1.34169	ref|XP_002880251.1| hypothetical protein ARALYDRAFT_483813 [Arab...			GO:0009793 P "embryo development ending in seed dormancy" GO:0007275
C285899	2.3494	1.23229	ref|NP_186751.1| protein ISCU-like 2 [Arabidopsis thaliana] >gi|...			GO:0016226 P "iron-sulfur cluster assembly" GO:0008152	GO:0005198 F "structural molecule activity" GO:0005198	GO:0005739 C "mitochondrion" GO:0005622
C285973	6.02414	2.59075	ref|NP_568686.1| Pollen Ole e 1 allergen and extensin family pro...
C286057	2.80479	1.4879	ref|NP_001147157.1| pollen proteins Ole e I family protein [Zea ...
scaffold33064	2.7012	1.4336	ref|XP_002889358.1| peptidase [Arabidopsis lyrata subsp. lyrata]...			GO:0050776 P "regulation of immune response" GO:0050789	GO:0042803 F "protein homodimerization activity" GO:0005488	GO:0005765 C "lysosomal membrane" GO:0016020
scaffold19977	2.12155	1.08512	ref|NP_196848.1| Ubiquinol-cytochrome C reductase iron-sulfur su...	Cardiac muscle contraction	Ubiquinol--cytochrome-creductase.	GO:0006122 P "mitochondrial electron transport, ubiquinol to cytochrome c" GO:0008152	GO:0008121 F "ubiquinol-cytochrome-c reductase activity" GO:0005215	GO:0005750 C "mitochondrial respiratory chain complex III" GO:0016020
C287023	2.04252	1.03035	ref|XP_002883419.1| hypothetical protein ARALYDRAFT_898842 [Arab...
C287123	4.50521	2.17159	sp|Q9LPZ3.3|Y1141_ARATH RecName: Full=G-type lectin S-receptor-l...		Non-specificserine/threonineproteinkinase.	GO:0048765 P "root hair cell differentiation" GO:0030154	GO:0004674 F "protein serine/threonine kinase activity" GO:0016740	GO:0044459 C "plasma membrane part" GO:0016020
scaffold19023	4900000000	32.1901	emb|CAA18124.1| putative receptor protein kinase [Arabidopsis th...	Plant-pathogen interaction	Non-specificserine/threonineproteinkinase.	GO:0048443 P "stamen development" GO:0007275	GO:0005515 F "protein binding" GO:0005488	GO:0005886 C "plasma membrane" GO:0016020
C287205	3.38542	1.75933	ref|NP_568933.1| uncharacterized protein [Arabidopsis thaliana] ...
C287249	6.17708	2.62693	ref|XP_002867275.1| hypothetical protein ARALYDRAFT_913278 [Arab...
scaffold6087	2.38889	1.25634	dbj|BAJ34228.1| unnamed protein product [Thellungiella halophila]	Starch and sucrose metabolism	Glucomannan4-beta-mannosyltransferase.	GO:0009867 P "jasmonic acid mediated signaling pathway" GO:0050789	GO:0051753 F "mannan synthase activity" GO:0016740	GO:0005794 C "Golgi apparatus" GO:0005622
C287559	3.94764	1.98099	ref|XP_002892855.1| hypothetical protein ARALYDRAFT_888914 [Arab...
scaffold38868	5.05333	2.33724	ref|XP_002875901.1| hypothetical protein ARALYDRAFT_347932 [Arab...	Base excision repair	DNA-(apurinicorapyrimidinicsite)lyase.	GO:0010243 P "response to organic nitrogen" GO:0050896	GO:0003677 F "DNA binding" GO:0005488	GO:0005737 C "cytoplasm" GO:0005622
C288293	2.08579	1.0606	ref|NP_567724.1| rRNA 2'-O-methyltransferase fibrillarin 2 [Arab...	Ribosome biogenesis in eukaryotes	Protein-L-isoaspartate(D-aspartate)O-methyltransferase.	GO:0009220 P "pyrimidine ribonucleotide biosynthetic process" GO:0006139	GO:0003723 F "RNA binding" GO:0005488	GO:0005730 C "nucleolus" GO:0005622
C288399	2.5529	1.35214	ref|NP_201282.1| uncharacterized protein [Arabidopsis thaliana] ...			GO:0048527 P "lateral root development" GO:0007275	GO:0008083 F "growth factor activity" GO:0005488	GO:0005615 C "extracellular space" GO:0005576
C288555	2.17496	1.12099	ref|NP_563967.1| uncharacterized protein [Arabidopsis thaliana] ...
C319959	2.80105	1.48597	gb|AAM61594.1| glycolate oxidase, putative [Arabidopsis thaliana]	Glyoxylate and dicarboxylate metabolism	(S)-2-hydroxy-acidoxidase.	GO:0009853 P "photorespiration" GO:0008152	GO:0008891 F "glycolate oxidase activity" GO:0016491	GO:0005777 C "peroxisome" GO:0005622
C288619	4.87676	2.28592	ref|NP_567546.1| AT hook motif DNA-binding family protein [Arabi...
C288679	31.1927	4.96313	ref|NP_565872.1| protease inhibitor/seed storage/lipid transfer ...		Non-specificserine/threonineproteinkinase.	GO:0009862 P "systemic acquired resistance, salicylic acid mediated signaling pathway" GO:0050789	GO:0005504 F "fatty acid binding" GO:0005488	GO:0031225 C "anchored to membrane" GO:0016020
C288745	5.61053	2.48814	ref|XP_002869744.1| ATTRE1 [Arabidopsis lyrata subsp. lyrata] >g...	Starch and sucrose metabolism	Alpha,alpha-trehalase.	GO:0005993 P "trehalose catabolic process" GO:0008152	GO:0004555 F "alpha,alpha-trehalase activity" GO:0003824	GO:0005886 C "plasma membrane" GO:0016020
C288797	2.05088	1.03624	ref|XP_002871111.1| hypothetical protein ARALYDRAFT_487253 [Arab...
C289049	3.95745	1.98457	ref|NP_568452.2| sterol glucosyltransferase-like protein [Arabid...		Sterol3-beta-glucosyltransferase.	GO:0032120 P "ascospore-type prospore membrane assembly" GO:0030154	GO:0016906 F "sterol 3-beta-glucosyltransferase activity" GO:0016740	GO:0005737 C "cytoplasm" GO:0005622
C336335	3.90506	1.96535	ref|XP_002889513.1| hypothetical protein ARALYDRAFT_470436 [Arab...	Plant hormone signal transduction		GO:0045892 P "negative regulation of transcription, DNA-dependent" GO:0050789	GO:0005515 F "protein binding" GO:0005488	GO:0009506 C "plasmodesma" GO:0016020
C289421	2.49619	1.31973	ref|NP_564702.2| BolA-like-like protein [Arabidopsis thaliana] >...			GO:0010228 P "vegetative to reproductive phase transition of meristem" GO:0007275	GO:0008047 F "enzyme activator activity" GO:0030234	GO:0005739 C "mitochondrion" GO:0005622
C289451	3.94149	1.97874	ref|NP_192749.2| RNA recognition motif-containing protein [Arabi...	Spliceosome	Peptidylprolylisomerase.	GO:0040022 P "feminization of hermaphroditic germ-line" GO:0007275	GO:0005515 F "protein binding" GO:0005488	GO:0005654 C "nucleoplasm" GO:0005622
scaffold3194	2.56296	1.35781	ref|XP_002893261.1| hypothetical protein ARALYDRAFT_472562 [Arab...	Pancreatic secretion		GO:0009970 P "cellular response to sulfate starvation" GO:0007154	GO:0015116 F "sulfate transmembrane transporter activity" GO:0005215	GO:0005886 C "plasma membrane" GO:0016020
scaffold27550	30200000000	34.8138	ref|XP_002305355.1| predicted protein [Populus trichocarpa] >gi|...
scaffold28845	54100000000	35.6549	dbj|BAH19481.1| AT4G15880 [Arabidopsis thaliana]		Ulp1peptidase.	GO:0045492 P "xylan biosynthetic process" GO:0008152	GO:0016929 F "SUMO-specific protease activity" GO:0003824	GO:0005634 C "nucleus" GO:0005622
scaffold16355	3.25519	1.70274	ref|NP_181180.1| 1,4-alpha-glucan branching enzyme [Arabidopsis ...	Starch and sucrose metabolism	1,4-alpha-glucanbranchingenzyme.	GO:0019760 P "glucosinolate metabolic process" GO:0008152	GO:0003844 F "1,4-alpha-glucan branching enzyme activity" GO:0016740	GO:0005737 C "cytoplasm" GO:0005622
C289855	10500000000	33.2897	ref|ZP_01227369.1| conserved hypothetical protein [Aurantimonas ...
C302379	2.0674	1.04782	ref|NP_566740.1| protein ralf-like 24 [Arabidopsis thaliana] >gi...
C290535	3.9439	1.97962	ref|NP_178239.1| uncharacterized protein [Arabidopsis thaliana] ...
C290653	3.65405	1.8695	ref|XP_002862679.1| predicted protein [Arabidopsis lyrata subsp....	Nitrogen metabolism	Cyanase.	GO:0009440 P "cyanate catabolic process" GO:0008152	GO:0008824 F "cyanate hydratase activity" GO:0016829	GO:0005829 C "cytosol" GO:0005622
C291005	2.07711	1.05458	ref|NP_850409.1| ARGOS-like protein [Arabidopsis thaliana] >gi|1...			GO:0000184 P "nuclear-transcribed mRNA catabolic process, nonsense-mediated decay" GO:0006139
C291141	2.44404	1.28927	gb|AAL14403.1| At1g25370/F4F7_22 [Arabidopsis thaliana] >gi|2330...					GO:0005739 C "mitochondrion" GO:0005622
C291249	4.43498	2.14893	ref|XP_002886403.1| hypothetical protein ARALYDRAFT_338031 [Arab...		RNAhelicase.	GO:0007267 P "cell-cell signaling" GO:0007154	GO:0005515 F "protein binding" GO:0005488	GO:0005886 C "plasma membrane" GO:0016020
C291477	3.09545	1.63015	ref|NP_567713.1| HVA22-like protein d [Arabidopsis thaliana] >gi...			GO:0009908 P "flower development" GO:0007275	GO:0005515 F "protein binding" GO:0005488	GO:0009506 C "plasmodesma" GO:0016020
C291519	10.1522	3.34372	ref|XP_002880356.1| hypothetical protein ARALYDRAFT_480959 [Arab...
C291533	2.26087	1.17688	ref|XP_002880719.1| hypothetical protein ARALYDRAFT_320384 [Arab...
C296577	128.044	7.00049	gb|AAD09107.1| nonspecific lipid-transfer protein precursor [Bra...			GO:0009737 P "response to abscisic acid stimulus" GO:0050896	GO:0005516 F "calmodulin binding" GO:0005488	GO:0005618 C "cell wall" GO:0005623
C291929	2.61485	1.38673	ref|XP_002869860.1| hypothetical protein ARALYDRAFT_492685 [Arab...			GO:0017157 P "regulation of exocytosis" GO:0050789	GO:0005509 F "calcium ion binding" GO:0005488	GO:0045202 C "synapse" NA
C292099	2.03703	1.02647	prf||1908224A nucleotide translocator	Huntingtons disease		GO:0006094 P "gluconeogenesis" GO:0008152	GO:0005471 F "ATP:ADP antiporter activity" GO:0005215	GO:0016020 C "membrane" GO:0016020
C292183	2.56124	1.35684	ref|NP_191414.1| bifunctional inhibitor/lipid-transfer protein/s...			GO:0006869 P "lipid transport" GO:0006810	GO:0005504 F "fatty acid binding" GO:0005488	GO:0005886 C "plasma membrane" GO:0016020
C292797	19.2677	4.26812	ref|NP_001078488.1| bifunctional inhibitor/lipid-transfer protei...			GO:0009862 P "systemic acquired resistance, salicylic acid mediated signaling pathway" GO:0050789	GO:0005504 F "fatty acid binding" GO:0005488
C292961	3.00829	1.58894	ref|NP_851278.1| thiosulfate sulfurtransferase [Arabidopsis thal...	Sulfur relay system	Thiosulfatesulfurtransferase.	GO:0009684 P "indoleacetic acid biosynthetic process" GO:0008152	GO:0004792 F "thiosulfate sulfurtransferase activity" GO:0016740	GO:0009507 C "chloroplast" GO:0005622
C293141	2.68044	1.42247	ref|NP_566755.1| BSD domain-containing protein [Arabidopsis thal...			GO:0007268 P "synaptic transmission" GO:0007154		GO:0005634 C "nucleus" GO:0005622
C293193	2.48128	1.31108	ref|XP_002884707.1| hypothetical protein ARALYDRAFT_478212 [Arab...		Ubiquitinylhydrolase1.
C293399	2.82295	1.49721	ref|NP_567911.1| uncharacterized protein [Arabidopsis thaliana] ...					GO:0005737 C "cytoplasm" GO:0005622
C318537	2.63768	1.39927	dbj|BAJ34476.1| unnamed protein product [Thellungiella halophila]
C293955	48.6311	5.60381	gb|ABF74563.1| lipid transfer protein [Brassica napus]			GO:0009737 P "response to abscisic acid stimulus" GO:0050896	GO:0005516 F "calmodulin binding" GO:0005488	GO:0005618 C "cell wall" GO:0005623
scaffold33994	3.06677	1.61672	ref|XP_002864495.1| hypothetical protein ARALYDRAFT_495797 [Arab...	Plant hormone signal transduction	Phosphoproteinphosphatase.	GO:0006970 P "response to osmotic stress" GO:0050896	GO:0005515 F "protein binding" GO:0005488	GO:0005634 C "nucleus" GO:0005622
C294137	3.38148	1.75766	ref|XP_002864655.1| predicted protein [Arabidopsis lyrata subsp....	Spliceosome	Peptidylprolylisomerase.	GO:0048255 P "mRNA stabilization" GO:0006139	GO:0070181 F "SSU rRNA binding" GO:0005488	GO:0005737 C "cytoplasm" GO:0005622
C315279	2.49041	1.31638	ref|NP_564995.1| Caleosin-related family protein [Arabidopsis th...		Plantseedperoxygenase.	GO:0009819 P "drought recovery" GO:0050896	GO:0005509 F "calcium ion binding" GO:0005488	GO:0005792 C "microsome" GO:0005623
C294571	2.0062	1.00447	ref|XP_002872559.1| disease resistance-responsive family protein...
C294781	4.40045	2.13765	ref|XP_002866380.1| hypothetical protein ARALYDRAFT_496184 [Arab...
C294815	2.59351	1.3749	gb|AAO22489.1| short-chain alcohol dehydrogenase [Arabidopsis ly...	Retinol metabolism	Carbonylreductase(NADPH).	GO:0043011 P "myeloid dendritic cell differentiation" GO:0030154	GO:0004090 F "carbonyl reductase (NADPH) activity" GO:0016491	GO:0005737 C "cytoplasm" GO:0005622
C309241	2.02122	1.01523	gb|ABK28132.1| unknown [Arabidopsis thaliana]
C304337	2.1746	1.12075	ref|NP_566205.1| ku70-binding-like protein [Arabidopsis thaliana...			GO:0006303 P "double-strand break repair via nonhomologous end joining" GO:0006139	GO:0004677 F "DNA-dependent protein kinase activity" GO:0016740	GO:0005958 C "DNA-dependent protein kinase-DNA ligase 4 complex" GO:0005622
C327641	2.28821	1.19422	ref|XP_002890718.1| hypothetical protein ARALYDRAFT_472924 [Arab...	Spliceosome	Glucan1,3-beta-glucosidase.	GO:0000349 P "generation of catalytic spliceosome for first transesterification step" GO:0006139	GO:0003729 F "mRNA binding" GO:0005488	GO:0005686 C "U2 snRNP" GO:0005622
C295255	3.19476	1.67571	ref|XP_002873722.1| U-box domain-containing protein [Arabidopsis...	Ubiquitin mediated proteolysis		GO:0045492 P "xylan biosynthetic process" GO:0008152		GO:0005829 C "cytosol" GO:0005622
C295387	3.66761	1.87484	gb|AAM63191.1| putative cell wall-plasma membrane disconnecting ...
scaffold35549	2.40969	1.26885	gb|AAM60875.1| unknown [Arabidopsis thaliana]
C295491	25000000000	34.5412	ref|NP_568357.1| AAA-type ATPase family protein [Arabidopsis tha...
C305905	10.3677	3.37402	gb|ACJ68108.1| thionin precursor [Brassica napus]			GO:0006952 P "defense response" GO:0050896
C295505	2.19173	1.13207	ref|XP_002880142.1| hypothetical protein ARALYDRAFT_903921 [Arab...	Plant hormone signal transduction		GO:0009867 P "jasmonic acid mediated signaling pathway" GO:0050789	GO:0003677 F "DNA binding" GO:0005488	GO:0005622 C "intracellular" GO:0005622
C295801	2.12753	1.08918	dbj|BAJ34580.1| unnamed protein product [Thellungiella halophila]	Plant hormone signal transduction	Xyloglucan:xyloglucosyltransferase.	GO:0009741 P "response to brassinosteroid stimulus" GO:0050896	GO:0016762 F "xyloglucan:xyloglucosyl transferase activity" GO:0016740	GO:0005618 C "cell wall" GO:0005623
C295995	24900000000	34.5354	ref|XP_002884360.1| hypothetical protein ARALYDRAFT_477561 [Arab...
C296151	2.95751	1.56438	ref|NP_683279.1| Got1/Sft2-like vescicle transport protein [Arab...			GO:0006895 P "Golgi to endosome transport" GO:0006810	GO:0004871 F "signal transducer activity" GO:0004871	GO:0005783 C "endoplasmic reticulum" GO:0005622
C296375	8.17045	3.03042	ref|XP_002889668.1| hypothetical protein ARALYDRAFT_888004 [Arab...
scaffold33233	2.00321	1.00231	ref|XP_002868889.1| protein binding protein [Arabidopsis lyrata ...			GO:0006913 P "nucleocytoplasmic transport" GO:0006810		GO:0005730 C "nucleolus" GO:0005622
C312891	2.03108	1.02225	ref|XP_002884984.1| hypothetical protein ARALYDRAFT_897614 [Arab...			GO:0006661 P "phosphatidylinositol biosynthetic process" GO:0008152	GO:0005515 F "protein binding" GO:0005488	GO:0005783 C "endoplasmic reticulum" GO:0005622
scaffold45114	2.1979	1.13613	ref|XP_002885294.1| RNA-binding protein 47B [Arabidopsis lyrata ...	RNA transport	Peptidylprolylisomerase.	GO:0042991 P "transcription factor import into nucleus" GO:0006810	GO:0008143 F "poly(A) RNA binding" GO:0005488	GO:0005829 C "cytosol" GO:0005622
C296625	4.50951	2.17297	ref|XP_002888732.1| hypothetical protein ARALYDRAFT_894764 [Arab...
C296727	6.49714	2.69981	ref|NP_567700.1| uncharacterized protein [Arabidopsis thaliana] ...
C296817	3.38931	1.76099	gb|AAX22255.1| At1g23470 [Arabidopsis thaliana]	Protein export	SignalpeptidaseI.	GO:0006627 P "protein processing involved in protein targeting to mitochondrion" GO:0006810	GO:0004222 F "metalloendopeptidase activity" GO:0003824	GO:0005739 C "mitochondrion" GO:0005622
C297005	3.68879	1.88315	ref|NP_188777.1| uncharacterized protein [Arabidopsis thaliana] ...
C309929	2.81716	1.49424	ref|NP_187623.2| uncharacterized protein [Arabidopsis thaliana] ...	RNA degradation	Poly(A)-specificribonuclease.	GO:0009693 P "ethylene biosynthetic process" GO:0008152		GO:0005886 C "plasma membrane" GO:0016020
C298247	7.36047	2.8798	ref|XP_002891098.1| hypothetical protein ARALYDRAFT_473588 [Arab...			GO:0016477 P "cell migration" GO:0006928		GO:0031965 C "nuclear membrane" GO:0016020
C298353	68100000000	35.9869	ref|XP_002871698.1| 3-oxo-5-alpha-steroid 4-dehydrogenase family...	Biosynthesis of unsaturated fatty acids	Trans-2-enoyl-CoAreductase(NADPH).	GO:0042761 P "very long-chain fatty acid biosynthetic process" GO:0008152	GO:0003865 F "3-oxo-5-alpha-steroid 4-dehydrogenase activity" GO:0016491	GO:0030176 C "integral to endoplasmic reticulum membrane" GO:0016020
C298495	3.19767	1.67702	gb|AAF31021.1|AC012189_3 T15D22.3 [Arabidopsis thaliana]
scaffold33699	3.57308	1.83717	ref|XP_002887678.1| hypothetical protein ARALYDRAFT_316646 [Arab...			GO:0018279 P "protein N-linked glycosylation via asparagine" GO:0008152	GO:0004579 F "dolichyl-diphosphooligosaccharide-protein glycotransferase activity" GO:0016740	GO:0008250 C "oligosaccharyltransferase complex" GO:0016020
C298657	2.16984	1.11759	gb|AAM64545.1| unknown [Arabidopsis thaliana]
C298849	3.90025	1.96357	ref|NP_569016.1| hydroxyproline-rich glycoprotein family protein...					GO:0005886 C "plasma membrane" GO:0016020
C298941	48300000000	35.4913	ref|NP_567975.1| heavy metal transport/detoxification domain-con...	Amyotrophic lateral sclerosis (ALS)	Catalaseperoxidase.	GO:0010286 P "heat acclimation" GO:0050896	GO:0005515 F "protein binding" GO:0005488	GO:0005886 C "plasma membrane" GO:0016020
C299309	2.00521	1.00375	ref|XP_002866684.1| hypothetical protein ARALYDRAFT_919902 [Arab...			GO:0007173 P "epidermal growth factor receptor signaling pathway" GO:0050789	GO:0004672 F "protein kinase activity" GO:0016740	GO:0005886 C "plasma membrane" GO:0016020
scaffold1952	3.52329	1.81692	ref|XP_002865081.1| calcium-dependent protein kinase 28 [Arabido...	Plant-pathogen interaction	Non-specificserine/threonineproteinkinase.	GO:0010200 P "response to chitin" GO:0050896	GO:0004672 F "protein kinase activity" GO:0016740	GO:0005886 C "plasma membrane" GO:0016020
C299687	2.91373	1.54286	ref|XP_002870621.1| nucleotide-sugar transporter family protein ...			GO:0009086 P "methionine biosynthetic process" GO:0008152	GO:0015136 F "sialic acid transmembrane transporter activity" GO:0005215	GO:0005794 C "Golgi apparatus" GO:0005622
C299883	2.97216	1.57151	ref|XP_002869336.1| hypothetical protein ARALYDRAFT_491611 [Arab...			GO:0009814 P "defense response, incompatible interaction" GO:0050896		GO:0005829 C "cytosol" GO:0005622
C299969	3.29077	1.71842	ref|XP_002871311.1| hypothetical protein ARALYDRAFT_487654 [Arab...	Antigen processing and presentation		GO:0006355 P "regulation of transcription, DNA-dependent" GO:0050789	GO:0003677 F "DNA binding" GO:0005488	GO:0005634 C "nucleus" GO:0005622
C299971	4.1378	2.04886	ref|XP_002874183.1| predicted protein [Arabidopsis lyrata subsp....			GO:0006006 P "glucose metabolic process" GO:0008152	GO:0004133 F "glycogen debranching enzyme activity" GO:0003824	GO:0005737 C "cytoplasm" GO:0005622
C300263	2.25197	1.17119	ref|NP_001078503.4| phospholipase C/ phosphoric diester hydrolas...					GO:0005886 C "plasma membrane" GO:0016020
C300437	2.44392	1.2892	pdb|3NMV|B Chain B, Crystal Structure Of Pyrabactin-Bound Abscis...	Plant hormone signal transduction	Phosphoproteinphosphatase.	GO:0006970 P "response to osmotic stress" GO:0050896	GO:0005515 F "protein binding" GO:0005488	GO:0005634 C "nucleus" GO:0005622
C300691	2.81065	1.4909	ref|NP_201508.1| protein ralf-like 34 [Arabidopsis thaliana] >gi...
C301031	2.14286	1.09954	gb|ADL70762.1| indole-3-acetic acid inducible 28 [Arabidopsis th...	Plant hormone signal transduction	D-alanine--D-alanineligase.	GO:0006612 P "protein targeting to membrane" GO:0006810	GO:0005515 F "protein binding" GO:0005488
C301543	2.81818	1.49476	ref|XP_002867268.1| mitochondrial glycoprotein family protein [A...			GO:0000963 P "mitochondrial RNA processing" GO:0006139		GO:0005737 C "cytoplasm" GO:0005622
C301549	109.185	6.77063	gb|AAM19702.1|AF499715_1 lipid transfer protein 4-like protein [...			GO:0009737 P "response to abscisic acid stimulus" GO:0050896	GO:0005516 F "calmodulin binding" GO:0005488	GO:0005618 C "cell wall" GO:0005623
C301583	28.404	4.82802	ref|XP_002872408.1| predicted protein [Arabidopsis lyrata subsp....			GO:0010286 P "heat acclimation" GO:0050896	GO:0005515 F "protein binding" GO:0005488	GO:0005886 C "plasma membrane" GO:0016020
C301633	2.18868	1.13006	gb|AAF01510.1|AC009991_6 putative clathrin heavy chain [Arabidop...	Huntingtons disease		GO:0006897 P "endocytosis" GO:0006810	GO:0005515 F "protein binding" GO:0005488	GO:0005886 C "plasma membrane" GO:0016020
scaffold20640	5.07447	2.34326	ref|NP_194119.1| uncharacterized protein [Arabidopsis thaliana] ...
C302005	2.8253	1.4984	ref|XP_002892377.1| predicted protein [Arabidopsis lyrata subsp....	Circadian rhythm - plant		GO:0045036 P "protein targeting to chloroplast" GO:0006810	GO:0003677 F "DNA binding" GO:0005488	GO:0005634 C "nucleus" GO:0005622
C302205	3.94458	1.97987	gb|AAL87336.1| putative dihydroxyacetone 3-phosphate reductase d...	Glycerophospholipid metabolism	Glycerol-3-phosphatedehydrogenase(NAD(+)).	GO:0044255 P "cellular lipid metabolic process" GO:0008152	GO:0004368 F "glycerol-3-phosphate dehydrogenase activity" GO:0016491	GO:0005737 C "cytoplasm" GO:0005622
C302291	2.11412	1.08006	ref|XP_002884895.1| complex 1 family protein [Arabidopsis lyrata...	Huntingtons disease		GO:0051788 P "response to misfolded protein" GO:0050896	GO:0008137 F "NADH dehydrogenase (ubiquinone) activity" GO:0016491	GO:0005747 C "mitochondrial respiratory chain complex I" GO:0016020
scaffold19264	2.39541	1.26027	gb|AAZ32752.1| putative calcium dependent kinase 6 [Brassica rap...	Plant-pathogen interaction	Non-specificserine/threonineproteinkinase.	GO:0009867 P "jasmonic acid mediated signaling pathway" GO:0050789	GO:0004672 F "protein kinase activity" GO:0016740	GO:0005886 C "plasma membrane" GO:0016020
C302609	2.96061	1.56589	ref|NP_181257.2| uncharacterized protein [Arabidopsis thaliana] ...			GO:0048193 P "Golgi vesicle transport" GO:0006810		GO:0005886 C "plasma membrane" GO:0016020
C302733	3.01733	1.59327	ref|XP_002866325.1| ubiquitin-conjugating enzyme E2 7 [Arabidops...	Parkinsons disease	Ubiquitin--proteinligase.	GO:0016567 P "protein ubiquitination" GO:0008152	GO:0004842 F "ubiquitin-protein ligase activity" GO:0016874	GO:0005634 C "nucleus" GO:0005622
C302953	2.53799	1.34369	ref|XP_002874239.1| hypothetical protein ARALYDRAFT_489363 [Arab...			GO:0000911 P "cytokinesis by cell plate formation" GO:0009987		GO:0005886 C "plasma membrane" GO:0016020
scaffold38604	2.05933	1.04218	ref|NP_176758.1| glutathione S-transferase [Arabidopsis thaliana...	Drug metabolism - cytochrome P450	Glutathionetransferase.	GO:0007165 P "signal transduction" GO:0050789	GO:0004601 F "peroxidase activity" GO:0016491	GO:0005792 C "microsome" GO:0005623
scaffold34810	2.50464	1.3246	ref|XP_002882276.1| hypothetical protein ARALYDRAFT_477563 [Arab...		RNAhelicase.
C303727	5.64417	2.49676	ref|XP_002888955.1| phosphoribulokinase/uridine kinase [Arabidop...	Drug metabolism - other enzymes	Uridinekinase.	GO:0006206 P "pyrimidine base metabolic process" GO:0006139	GO:0004845 F "uracil phosphoribosyltransferase activity" GO:0016740	GO:0005737 C "cytoplasm" GO:0005622
C303753	3.26961	1.70912	ref|NP_194890.2| B3 domain-containing protein REM3 [Arabidopsis ...			GO:0009793 P "embryo development ending in seed dormancy" GO:0007275		GO:0009507 C "chloroplast" GO:0005622
C304155	2.14237	1.09921	ref|NP_198686.2| uncharacterized protein [Arabidopsis thaliana] ...
C304183	2.48696	1.31438	ref|XP_002892101.1| hypothetical protein ARALYDRAFT_470194 [Arab...		Superoxidedismutase.	GO:0045492 P "xylan biosynthetic process" GO:0008152	GO:0050162 F "oxalate oxidase activity" GO:0016491	GO:0005618 C "cell wall" GO:0005623
scaffold37933	4.80423	2.26431	gb|AAL32617.1| calcium-dependent protein kinase [Arabidopsis tha...	Plant-pathogen interaction	Non-specificserine/threonineproteinkinase.	GO:0046777 P "protein autophosphorylation" GO:0008152	GO:0004674 F "protein serine/threonine kinase activity" GO:0016740	GO:0005886 C "plasma membrane" GO:0016020
C304551	2.06207	1.04409	gb|ACC91258.1| major latex-related protein [Capsella rubella]			GO:0010228 P "vegetative to reproductive phase transition of meristem" GO:0007275	GO:0005507 F "copper ion binding" GO:0005488	GO:0005829 C "cytosol" GO:0005622
C304567	5.02135	2.32807	ref|XP_002877026.1| hypothetical protein ARALYDRAFT_484503 [Arab...			GO:0000911 P "cytokinesis by cell plate formation" GO:0009987		GO:0005886 C "plasma membrane" GO:0016020
C304891	15.2253	3.9284	ref|XP_002893463.1| Rop-interacting protein [Arabidopsis lyrata ...
C305159	5.48043	2.45429	ref|NP_564275.1| uncharacterized protein [Arabidopsis thaliana] ...			GO:0045892 P "negative regulation of transcription, DNA-dependent" GO:0050789	GO:0003677 F "DNA binding" GO:0005488	GO:0070776 C "MOZ/MORF histone acetyltransferase complex" GO:0005622
C305181	2.32365	1.21639	ref|NP_564663.1| acyl carrier protein 3 [Arabidopsis thaliana] >...			GO:0006633 P "fatty acid biosynthetic process" GO:0008152	GO:0000036 F "acyl carrier activity" GO:0005215	GO:0009507 C "chloroplast" GO:0005622
C305421	2.48094	1.31089	gb|ABQ50561.1| hypothetical protein [Brassica rapa]
scaffold46037	2.38812	1.25588	ref|NP_197329.4| nucleoside-triphosphatase [Arabidopsis thaliana...	Purine metabolism	Nucleoside-triphosphatase.	GO:0051084 P "{prime}de novo{prime} posttranslational protein folding" GO:0008152	GO:0004382 F "guanosine-diphosphatase activity" GO:0003824	GO:0005783 C "endoplasmic reticulum" GO:0005622
C305685	2.97388	1.57235	ref|XP_002888396.1| ATXTH17 [Arabidopsis lyrata subsp. lyrata] >...	Plant hormone signal transduction	Xyloglucan:xyloglucosyltransferase.	GO:0010411 P "xyloglucan metabolic process" GO:0008152	GO:0080039 F "xyloglucan endotransglucosylase activity" GO:0016740	GO:0009505 C "plant-type cell wall" GO:0005623
C306201	2.36683	1.24296	ref|NP_850457.1| uncharacterized protein [Arabidopsis thaliana] ...
C306853	2.46665	1.30255	ref|XP_002864769.1| brother of FT and TFL1 protein [Arabidopsis ...			GO:0010228 P "vegetative to reproductive phase transition of meristem" GO:0007275	GO:0003712 F "transcription cofactor activity" GO:0006139	GO:0005737 C "cytoplasm" GO:0005622
scaffold34132	3.83249	1.93828	ref|XP_002892181.1| hypothetical protein ARALYDRAFT_887539 [Arab...
C307347	2.67834	1.42134	ref|NP_197720.1| prefoldin alpha subunit [Arabidopsis thaliana] ...			GO:0045892 P "negative regulation of transcription, DNA-dependent" GO:0050789	GO:0003714 F "transcription corepressor activity" GO:0006139	GO:0005829 C "cytosol" GO:0005622
scaffold32957	13100000000	33.6088	ref|NP_200903.1| COBRA-like protein 5 [Arabidopsis thaliana] >gi...			GO:0009697 P "salicylic acid biosynthetic process" GO:0008152		GO:0005886 C "plasma membrane" GO:0016020
C308175	3.37821	1.75626	ref|NP_192834.1| UDP-D-glucose/UDP-D-galactose 4-epimerase 5 [Ar...	Galactose metabolism	UDP-glucose4-epimerase.	GO:0006950 P "response to stress" GO:0050896	GO:0046983 F "protein dimerization activity" GO:0005488	GO:0005829 C "cytosol" GO:0005622
C308683	2.53548	1.34226	ref|NP_563960.2| enzyme inhibitor/ pectinesterase/ pectinesteras...	Starch and sucrose metabolism	Pectinesterase.	GO:0009684 P "indoleacetic acid biosynthetic process" GO:0008152	GO:0030599 F "pectinesterase activity" GO:0003824	GO:0005886 C "plasma membrane" GO:0016020
scaffold16911	2.29572	1.19895	ref|XP_002875350.1| ubiquitin family protein [Arabidopsis lyrata...			GO:0010286 P "heat acclimation" GO:0050896		GO:0005886 C "plasma membrane" GO:0016020
C308773	2.59302	1.37464	ref|XP_002871206.1| EMB2735 [Arabidopsis lyrata subsp. lyrata] >...
C308907	3.79059	1.92242	ref|NP_567222.1| protein pitchoun 1 [Arabidopsis thaliana] >gi|4...			GO:0016567 P "protein ubiquitination" GO:0008152	GO:0004842 F "ubiquitin-protein ligase activity" GO:0016874	GO:0005802 C "trans-Golgi network" GO:0005622
C309561	3.47289	1.79613	ref|XP_002888831.1| glycerophosphoryl diester phosphodiesterase ...	Glycerophospholipid metabolism	Glycerophosphodiesterphosphodiesterase.	GO:0033554 P "cellular response to stress" GO:0050896	GO:0050290 F "sphingomyelin phosphodiesterase D activity" GO:0003824	GO:0005783 C "endoplasmic reticulum" GO:0005622
C309617	3.00814	1.58887	ref|NP_192018.1| uncharacterized protein [Arabidopsis thaliana] ...		IgA-specificmetalloendopeptidase.	GO:0009741 P "response to brassinosteroid stimulus" GO:0050896	GO:0003700 F "sequence-specific DNA binding transcription factor activity" GO:0006139	GO:0005730 C "nucleolus" GO:0005622
C309727	4.23529	2.08246	ref|NP_191712.1| Phosphoenolpyruvate carboxylase family protein ...	Pantothenate and CoA biosynthesis	3-methyl-2-oxobutanoatehydroxymethyltransferase.	GO:0015940 P "pantothenate biosynthetic process" GO:0008152	GO:0000287 F "magnesium ion binding" GO:0005488	GO:0005886 C "plasma membrane" GO:0016020
C310667	3.85055	1.94506	dbj|BAD44483.1| hypothetical protein [Arabidopsis thaliana]	Vibrio cholerae infection		GO:0016266 P "O-glycan processing" GO:0008152	GO:0005515 F "protein binding" GO:0005488	GO:0070703 C "outer mucus layer" GO:0005576
C310829	6.59308	2.72095	ref|XP_002885526.1| early light-inducable protein [Arabidopsis l...	Porphyrin and chlorophyll metabolism	Ferrochelatase.
scaffold42043	3.10415	1.6342	gb|AAM64535.1| putative calmodulin [Arabidopsis thaliana]	Plant-pathogen interaction	Non-specificserine/threonineproteinkinase.	GO:0009738 P "abscisic acid mediated signaling pathway" GO:0050789	GO:0005509 F "calcium ion binding" GO:0005488	GO:0005886 C "plasma membrane" GO:0016020
scaffold40657	2.19668	1.13532	sp|P32887.1|ACP3_BRANA RecName: Full=Acyl carrier protein, chlor...			GO:0010267 P "production of ta-siRNAs involved in RNA interference" GO:0006139	GO:0000036 F "acyl carrier activity" GO:0005215	GO:0005829 C "cytosol" GO:0005622
C314553	5.08276	2.34561	ref|NP_188488.1| single-strand DNA-binding protein [Arabidopsis ...	Mismatch repair		GO:0019243 P "methylglyoxal catabolic process to D-lactate" GO:0008152	GO:0003697 F "single-stranded DNA binding" GO:0005488	GO:0042645 C "mitochondrial nucleoid" GO:0005622
C311159	2.45406	1.29517	dbj|BAH20067.1| AT5G52650 [Arabidopsis thaliana]	Ribosome		GO:0009664 P "plant-type cell wall organization" GO:0009987	GO:0005515 F "protein binding" GO:0005488	GO:0005829 C "cytosol" GO:0005622
C311163	2.04971	1.03542	ref|NP_187845.1| Nascent polypeptide-associated complex subunit ...			GO:0006606 P "protein import into nucleus" GO:0006810	GO:0005515 F "protein binding" GO:0005488	GO:0005829 C "cytosol" GO:0005622
scaffold26791	2.25638	1.17401	ref|NP_568828.1| uncharacterized protein [Arabidopsis thaliana] ...				GO:0005515 F "protein binding" GO:0005488	GO:0048188 C "Set1C/COMPASS complex" GO:0005622
scaffold25837	5900000000	32.4581	ref|XP_002877469.1| predicted protein [Arabidopsis lyrata subsp....		RibonucleaseH.
C311435	2.97739	1.57405	ref|XP_002868748.1| DSBA oxidoreductase family protein [Arabidop...
C311487	2.06874	1.04875	ref|NP_191668.1| Putative endonuclease or glycosyl hydrolase [Ar...			GO:0007143 P "female meiosis" GO:0009987
C311537	2.48138	1.31114	ref|XP_002871067.1| hypothetical protein ARALYDRAFT_487179 [Arab...		Endo-1,4-beta-xylanase.	GO:0009616 P "virus induced gene silencing" GO:0050896	GO:0005515 F "protein binding" GO:0005488	GO:0005737 C "cytoplasm" GO:0005622
scaffold30479	2.319	1.2135	ref|XP_002891100.1| zinc finger family protein [Arabidopsis lyra...		Histone-lysineN-methyltransferase.	GO:0010447 P "response to acidity" GO:0050896	GO:0003700 F "sequence-specific DNA binding transcription factor activity" GO:0006139	GO:0005634 C "nucleus" GO:0005622
C311709	80400000000	36.2265	ref|NP_188919.1| leucine-rich repeat extensin-like protein 6 [Ar...	Plant-pathogen interaction	Non-specificserine/threonineproteinkinase.	GO:0048527 P "lateral root development" GO:0007275	GO:0005515 F "protein binding" GO:0005488	GO:0005618 C "cell wall" GO:0005623
C311785	3.26044	1.70507	ref|XP_002886706.1| hypothetical protein ARALYDRAFT_475425 [Arab...
C311853	3.26933	1.709	gb|ADP76649.1| MYB1 [Brassica oleracea var. botrytis]			GO:0009913 P "epidermal cell differentiation" GO:0030154	GO:0005515 F "protein binding" GO:0005488	GO:0005634 C "nucleus" GO:0005622
C312211	2.39531	1.26021	gb|EAY92420.1| hypothetical protein OsI_14154 [Oryza sativa Indi...		Acylpyruvatehydrolase.	GO:0044351 P "macropinocytosis" NA	GO:0018773 F "acetylpyruvate hydrolase activity" GO:0003824	GO:0005829 C "cytosol" GO:0005622
C312311	3.38926	1.76097	gb|ABK56014.1| zinc finger protein [Brassica rapa]			GO:0016567 P "protein ubiquitination" GO:0008152	GO:0004842 F "ubiquitin-protein ligase activity" GO:0016874	GO:0005783 C "endoplasmic reticulum" GO:0005622
scaffold43656	2.39057	1.25736	ref|XP_002890359.1| abscisic acid-responsive HVA22 family protei...			GO:0007165 P "signal transduction" GO:0050789	GO:0008017 F "microtubule binding" GO:0005488	GO:0005737 C "cytoplasm" GO:0005622
C312889	5.07568	2.3436	ref|NP_199409.1| Rac-like GTP-binding protein ARAC2 [Arabidopsis...	Neurotrophin signaling pathway	Non-specificserine/threonineproteinkinase.	GO:0045492 P "xylan biosynthetic process" GO:0008152	GO:0005515 F "protein binding" GO:0005488	GO:0005886 C "plasma membrane" GO:0016020
C312927	2.25676	1.17425	ref|XP_001948716.1| PREDICTED: similar to GA22149-PA [Acyrthosip...			GO:0042787 P "protein ubiquitination involved in ubiquitin-dependent protein catabolic process" GO:0008152	GO:0004842 F "ubiquitin-protein ligase activity" GO:0016874	GO:0005737 C "cytoplasm" GO:0005622
C312979	3.52703	1.81845	ref|NP_565638.1| heat shock family protein [Arabidopsis thaliana...	Protein processing in endoplasmic reticulum		GO:0006979 P "response to oxidative stress" GO:0050896		GO:0005737 C "cytoplasm" GO:0005622
C313185	2.50602	1.3254	ref|XP_002867778.1| ubiquitin thiolesterase [Arabidopsis lyrata ...					GO:0005886 C "plasma membrane" GO:0016020
C313335	2.59053	1.37325	ref|NP_001031741.1| HIT-type zinc finger protein [Arabidopsis th...			GO:0006355 P "regulation of transcription, DNA-dependent" GO:0050789	GO:0046966 F "thyroid hormone receptor binding" GO:0005488	GO:0005622 C "intracellular" GO:0005622
C313441	2.82022	1.49581	ref|XP_002887423.1| hypothetical protein ARALYDRAFT_476354 [Arab...			GO:0009805 P "coumarin biosynthetic process" GO:0008152		GO:0046658 C "anchored to plasma membrane" GO:0016020
scaffold27988	2.81319	1.49221	ref|NP_001189716.1| acid phosphatase class IIIB protein [Arabido...		Acidphosphatase.	GO:0046686 P "response to cadmium ion" GO:0050896
C315229	2.00617	1.00445	ref|NP_201283.1| uncharacterized protein [Arabidopsis thaliana] ...
scaffold30907	32100000000	34.9019	ref|XP_002867017.1| ribosomal protein L12 family protein [Arabid...	Ribosome		GO:0042742 P "defense response to bacterium" GO:0050896		GO:0022625 C "cytosolic large ribosomal subunit" GO:0005622
C317467	3.38571	1.75946	ref|NP_188422.1| uncharacterized protein [Arabidopsis thaliana] ...			GO:0009741 P "response to brassinosteroid stimulus" GO:0050896
scaffold39390	3.13973	1.65064	dbj|BAJ34576.1| unnamed protein product [Thellungiella halophila]	MAPK signaling pathway	Non-specificserine/threonineproteinkinase.	GO:0006355 P "regulation of transcription, DNA-dependent" GO:0050789	GO:0005515 F "protein binding" GO:0005488	GO:0005634 C "nucleus" GO:0005622
C313825	2.25434	1.17271	ref|XP_002881810.1| predicted protein [Arabidopsis lyrata subsp....
scaffold33266	4.2279	2.07994	ref|XP_002885448.1| hypothetical protein ARALYDRAFT_898603 [Arab...		Dual-specificitykinase.			GO:0005615 C "extracellular space" GO:0005576
C314109	3.75799	1.90996	ref|NP_565570.1| selenium binding protein [Arabidopsis thaliana]...
C314113	49400000000	35.5238	emb|CAB36764.1| putative protein [Arabidopsis thaliana] >gi|7269...	Plant hormone signal transduction		GO:0048366 P "leaf development" GO:0007275	GO:0005515 F "protein binding" GO:0005488	GO:0005737 C "cytoplasm" GO:0005622
C314149	2.18525	1.1278	emb|CAA35221.1| unnamed protein product [Arabidopsis thaliana]	Circadian rhythm - plant		GO:0010018 P "far-red light signaling pathway" GO:0050789	GO:0031516 F "far-red light photoreceptor activity" GO:0004871	GO:0005737 C "cytoplasm" GO:0005622
C314151	4.31416	2.10908	ref|XP_002867694.1| hypothetical protein ARALYDRAFT_492500 [Arab...			GO:0010228 P "vegetative to reproductive phase transition of meristem" GO:0007275	GO:0005507 F "copper ion binding" GO:0005488	GO:0005829 C "cytosol" GO:0005622
C315239	2.0846	1.05977	ref|XP_002887449.1| hypothetical protein ARALYDRAFT_476412 [Arab...			GO:0030150 P "protein import into mitochondrial matrix" GO:0006810	GO:0015450 F "P-P-bond-hydrolysis-driven protein transmembrane transporter activity" GO:0005215	GO:0005744 C "mitochondrial inner membrane presequence translocase complex" GO:0016020
C314319	4.8833	2.28785	ref|XP_002882094.1| hypothetical protein ARALYDRAFT_483864 [Arab...
C314439	2.18385	1.12687	ref|NP_175520.1| heavy-metal-associated domain-containing protei...
C314441	2.26207	1.17764	ref|XP_002894457.1| predicted protein [Arabidopsis lyrata subsp....
scaffold2946	2.00797	1.00574	ref|XP_002883093.1| tetraticopeptide domain-containing thioredox...	Protein processing in endoplasmic reticulum	Peptide-N(4)-(N-acetyl-beta-glucosaminyl)asparagineamidase.	GO:0051259 P "protein oligomerization" NA	GO:0016671 F "oxidoreductase activity, acting on a sulfur group of donors, disulfide as acceptor" GO:0016491	GO:0005829 C "cytosol" GO:0005622
C314617	3.66207	1.87266	ref|XP_002869291.1| hypothetical protein ARALYDRAFT_491516 [Arab...	RNA degradation		GO:0045190 P "isotype switching" GO:0006139	GO:0000175 F "3{prime}-5{prime}-exoribonuclease activity" GO:0003824	GO:0005730 C "nucleolus" GO:0005622
C314689	3.57604	1.83836	ref|XP_002867869.1| hypothetical protein ARALYDRAFT_492795 [Arab...		SmallRNA2{prime}-O-methyltransferase.	GO:0010267 P "production of ta-siRNAs involved in RNA interference" GO:0006139	GO:0008173 F "RNA methyltransferase activity" GO:0016740	GO:0005737 C "cytoplasm" GO:0005622
C314717	2.32184	1.21527	gb|AAB51589.1| valyl tRNA synthetase [Arabidopsis thaliana]	Valine, leucine and isoleucine biosynthesis	Valine--tRNAligase.	GO:0009793 P "embryo development ending in seed dormancy" GO:0007275	GO:0004832 F "valine-tRNA ligase activity" GO:0016874	GO:0005829 C "cytosol" GO:0005622
C314873	4.23041	2.0808	ref|XP_002871299.1| hypothetical protein ARALYDRAFT_350051 [Arab...		Glucanendo-1,3-beta-D-glucosidase.	GO:0052543 P "callose deposition in cell wall" GO:0009987	GO:0001872 F "(1->3)-beta-D-glucan binding" GO:0005488	GO:0046658 C "anchored to plasma membrane" GO:0016020
scaffold25360	2.81503	1.49315	gb|AAM61602.1| unknown [Arabidopsis thaliana]
C315119	5.12343	2.35711	dbj|BAJ34072.1| unnamed protein product [Thellungiella halophila]			GO:0009908 P "flower development" GO:0007275	GO:0005515 F "protein binding" GO:0005488	GO:0009506 C "plasmodesma" GO:0016020
C315461	2.25	1.16993	gb|AAC32237.1| unknown protein [Arabidopsis thaliana]
C315657	3.38811	1.76048	gb|AAL87320.1| unknown protein [Arabidopsis thaliana]			GO:0006355 P "regulation of transcription, DNA-dependent" GO:0050789	GO:0019838 F "growth factor binding" GO:0005488
C315927	2.71462	1.44075	gb|AAL73395.1|AF432345_1 26S proteasome regulatory subunit IV [S...	Proteasome	Adenosinetriphosphatase.	GO:0000278 P "mitotic cell cycle" GO:0009987	GO:0005515 F "protein binding" GO:0005488	GO:0005737 C "cytoplasm" GO:0005622
C315949	4.00622	2.00224	gb|AAB72109.1| low molecular weight heat-shock protein [Brassica...	Protein processing in endoplasmic reticulum		GO:0009408 P "response to heat" GO:0050896		GO:0005737 C "cytoplasm" GO:0005622
C330631	2.10579	1.07436	emb|CAB45907.1| putative protein [Arabidopsis thaliana] >gi|7270...	Lysosome		GO:0044351 P "macropinocytosis" NA	GO:0005515 F "protein binding" GO:0005488	GO:0005829 C "cytosol" GO:0005622
scaffold8890	3.05896	1.61304	dbj|BAJ34302.1| unnamed protein product [Thellungiella halophila]	Drug metabolism - cytochrome P450	Glutathionetransferase.	GO:1900384 P "regulation of flavonol biosynthetic process" NA	GO:0043169 F "cation binding" GO:0005488	GO:0005737 C "cytoplasm" GO:0005622
C316269	2.46952	1.30423	ref|XP_002879585.1| yellow-leaf-specific gene 9 [Arabidopsis lyr...	SNARE interactions in vesicular transport		GO:0052543 P "callose deposition in cell wall" GO:0009987	GO:0005515 F "protein binding" GO:0005488	GO:0005886 C "plasma membrane" GO:0016020
C316361	6.77465	2.76015	gb|AAM61022.1| dihydroxypolyprenylbenzoate methyltransferase [Ar...	Ubiquinone and other terpenoid-quinone biosynthesis	3-demethylubiquinol3-O-methyltransferase.	GO:0009086 P "methionine biosynthetic process" GO:0008152	GO:0004395 F "hexaprenyldihydroxybenzoate methyltransferase activity" GO:0016740	GO:0005740 C "mitochondrial envelope" GO:0005622
C316369	2.01884	1.01353	ref|XP_002892930.1| hypothetical protein ARALYDRAFT_471894 [Arab...		Non-specificserine/threonineproteinkinase.	GO:0006886 P "intracellular protein transport" GO:0006810	GO:0005525 F "GTP binding" GO:0005488	GO:0005886 C "plasma membrane" GO:0016020
C316383	2.07733	1.05473	ref|XP_002884160.1| hypothetical protein ARALYDRAFT_900287 [Arab...		Icosanoyl-CoAsynthase.	GO:0009416 P "response to light stimulus" GO:0050896	GO:0009922 F "fatty acid elongase activity" GO:0016740	GO:0005783 C "endoplasmic reticulum" GO:0005622
C316477	2.74513	1.45687	ref|XP_002870769.1| calcium-binding EF hand family protein [Arab...	Plant-pathogen interaction	Non-specificserine/threonineproteinkinase.	GO:0009814 P "defense response, incompatible interaction" GO:0050896	GO:0005509 F "calcium ion binding" GO:0005488	GO:0005777 C "peroxisome" GO:0005622
scaffold42703	2.15166	1.10545	ref|XP_002891720.1| hypothetical protein ARALYDRAFT_474415 [Arab...
C316699	2.89046	1.5313	ref|XP_002509514.1| Mitochondrial import receptor subunit TOM20,...			GO:0006396 P "RNA processing" GO:0006139	GO:0015450 F "P-P-bond-hydrolysis-driven protein transmembrane transporter activity" GO:0005215	GO:0005744 C "mitochondrial inner membrane presequence translocase complex" GO:0016020
scaffold15667	2.5546	1.3531	ref|NP_201463.1| protein DA1-related 6 [Arabidopsis thaliana] >g...	Axon guidance	Non-specificserine/threonineproteinkinase.	GO:0048482 P "ovule morphogenesis" GO:0007275	GO:0043130 F "ubiquitin binding" GO:0005488	GO:0005886 C "plasma membrane" GO:0016020
C316951	11.9894	3.58368	gb|AAG51712.1|AC066689_11 hypothetical protein; 65549-64619 [Ara...
C317203	2.39502	1.26004	ref|XP_002882983.1| hypothetical protein ARALYDRAFT_318392 [Arab...	Biosynthesis of siderophore group nonribosomal peptides	Malonate--CoAligase.	GO:0090410 P "malonate catabolic process" NA	GO:0090409 F "malonyl-CoA synthetase activity" NA	GO:0005739 C "mitochondrion" GO:0005622
scaffold24797	2.54412	1.34717	ref|NP_172126.1| Ribosomal protein .1/L10e family [Arabidopsis t...	Ribosome		GO:0032880 P "regulation of protein localization" GO:0050789	GO:0003700 F "sequence-specific DNA binding transcription factor activity" GO:0006139	GO:0005730 C "nucleolus" GO:0005622
scaffold42236	2.1908	1.13146	gb|ACO57703.1| epithiospecifier modifier [Brassica napus]	Glycine, serine and threonine metabolism	Acetylajmalineesterase.	GO:0019760 P "glucosinolate metabolic process" GO:0008152	GO:0016298 F "lipase activity" GO:0003824	GO:0016020 C "membrane" GO:0016020
C328833	5.67211	2.50389	ref|XP_002878419.1| ATHB-12 [Arabidopsis lyrata subsp. lyrata] >...			GO:0006970 P "response to osmotic stress" GO:0050896	GO:0003677 F "DNA binding" GO:0005488	GO:0005634 C "nucleus" GO:0005622
C317815	2.92837	1.5501	ref|NP_568621.1| Peroxisomal membrane 22 kDa (Mpv17/PMP22) famil...	Peroxisome		GO:0044351 P "macropinocytosis" NA	GO:0005515 F "protein binding" GO:0005488	GO:0005739 C "mitochondrion" GO:0005622
scaffold31199	2.25595	1.17374	ref|NP_181488.1| Putative membrane lipoprotein [Arabidopsis thal...
C318093	2.05287	1.03765	dbj|BAD44384.1| putative RING zinc finger protein [Arabidopsis t...			GO:0051865 P "protein autoubiquitination" GO:0008152	GO:0005515 F "protein binding" GO:0005488	GO:0005829 C "cytosol" GO:0005622
scaffold38802	3.5785	1.83936	ref|XP_002868859.1| hypothetical protein ARALYDRAFT_490638 [Arab...	Toxoplasmosis	Peptidylprolylisomerase.	GO:0009416 P "response to light stimulus" GO:0050896	GO:0005515 F "protein binding" GO:0005488	GO:0005886 C "plasma membrane" GO:0016020
C328089	3.8334	1.93862	ref|XP_002874054.1| hypothetical protein ARALYDRAFT_489075 [Arab...	RNA degradation	Poly(A)-specificribonuclease.	GO:0010228 P "vegetative to reproductive phase transition of meristem" GO:0007275	GO:0008408 F "3{prime}-5{prime} exonuclease activity" GO:0003824	GO:0005622 C "intracellular" GO:0005622
C318589	2.1334	1.09316	ref|XP_002890566.1| hypothetical protein ARALYDRAFT_889841 [Arab...
C318673	3.10145	1.63294	ref|XP_002881797.1| peptidase M16 family protein [Arabidopsis ly...	Alzheimers disease	Insulysin.	GO:0007323 P "peptide pheromone maturation" GO:0008152	GO:0004222 F "metalloendopeptidase activity" GO:0003824	GO:0000300 C "peripheral to membrane of membrane fraction" GO:0005623
C318753	2.38616	1.25469	gb|AAM64809.1| unknown [Arabidopsis thaliana]		Glucanendo-1,3-beta-D-glucosidase.	GO:0052543 P "callose deposition in cell wall" GO:0009987	GO:0001872 F "(1->3)-beta-D-glucan binding" GO:0005488	GO:0046658 C "anchored to plasma membrane" GO:0016020
C318811	6.74879	2.75463	emb|CAN83037.1| hypothetical protein VITISV_034336 [Vitis vinifera]		DNAhelicase.	GO:0006974 P "response to DNA damage stimulus" GO:0050896	GO:0000166 F "nucleotide binding" GO:0005488	GO:0005634 C "nucleus" GO:0005622
scaffold17582	5.97983	2.5801	ref|NP_199268.1| uncharacterized protein [Arabidopsis thaliana] ...			GO:0000041 P "transition metal ion transport" GO:0006810	GO:0005515 F "protein binding" GO:0005488	GO:0005794 C "Golgi apparatus" GO:0005622
C319079	46400000000	35.4334	ref|NP_564802.1| plant invertase/pectin methylesterase inhibitor...	Starch and sucrose metabolism	Pectinesterase.	GO:0009684 P "indoleacetic acid biosynthetic process" GO:0008152	GO:0030599 F "pectinesterase activity" GO:0003824	GO:0005737 C "cytoplasm" GO:0005622
C319133	10.1985	3.35029	ref|XP_002882956.1| phospholipase/carboxylesterase family protei...	Glycerophospholipid metabolism	Carboxylesterase.	GO:0050999 P "regulation of nitric-oxide synthase activity" GO:0050789	GO:0008474 F "palmitoyl-(protein) hydrolase activity" GO:0003824	GO:0005739 C "mitochondrion" GO:0005622
C319269	2.08467	1.05982	ref|XP_002870538.1| predicted protein [Arabidopsis lyrata subsp....
C319319	3.52747	1.81863	ref|XP_002890656.1| hypothetical protein ARALYDRAFT_890098 [Arab...		Glucanendo-1,3-beta-D-glucosidase.	GO:0052543 P "callose deposition in cell wall" GO:0009987	GO:0001872 F "(1->3)-beta-D-glucan binding" GO:0005488	GO:0005886 C "plasma membrane" GO:0016020
C319855	2.45917	1.29817	ref|XP_002872334.1| hypothetical protein ARALYDRAFT_489677 [Arab...			GO:0006364 P "rRNA processing" GO:0006139		GO:0005730 C "nucleolus" GO:0005622
scaffold32600	3.38636	1.75974	ref|NP_194547.1| uncharacterized protein [Arabidopsis thaliana] ...
C337997	2.17347	1.12	ref|XP_002866979.1| hypothetical protein ARALYDRAFT_490936 [Arab...	Plant hormone signal transduction		GO:0006355 P "regulation of transcription, DNA-dependent" GO:0050789	GO:0003700 F "sequence-specific DNA binding transcription factor activity" GO:0006139	GO:0005634 C "nucleus" GO:0005622
C320213	2.68148	1.42303	ref|XP_002864551.1| hypothetical protein ARALYDRAFT_495923 [Arab...			GO:0007015 P "actin filament organization" GO:0009987
C320245	3.5468	1.82652	ref|NP_177003.1| zinc finger-related protein [Arabidopsis thalia...			GO:0010167 P "response to nitrate" GO:0050896	GO:0046982 F "protein heterodimerization activity" GO:0005488	GO:0022626 C "cytosolic ribosome" GO:0005622
C320537	2.22369	1.15296	gb|ACY03400.1| flowering locus T [Brassica napus] >gi|261873779|...			GO:0048573 P "photoperiodism, flowering" GO:0007275	GO:0005515 F "protein binding" GO:0005488	GO:0005737 C "cytoplasm" GO:0005622
scaffold18719	2.11994	1.08402	ref|XP_002889246.1| hypothetical protein ARALYDRAFT_477114 [Arab...	Purine metabolism	IMPdehydrogenase.	GO:0009086 P "methionine biosynthetic process" GO:0008152	GO:0003938 F "IMP dehydrogenase activity" GO:0016491	GO:0005829 C "cytosol" GO:0005622
C327693	4.5041	2.17124	ref|XP_002864968.1| hypothetical protein ARALYDRAFT_919901 [Arab...
C320565	5.03552	2.33214	ref|NP_173259.1| putative calcium-binding protein CML27 [Arabido...	Plant-pathogen interaction	Non-specificserine/threonineproteinkinase.	GO:0009909 P "regulation of flower development" GO:0050789	GO:0005509 F "calcium ion binding" GO:0005488	GO:0005886 C "plasma membrane" GO:0016020
C320567	102000000000	36.5754	ref|NP_001117587.1| ethylene-responsive element-binding protein,...	Plant hormone signal transduction		GO:0071369 P "cellular response to ethylene stimulus" GO:0050896	GO:0003700 F "sequence-specific DNA binding transcription factor activity" GO:0006139	GO:0005634 C "nucleus" GO:0005622
scaffold22756	2.72545	1.4465	ref|NP_181057.1| glycine cleavage system H protein [Arabidopsis ...		Dihydrolipoyllysine-residuesuccinyltransferase.	GO:0006098 P "pentose-phosphate shunt" GO:0006139	GO:0008483 F "transaminase activity" GO:0016740	GO:0005739 C "mitochondrion" GO:0005622
C338637	3.32406	1.73294	ref|XP_002887849.1| hypothetical protein ARALYDRAFT_477252 [Arab...
C320863	2.25622	1.17391	ref|XP_002881599.1| hypothetical protein ARALYDRAFT_321547 [Arab...					GO:0005886 C "plasma membrane" GO:0016020
scaffold39493	4.53521	2.18117	dbj|BAJ34169.1| unnamed protein product [Thellungiella halophila]	Antigen processing and presentation	DNA-directedDNApolymerase.	GO:0009414 P "response to water deprivation" GO:0050896	GO:0005515 F "protein binding" GO:0005488	GO:0005634 C "nucleus" GO:0005622
C321051	2.88619	1.52917	ref|XP_002864345.1| RNA recognition motif-containing protein [Ar...	RNA transport	RNAhelicase.	GO:0006970 P "response to osmotic stress" GO:0050896	GO:0003697 F "single-stranded DNA binding" GO:0005488	GO:0005739 C "mitochondrion" GO:0005622
C321111	6.19831	2.63187	ref|NP_181959.1| xylogen-like protein 10 [Arabidopsis thaliana] ...			GO:0006869 P "lipid transport" GO:0006810		GO:0005886 C "plasma membrane" GO:0016020
scaffold29179	2.25275	1.17169	ref|XP_002522908.1| conserved hypothetical protein [Ricinus comm...			GO:0009741 P "response to brassinosteroid stimulus" GO:0050896	GO:0043424 F "protein histidine kinase binding" GO:0005488	GO:0005886 C "plasma membrane" GO:0016020
C321121	5.0597	2.33905	ref|XP_002866593.1| protease inhibitor/seed storage/lipid transf...			GO:0006084 P "acetyl-CoA metabolic process" GO:0008152	GO:0008289 F "lipid binding" GO:0005488	GO:0046658 C "anchored to plasma membrane" GO:0016020
C321169	2.64723	1.40449	ref|XP_002893449.1| hypothetical protein ARALYDRAFT_472903 [Arab...	Ribosome biogenesis in eukaryotes	RibonucleaseIII.	GO:0006396 P "RNA processing" GO:0006139	GO:0004518 F "nuclease activity" GO:0003824
C321217	3.94757	1.98096	sp|Q9LVP9.1|VTI13_ARATH RecName: Full=Vesicle transport v-SNARE ...	SNARE interactions in vesicular transport		GO:0006623 P "protein targeting to vacuole" GO:0006810	GO:0005515 F "protein binding" GO:0005488	GO:0005829 C "cytosol" GO:0005622
C321281	2.10362	1.07287	gb|ADK94610.1| translation initiation factor eIF(iso)4E.b [Brass...	mTOR signaling pathway		GO:0006413 P "translational initiation" GO:0008152	GO:0003743 F "translation initiation factor activity" GO:0005488	GO:0005737 C "cytoplasm" GO:0005622
C321309	2.8175	1.49442	ref|XP_002867821.1| methionine sulfoxide reductase domain-contai...		Peptide-methionine(R)-S-oxidereductase.	GO:0000304 P "response to singlet oxygen" GO:0050896	GO:0033743 F "peptide-methionine (R)-S-oxide reductase activity" GO:0016491	GO:0005829 C "cytosol" GO:0005622
C321747	2.90487	1.53847	gb|ABL97972.1| serine-rich protein [Brassica rapa]			GO:0001578 P "microtubule bundle formation" GO:0009987	GO:0003677 F "DNA binding" GO:0005488	GO:0030425 C "dendrite" GO:0005623
C321787	2.00076	1.00054	ref|NP_001190062.1| high mobility group protein B1 [Arabidopsis ...	Base excision repair		GO:0007030 P "Golgi organization" GO:0009987	GO:0003677 F "DNA binding" GO:0005488	GO:0005634 C "nucleus" GO:0005622
C321837	2.08014	1.05668	ref|XP_002880201.1| hypothetical protein ARALYDRAFT_483719 [Arab...	RNA degradation	RNAhelicase.	GO:0009165 P "nucleotide biosynthetic process" GO:0006139	GO:0004004 F "ATP-dependent RNA helicase activity" GO:0003824	GO:0005829 C "cytosol" GO:0005622
C321873	2.25283	1.17174	ref|XP_002875648.1| harpin-induced family protein [Arabidopsis l...	SNARE interactions in vesicular transport		GO:0052543 P "callose deposition in cell wall" GO:0009987
scaffold41883	4100000000	31.933	ref|XP_002883078.1| binding protein [Arabidopsis lyrata subsp. l...	RNA degradation	Phosphoproteinphosphatase.	GO:0006457 P "protein folding" GO:0008152	GO:0051082 F "unfolded protein binding" GO:0005488	GO:0005778 C "peroxisomal membrane" GO:0016020
C322151	2.96578	1.56841	dbj|BAJ34241.1| unnamed protein product [Thellungiella halophila]	Plant-pathogen interaction	Non-specificserine/threonineproteinkinase.	GO:0048443 P "stamen development" GO:0007275	GO:0004888 F "transmembrane signaling receptor activity" GO:0004871	GO:0005886 C "plasma membrane" GO:0016020
C322191	3.9	1.96347	ref|XP_002878427.1| hypothetical protein ARALYDRAFT_486710 [Arab...		Superoxidedismutase.	GO:0045492 P "xylan biosynthetic process" GO:0008152	GO:0050162 F "oxalate oxidase activity" GO:0016491	GO:0005618 C "cell wall" GO:0005623
C322243	5.06061	2.33931	gb|AAF63166.1|AC010657_2 T5E21.6 [Arabidopsis thaliana]			GO:0006817 P "phosphate ion transport" GO:0006810	GO:0015217 F "ADP transmembrane transporter activity" GO:0005215	GO:0005739 C "mitochondrion" GO:0005622
scaffold31457	3.57143	1.8365	ref|NP_566618.1| small subunit ribosomal protein S6 [Arabidopsis...	Ribosome
scaffold11757	24200000000	34.4943	ref|XP_002885453.1| hypothetical protein ARALYDRAFT_898610 [Arab...
scaffold40282	2.29615	1.19922	ref|XP_002881777.1| hypothetical protein ARALYDRAFT_483224 [Arab...
scaffold28386	4.51934	2.17611	ref|NP_563655.1| SRPBCC ligand-binding domain-containing protein...
C322719	2.29857	1.20074	ref|NP_194188.1| dicarboxylate carrier 2 [Arabidopsis thaliana] ...	Proximal tubule bicarbonate reclamation		GO:0006835 P "dicarboxylic acid transport" GO:0006810	GO:0005310 F "dicarboxylic acid transmembrane transporter activity" GO:0005215	GO:0005739 C "mitochondrion" GO:0005622
C322787	3.15291	1.65668	gb|AAB88640.1| putative DNA polymerase delta small subunit [Arab...	Purine metabolism	DNA-directedDNApolymerase.	GO:0031047 P "gene silencing by RNA" GO:0050789	GO:0005515 F "protein binding" GO:0005488	GO:0005875 C "microtubule associated complex" GO:0005622
C322907	2.14264	1.09939	ref|XP_002892139.1| glutathione S-transferase 31 [Arabidopsis ly...	Drug metabolism - cytochrome P450	Glutathionetransferase.	GO:0009407 P "toxin catabolic process" GO:0008152	GO:0050897 F "cobalt ion binding" GO:0005488	GO:0005737 C "cytoplasm" GO:0005622
C322965	2.16647	1.11535	ref|XP_002884855.1| hypothetical protein ARALYDRAFT_478510 [Arab...	SNARE interactions in vesicular transport		GO:0052543 P "callose deposition in cell wall" GO:0009987	GO:0005515 F "protein binding" GO:0005488	GO:0005886 C "plasma membrane" GO:0016020
C323075	2.14704	1.10235	ref|XP_002872181.1| predicted protein [Arabidopsis lyrata subsp....	Ubiquitin mediated proteolysis	Ubiquitin--proteinligase.	GO:0006635 P "fatty acid beta-oxidation" GO:0008152	GO:0005515 F "protein binding" GO:0005488	GO:0005777 C "peroxisome" GO:0005622
C342509	4.01646	2.00593	gb|AAK96839.1| periaxin-like protein [Arabidopsis thaliana]	Bacterial invasion of epithelial cells	Non-specificserine/threonineproteinkinase.	GO:0008366 P "axon ensheathment" GO:0007154	GO:0005515 F "protein binding" GO:0005488	GO:0043209 C "myelin sheath" GO:0005623
C323327	2.21191	1.14529	ref|XP_002870351.1| hypothetical protein ARALYDRAFT_493528 [Arab...	Ribosome	Peptidylprolylisomerase.	GO:0006970 P "response to osmotic stress" GO:0050896	GO:0003697 F "single-stranded DNA binding" GO:0005488	GO:0005739 C "mitochondrion" GO:0005622
C323351	2.44178	1.28793	ref|XP_002889036.1| hypothetical protein ARALYDRAFT_316494 [Arab...	RNA polymerase		GO:0006360 P "transcription from RNA polymerase I promoter" GO:0006139	GO:0003899 F "DNA-directed RNA polymerase activity" GO:0016740	GO:0005730 C "nucleolus" GO:0005622
C323401	2.90499	1.53853	ref|NP_173968.1| carbohydrate-binding X8 domain-containing prote...		Glucanendo-1,3-beta-D-glucosidase.	GO:0052543 P "callose deposition in cell wall" GO:0009987	GO:0001872 F "(1->3)-beta-D-glucan binding" GO:0005488	GO:0005886 C "plasma membrane" GO:0016020
C323427	2.08904	1.06284	ref|NP_850097.1| calmodulin 5 [Arabidopsis thaliana] >gi|3302528...	Olfactory transduction	Non-specificserine/threonineproteinkinase.	GO:0019932 P "second-messenger-mediated signaling" GO:0050789	GO:0005515 F "protein binding" GO:0005488	GO:0005829 C "cytosol" GO:0005622
C324097	3.35549	1.74652	dbj|BAJ34053.1| unnamed protein product [Thellungiella halophila]
C324363	5.22211	2.38463	gb|AAD55473.1|AC009322_13 Hypothetical protein [Arabidopsis thal...
C324729	2.63112	1.39568	ref|XP_002875060.1| hypothetical protein ARALYDRAFT_322459 [Arab...
scaffold26286	3.1322	1.64718	ref|XP_002866238.1| hypothetical protein ARALYDRAFT_332081 [Arab...
C324753	2.25393	1.17244	ref|XP_002886310.1| secretory carrier membrane protein family pr...			GO:0016192 P "vesicle-mediated transport" GO:0006810	GO:0005515 F "protein binding" GO:0005488	GO:0005886 C "plasma membrane" GO:0016020
C350065	25.8182	4.69032	ref|XP_002862374.1| hypothetical protein ARALYDRAFT_920829 [Arab...	DNA replication	Chitinase.	GO:0006289 P "nucleotide-excision repair" GO:0006139	GO:0003697 F "single-stranded DNA binding" GO:0005488	GO:0005737 C "cytoplasm" GO:0005622
scaffold22129	2.12848	1.08983	ref|XP_002873168.1| hypothetical protein ARALYDRAFT_908364 [Arab...	Circadian rhythm - plant		GO:0009751 P "response to salicylic acid stimulus" GO:0050896	GO:0003677 F "DNA binding" GO:0005488	GO:0005634 C "nucleus" GO:0005622
C326579	2.31118	1.20863	gb|ABV89655.1| cold regulated 413 plasma membrane 1 [Brassica rapa]
C328195	2.39256	1.25856	ref|NP_565887.1| abscisic acid receptor PYL4 [Arabidopsis thalia...	Plant hormone signal transduction		GO:0009738 P "abscisic acid mediated signaling pathway" GO:0050789	GO:0004872 F "receptor activity" GO:0004871	GO:0005737 C "cytoplasm" GO:0005622
C325011	3.80526	1.928	dbj|BAJ33937.1| unnamed protein product [Thellungiella halophila]			GO:0009741 P "response to brassinosteroid stimulus" GO:0050896	GO:0043424 F "protein histidine kinase binding" GO:0005488	GO:0005794 C "Golgi apparatus" GO:0005622
C325049	2.36493	1.2418	ref|NP_565971.1| protein kinase C substrate, heavy chain-like pr...	Protein processing in endoplasmic reticulum	Matriptase.	GO:0045087 P "innate immune response" GO:0050896	GO:0005080 F "protein kinase C binding" GO:0005488	GO:0005788 C "endoplasmic reticulum lumen" GO:0005622
C325051	2.30964	1.20767	ref|NP_178442.2| 26S proteasome non-ATPase regulatory subunit 10...	Pathways in cancer	NAD(+)ADP-ribosyltransferase.	GO:0032436 P "positive regulation of proteasomal ubiquitin-dependent protein catabolic process" GO:0050789	GO:0008134 F "transcription factor binding" GO:0005488	GO:0005737 C "cytoplasm" GO:0005622
C325211	23.1746	4.53447	ref|NP_200967.1| ethylene-responsive transcription factor ERF107...	Plant hormone signal transduction		GO:0006355 P "regulation of transcription, DNA-dependent" GO:0050789	GO:0003700 F "sequence-specific DNA binding transcription factor activity" GO:0006139	GO:0005622 C "intracellular" GO:0005622
C325235	2.44444	1.28951	ref|XP_002888716.1| predicted protein [Arabidopsis lyrata subsp....			GO:0007492 P "endoderm development" NA	GO:0042802 F "identical protein binding" GO:0005488	GO:0005737 C "cytoplasm" GO:0005622
C325265	2.5669	1.36003	ref|NP_181270.1| protein aluminum sensitive 3 [Arabidopsis thali...	ABC transporters		GO:0010044 P "response to aluminum ion" GO:0050896	GO:0005460 F "UDP-glucose transmembrane transporter activity" GO:0005215	GO:0005886 C "plasma membrane" GO:0016020
C325399	2.06878	1.04878	ref|XP_002862501.1| hypothetical protein ARALYDRAFT_497423 [Arab...
C325795	2.95866	1.56495	ref|XP_002863793.1| hypothetical protein ARALYDRAFT_917538 [Arab...	Plant-pathogen interaction	Non-specificserine/threonineproteinkinase.	GO:0009693 P "ethylene biosynthetic process" GO:0008152	GO:0005509 F "calcium ion binding" GO:0005488	GO:0005737 C "cytoplasm" GO:0005622
C325831	2.15957	1.11075	ref|NP_565232.1| putative polygalacturonase [Arabidopsis thalian...	Starch and sucrose metabolism	Polygalacturonase.	GO:0009830 P "cell wall modification involved in abscission" GO:0007275	GO:0005515 F "protein binding" GO:0005488	GO:0009505 C "plant-type cell wall" GO:0005623
C326169	2.38416	1.25348	ref|NP_565524.1| stress enhanced protein 2 [Arabidopsis thaliana...
scaffold9832	2.01008	1.00725	ref|NP_564062.1| uncharacterized protein [Arabidopsis thaliana] ...			GO:0006623 P "protein targeting to vacuole" GO:0006810		GO:0005886 C "plasma membrane" GO:0016020
C326421	2.887	1.52957	gb|AAC37479.1| cysteine proteinase inhibitor [Brassica rapa subs...	Salivary secretion	mRNA(guanine-N(7)-)-methyltransferase.	GO:0009628 P "response to abiotic stimulus" GO:0050896	GO:0050897 F "cobalt ion binding" GO:0005488	GO:0005829 C "cytosol" GO:0005622
C326477	2.03364	1.02406	ref|XP_002871317.1| predicted protein [Arabidopsis lyrata subsp....	Pathogenic Escherichia coli infection		GO:0048366 P "leaf development" GO:0007275	GO:0008143 F "poly(A) RNA binding" GO:0005488	GO:0005730 C "nucleolus" GO:0005622
C326993	3.47713	1.7979	gb|ABL97966.1| Kunitz-type cysteine protease inhibitor [Brassica...				GO:0004867 F "serine-type endopeptidase inhibitor activity" GO:0030234
C334591	2.95553	1.56342	ref|NP_172128.1| Ras-related protein RABA1a [Arabidopsis thalian...		Non-specificserine/threonineproteinkinase.	GO:0006184 P "GTP catabolic process" GO:0006139	GO:0003924 F "GTPase activity" GO:0003824	GO:0005886 C "plasma membrane" GO:0016020
C327079	4.01441	2.00519	gb|AFA52657.1| abscisic acid 8'-hydroxylase [synthetic construct]	Carotenoid biosynthesis	(+)-abscisicacid8{prime}-hydroxylase.	GO:0046345 P "abscisic acid catabolic process" GO:0008152	GO:0010295 F "(+)-abscisic acid 8{prime}-hydroxylase activity" GO:0016491	GO:0005783 C "endoplasmic reticulum" GO:0005622
C331829	2.06672	1.04734	ref|XP_002884309.1| hypothetical protein ARALYDRAFT_477457 [Arab...			GO:0007288 P "sperm axoneme assembly" GO:0030154	GO:0003677 F "DNA binding" GO:0005488	GO:0005737 C "cytoplasm" GO:0005622
C327259	2.50583	1.32529	ref|NP_567250.1| C2H2 and C2HC zinc finger-containing protein [A...	Spliceosome		GO:0000381 P "regulation of alternative nuclear mRNA splicing, via spliceosome" GO:0050789	GO:0030619 F "U1 snRNA binding" GO:0005488	GO:0005685 C "U1 snRNP" GO:0005622
C327345	2.11293	1.07924	ref|NP_564752.1| uncharacterized protein [Arabidopsis thaliana] ...		Non-specificserine/threonineproteinkinase.	GO:0008283 P "cell proliferation" NA	GO:0004674 F "protein serine/threonine kinase activity" GO:0016740	GO:0005737 C "cytoplasm" GO:0005622
scaffold37643	2.45088	1.2933	dbj|BAJ34340.1| unnamed protein product [Thellungiella halophila]	Salivary secretion		GO:0009628 P "response to abiotic stimulus" GO:0050896	GO:0050897 F "cobalt ion binding" GO:0005488	GO:0005829 C "cytosol" GO:0005622
C327473	4.85031	2.27808	ref|NP_194142.1| uncharacterized protein [Arabidopsis thaliana] ...
C327503	2.44809	1.29166	ref|NP_180898.2| uncharacterized protein [Arabidopsis thaliana] ...
C327605	2.16566	1.11481	ref|NP_188124.1| RAB GTPase-like protein A1G [Arabidopsis thalia...		Non-specificserine/threonineproteinkinase.	GO:0016192 P "vesicle-mediated transport" GO:0006810	GO:0005525 F "GTP binding" GO:0005488	GO:0005829 C "cytosol" GO:0005622
C327695	4.43472	2.14884	gb|ADM89080.1| ethylene response factor 56 [Brassica napus]	Plant hormone signal transduction		GO:0009693 P "ethylene biosynthetic process" GO:0008152	GO:0005515 F "protein binding" GO:0005488	GO:0005622 C "intracellular" GO:0005622
C327863	2.36678	1.24292	ref|XP_002871601.1| hypothetical protein ARALYDRAFT_488241 [Arab...
scaffold29624	2.06511	1.04622	ref|XP_002892239.1| vesicle-associated membrane protein 7B [Arab...	SNARE interactions in vesicular transport		GO:0009920 P "cell plate formation involved in plant-type cell wall biogenesis" GO:0009987		GO:0005886 C "plasma membrane" GO:0016020
C328067	2.33349	1.22249	emb|CAA64428.1| pollen coat protein [Brassica oleracea]			GO:0009737 P "response to abscisic acid stimulus" GO:0050896	GO:0005509 F "calcium ion binding" GO:0005488	GO:0005886 C "plasma membrane" GO:0016020
C328171	2.2027	1.13927	ref|XP_002869386.1| hypothetical protein ARALYDRAFT_913457 [Arab...	Tryptophan metabolism	NADPH--hemoproteinreductase.	GO:0009698 P "phenylpropanoid metabolic process" GO:0008152	GO:0003958 F "NADPH-hemoprotein reductase activity" GO:0016491	GO:0005783 C "endoplasmic reticulum" GO:0005622
C328303	2.16982	1.11758	gb|ADK92391.1| C2H2 zinc finger transcription factor [Brassica r...			GO:0006355 P "regulation of transcription, DNA-dependent" GO:0050789
scaffold13226	2.15534	1.10792	emb|CAA18194.1| putative protein [Arabidopsis thaliana] >gi|7270...					GO:0005886 C "plasma membrane" GO:0016020
scaffold10467	3.6747	1.87763	ref|NP_190192.1| Ras-related protein ARA-3 [Arabidopsis thaliana...	Pancreatic secretion	Non-specificserine/threonineproteinkinase.	GO:0009873 P "ethylene mediated signaling pathway" GO:0050789	GO:0005515 F "protein binding" GO:0005488	GO:0005886 C "plasma membrane" GO:0016020
C337159	7.52903	2.91246	dbj|BAJ34136.1| unnamed protein product [Thellungiella halophila]	Plant-pathogen interaction		GO:0006355 P "regulation of transcription, DNA-dependent" GO:0050789	GO:0005515 F "protein binding" GO:0005488	GO:0005634 C "nucleus" GO:0005622
C328527	3.86853	1.95178	gb|AAM67193.1| Cys2/His2-type zinc finger protein 3 [Arabidopsis...	Adherens junction		GO:0055062 P "phosphate ion homeostasis" NA		GO:0005634 C "nucleus" GO:0005622
C328649	2.08486	1.05995	ref|XP_001231096.2| AGAP004734-PA [Anopheles gambiae str. PEST] ...	Endocytosis	Pyrroline-5-carboxylatereductase.	GO:0070972 P "protein localization in endoplasmic reticulum" GO:0009987	GO:0030507 F "spectrin binding" GO:0005488	GO:0005737 C "cytoplasm" GO:0005622
C328697	2.36667	1.24286	ref|XP_002888279.1| glycosyl hydrolase family 17 protein [Arabid...	Starch and sucrose metabolism	Glucanendo-1,3-beta-D-glucosidase.	GO:0008356 P "asymmetric cell division" GO:0009987		GO:0005886 C "plasma membrane" GO:0016020
C328881	2.59185	1.37398	ref|XP_002867294.1| WRKY transcription factor 11 [Arabidopsis ly...			GO:0042742 P "defense response to bacterium" GO:0050896	GO:0005516 F "calmodulin binding" GO:0005488	GO:0005622 C "intracellular" GO:0005622
C328935	3.07596	1.62104	gb|AAR15436.1| AP2 transcription factor [Sisymbrium irio]	Plant hormone signal transduction		GO:0009873 P "ethylene mediated signaling pathway" GO:0050789	GO:0003700 F "sequence-specific DNA binding transcription factor activity" GO:0006139	GO:0005622 C "intracellular" GO:0005622
scaffold42945	2.04156	1.02967	ref|NP_565921.1| Clathrin light chain protein [Arabidopsis thali...	Huntingtons disease		GO:0006499 P "N-terminal protein myristoylation" GO:0008152	GO:0005515 F "protein binding" GO:0005488	GO:0005886 C "plasma membrane" GO:0016020
C329483	2.3187	1.21331	ref|XP_002891653.1| hypothetical protein ARALYDRAFT_474287 [Arab...			GO:0006355 P "regulation of transcription, DNA-dependent" GO:0050789	GO:0003677 F "DNA binding" GO:0005488	GO:0005730 C "nucleolus" GO:0005622
C329769	3.78325	1.91963	ref|NP_191748.1| homeobox-leucine zipper protein ATHB-12 [Arabid...		RNAhelicase.	GO:0006970 P "response to osmotic stress" GO:0050896	GO:0003677 F "DNA binding" GO:0005488	GO:0005634 C "nucleus" GO:0005622
C329823	2.81713	1.49422	ref|NP_181966.1| cysteine/histidine-rich C1 domain-containing pr...		Protein-disulfidereductase.	GO:0010183 P "pollen tube guidance" GO:0007275		GO:0005829 C "cytosol" GO:0005622
C329903	2.62712	1.39348	ref|XP_002871222.1| hypothetical protein ARALYDRAFT_487469 [Arab...			GO:0031572 P "G2/M transition DNA damage checkpoint" GO:0050789	GO:0005515 F "protein binding" GO:0005488	GO:0005654 C "nucleoplasm" GO:0005622
C330023	2.03061	1.02191	ref|XP_002883443.1| hypothetical protein ARALYDRAFT_342502 [Arab...			GO:0007143 P "female meiosis" GO:0009987
C330057	2.14116	1.09839	ref|NP_187290.1| uncharacterized protein [Arabidopsis thaliana] ...			GO:0010583 P "response to cyclopentenone" GO:0050896	GO:0005515 F "protein binding" GO:0005488	GO:0005794 C "Golgi apparatus" GO:0005622
scaffold43371	3.65414	1.86953	ref|XP_002875809.1| pentatricopeptide repeat-containing protein ...			GO:0008380 P "RNA splicing" GO:0006139	GO:0008270 F "zinc ion binding" GO:0005488	GO:0009507 C "chloroplast" GO:0005622
scaffold24114	2.00366	1.00264	gb|ADA60978.1| phytocystatin 7 [Brassica rapa subsp. pekinensis]	Salivary secretion		GO:0009628 P "response to abiotic stimulus" GO:0050896	GO:0050897 F "cobalt ion binding" GO:0005488	GO:0005829 C "cytosol" GO:0005622
C330181	2.53846	1.34395	ref|XP_002884909.1| hypothetical protein ARALYDRAFT_897460 [Arab...			GO:0000278 P "mitotic cell cycle" GO:0009987	GO:0005515 F "protein binding" GO:0005488	GO:0005654 C "nucleoplasm" GO:0005622
C330487	2.65931	1.41105	sp|Q09023.1|CHI2_BRANA RecName: Full=Endochitinase CH25; Flags: ...	Amino sugar and nucleotide sugar metabolism	Chitinase.	GO:0010167 P "response to nitrate" GO:0050896	GO:0008061 F "chitin binding" GO:0005488	GO:0005829 C "cytosol" GO:0005622
scaffold32943	2.60494	1.38125	ref|XP_002867002.1| SEC14 cytosolic factor family protein [Arabi...			GO:0006696 P "ergosterol biosynthetic process" GO:0008152	GO:0008526 F "phosphatidylinositol transporter activity" GO:0005215	GO:0005737 C "cytoplasm" GO:0005622
C330563	4.71964	2.23868	ref|NP_001190104.1| uncharacterized protein [Arabidopsis thalian...			GO:0009793 P "embryo development ending in seed dormancy" GO:0007275
C330697	2.01229	1.00883	gb|AAU94386.1| At1g73320 [Arabidopsis thaliana] >gi|57222202|gb|...		Diaminohydroxyphosphoribosylaminopyrimidinedeaminase.	GO:0031119 P "tRNA pseudouridine synthesis" GO:0006139	GO:0009982 F "pseudouridine synthase activity" GO:0016853	GO:0005622 C "intracellular" GO:0005622
C333901	5.63636	2.49476	ref|NP_193478.1| palmitoyl protein thioesterase family protein [...	Lysosome	Palmitoyl-proteinhydrolase.	GO:0009791 P "post-embryonic development" GO:0007275	GO:0008474 F "palmitoyl-(protein) hydrolase activity" GO:0003824	GO:0005764 C "lysosome" GO:0005622
C331313	2.55029	1.35066	ref|XP_002892202.1| hypothetical protein ARALYDRAFT_887587 [Arab...	Plant hormone signal transduction		GO:0009741 P "response to brassinosteroid stimulus" GO:0050896	GO:0005515 F "protein binding" GO:0005488	GO:0005634 C "nucleus" GO:0005622
C331397	5.73043	2.51864	gb|ABB97042.1| unknown [Brassica rapa]			GO:0009834 P "secondary cell wall biogenesis" GO:0009987	GO:0030247 F "polysaccharide binding" GO:0005488	GO:0005886 C "plasma membrane" GO:0016020
scaffold13409	3.48387	1.80069	ref|NP_181989.1| Ras-related protein RABH1B [Arabidopsis thalian...		Non-specificserine/threonineproteinkinase.	GO:0032940 P "secretion by cell" GO:0006810	GO:0005515 F "protein binding" GO:0005488	GO:0005886 C "plasma membrane" GO:0016020
scaffold42304	2.42077	1.27546	ref|XP_002877867.1| aspartyl protease family protein [Arabidopsi...	Lysosome	Nepenthesin.	GO:0009737 P "response to abscisic acid stimulus" GO:0050896	GO:0070001 F "aspartic-type peptidase activity" GO:0003824	GO:0005783 C "endoplasmic reticulum" GO:0005622
C332047	2.1696	1.11743	ref|XP_002879597.1| hypothetical protein ARALYDRAFT_482594 [Arab...
C332059	2.51351	1.32971	ref|NP_177728.1| Thioredoxin superfamily protein [Arabidopsis th...
C332239	2.88007	1.5261	ref|XP_002886068.1| hypothetical protein ARALYDRAFT_899987 [Arab...			GO:0009751 P "response to salicylic acid stimulus" GO:0050896	GO:0003677 F "DNA binding" GO:0005488	GO:0005634 C "nucleus" GO:0005622
C332371	2.24982	1.16981	ref|XP_002877830.1| hypothetical protein ARALYDRAFT_485546 [Arab...			GO:0006499 P "N-terminal protein myristoylation" GO:0008152	GO:0042802 F "identical protein binding" GO:0005488	GO:0005886 C "plasma membrane" GO:0016020
C332437	5310000000000	42.2717	ref|XP_002868090.1| hypothetical protein ARALYDRAFT_915018 [Arab...			GO:0009828 P "plant-type cell wall loosening" GO:0009987	GO:0005199 F "structural constituent of cell wall" GO:0005198	GO:0005829 C "cytosol" GO:0005622
C332739	2.53333	1.34104	ref|XP_002523161.1| ATP binding protein, putative [Ricinus commu...	Toll-like receptor signaling pathway	Non-specificserine/threonineproteinkinase.	GO:0051510 P "regulation of unidimensional cell growth" GO:0050789	GO:0004672 F "protein kinase activity" GO:0016740	GO:0005886 C "plasma membrane" GO:0016020
C332767	2.41656	1.27296	gb|ABD64966.1| hypothetical protein 25.t00003 [Brassica oleracea]			GO:0042542 P "response to hydrogen peroxide" GO:0050896	GO:0005201 F "extracellular matrix structural constituent" GO:0005198	GO:0043205 C "fibril" GO:0005576
scaffold13046	7.77778	2.95936	ref|XP_002885147.1| legume lectin family protein [Arabidopsis ly...		Non-specificserine/threonineproteinkinase.	GO:0050832 P "defense response to fungus" GO:0050896		GO:0005886 C "plasma membrane" GO:0016020
C333469	14.2	3.82782	ref|XP_002884305.1| two or more abres-containing gene 2 [Arabido...			GO:0009738 P "abscisic acid mediated signaling pathway" GO:0050789	GO:0005515 F "protein binding" GO:0005488	GO:0005634 C "nucleus" GO:0005622
C333527	3.09009	1.62765	ref|XP_002874180.1| hypothetical protein ARALYDRAFT_326713 [Arab...	Glutamatergic synapse	Calcium/calmodulin-dependentproteinkinase.	GO:0010118 P "stomatal movement" GO:0009987	GO:0005515 F "protein binding" GO:0005488	GO:0005737 C "cytoplasm" GO:0005622
scaffold43439	2.06977	1.04947	ref|NP_849898.1| uncharacterized protein [Arabidopsis thaliana] ...
C333913	2.36364	1.24101	ref|NP_180566.1| protein transport protein SEC13 [Arabidopsis th...	RNA transport	Non-specificserine/threonineproteinkinase.	GO:0006888 P "ER to Golgi vesicle-mediated transport" GO:0006810	GO:0005515 F "protein binding" GO:0005488	GO:0031080 C "Nup107-160 complex" GO:0016020
scaffold11955	2.20789	1.14267	ref|NP_180326.1| zinc finger A20 and AN1 domain-containing stres...			GO:0006612 P "protein targeting to membrane" GO:0006810	GO:0031593 F "polyubiquitin binding" GO:0005488	GO:0005622 C "intracellular" GO:0005622
C334221	2.13978	1.09747	ref|NP_001154473.1| uncharacterized protein [Arabidopsis thalian...			GO:0006644 P "phospholipid metabolic process" GO:0008152	GO:0004435 F "phosphatidylinositol phospholipase C activity" GO:0003824	GO:0005829 C "cytosol" GO:0005622
C334237	3.48738	1.80214	ref|NP_181370.1| PRA1 family protein B4 [Arabidopsis thaliana] >...			GO:0016192 P "vesicle-mediated transport" GO:0006810	GO:0005515 F "protein binding" GO:0005488	GO:0005829 C "cytosol" GO:0005622
scaffold18196	2.22838	1.156	ref|XP_002889854.1| secretory carrier membrane protein family pr...			GO:0016192 P "vesicle-mediated transport" GO:0006810	GO:0005515 F "protein binding" GO:0005488	GO:0005886 C "plasma membrane" GO:0016020
scaffold41494	3.45486	1.78863	ref|XP_002885587.1| predicted protein [Arabidopsis lyrata subsp....	Circadian rhythm - plant		GO:0006355 P "regulation of transcription, DNA-dependent" GO:0050789	GO:0003677 F "DNA binding" GO:0005488	GO:0005634 C "nucleus" GO:0005622
C334411	2.44229	1.28823	dbj|BAJ34507.1| unnamed protein product [Thellungiella halophila]	Arginine and proline metabolism	Pyrroline-5-carboxylatereductase.	GO:0009408 P "response to heat" GO:0050896	GO:0004735 F "pyrroline-5-carboxylate reductase activity" GO:0016491	GO:0005618 C "cell wall" GO:0005623
C334435	3.04316	1.60557	ref|XP_002874606.1| hypothetical protein ARALYDRAFT_489853 [Arab...		Cyclin-dependentkinase.	GO:0007530 P "sex determination" NA	GO:0003677 F "DNA binding" GO:0005488	GO:0005634 C "nucleus" GO:0005622
C334849	2.2468	1.16787	gb|AEV40788.1| heme oxygenase 1 [Brassica rapa subsp. pekinensis]	Porphyrin and chlorophyll metabolism	Hemeoxygenase.	GO:0071494 P "cellular response to UV-C" GO:0050896	GO:0020037 F "heme binding" GO:0005488	GO:0009507 C "chloroplast" GO:0005622
C334851	2.31138	1.20875	ref|NP_176710.1| xyloglucan:xyloglucosyl transferase [Arabidopsi...	Plant hormone signal transduction	Xyloglucan:xyloglucosyltransferase.	GO:0010411 P "xyloglucan metabolic process" GO:0008152	GO:0080039 F "xyloglucan endotransglucosylase activity" GO:0016740	GO:0009505 C "plant-type cell wall" GO:0005623
scaffold720	2.07982	1.05646	ref|NP_190861.1| fructose-bisphosphate aldolase, class I [Arabid...	Glycolysis / Gluconeogenesis	Fructose-bisphosphatealdolase.	GO:0009965 P "leaf morphogenesis" GO:0007275	GO:0004332 F "fructose-bisphosphate aldolase activity" GO:0016829	GO:0005829 C "cytosol" GO:0005622
C334919	2.25398	1.17248	ref|NP_565895.1| haloacid dehalogenase-like hydrolase domain-con...	Starch and sucrose metabolism	Phosphoglycolatephosphatase.	GO:0016311 P "dephosphorylation" GO:0008152	GO:0000287 F "magnesium ion binding" GO:0005488	GO:0005829 C "cytosol" GO:0005622
C335005	6.75	2.75489	ref|NP_195095.2| uncharacterized protein [Arabidopsis thaliana] ...
C335047	2.49867	1.32116	ref|XP_002864635.1| thymidylate kinase family protein [Arabidops...	Pyrimidine metabolism	dTMPkinase.	GO:0008283 P "cell proliferation" NA	GO:0004798 F "thymidylate kinase activity" GO:0016740	GO:0005829 C "cytosol" GO:0005622
C335089	2.25651	1.17409	ref|NP_194781.2| leucine-rich repeat protein kinase-like protein...	Plant-pathogen interaction	Non-specificserine/threonineproteinkinase.	GO:0010150 P "leaf senescence" GO:0007275	GO:0005515 F "protein binding" GO:0005488	GO:0005886 C "plasma membrane" GO:0016020
C335117	2.95049	1.56095	ref|XP_002894054.1| hypothetical protein ARALYDRAFT_891548 [Arab...			GO:0008202 P "steroid metabolic process" GO:0008152	GO:0016746 F "transferase activity, transferring acyl groups" GO:0016740	GO:0005789 C "endoplasmic reticulum membrane" GO:0016020
C335163	2.33671	1.22448	ref|XP_002893529.1| hypothetical protein ARALYDRAFT_473059 [Arab...	Spliceosome	Non-specificserine/threonineproteinkinase.	GO:0006184 P "GTP catabolic process" GO:0006139	GO:0003924 F "GTPase activity" GO:0003824	GO:0005737 C "cytoplasm" GO:0005622
C335375	3.0972	1.63096	ref|XP_002876265.1| sugar isomerase domain-containing protein [A...		Arabinose-5-phosphateisomerase.	GO:0019243 P "methylglyoxal catabolic process to D-lactate" GO:0008152	GO:0019146 F "arabinose-5-phosphate isomerase activity" GO:0016853	GO:0009507 C "chloroplast" GO:0005622
C335521	3.58836	1.84332	ref|XP_002865911.1| hypothetical protein ARALYDRAFT_918281 [Arab...			GO:0042593 P "glucose homeostasis" NA	GO:0003677 F "DNA binding" GO:0005488	GO:0005634 C "nucleus" GO:0005622
C341231	3.92175	1.9715	dbj|BAJ34244.1| unnamed protein product [Thellungiella halophila]			GO:0010200 P "response to chitin" GO:0050896		GO:0005773 C "vacuole" GO:0005622
C346143	2.20841	1.14301	ref|NP_196429.1| movement protein binding protein 2C [Arabidopsi...	Tight junction	Non-specificserine/threonineproteinkinase.	GO:0030049 P "muscle filament sliding" GO:0009987	GO:0019901 F "protein kinase binding" GO:0005488	GO:0005737 C "cytoplasm" GO:0005622
C335881	2.07774	1.05501	gb|ACA61626.1| hypothetical protein AP9_G11.1 [Arabidopsis lyrat...			GO:0016567 P "protein ubiquitination" GO:0008152	GO:0004842 F "ubiquitin-protein ligase activity" GO:0016874	GO:0009506 C "plasmodesma" GO:0016020
scaffold22216	11.2697	3.49437	ref|XP_002866226.1| XBAT32 [Arabidopsis lyrata subsp. lyrata] >g...			GO:0051865 P "protein autoubiquitination" GO:0008152	GO:0004842 F "ubiquitin-protein ligase activity" GO:0016874	GO:0005737 C "cytoplasm" GO:0005622
C336217	3.9619	1.98619	ref|XP_002867430.1| hypothetical protein ARALYDRAFT_913619 [Arab...
C338981	3.06849	1.61753	ref|XP_002889632.1| hypothetical protein ARALYDRAFT_470730 [Arab...	Antigen processing and presentation		GO:0042590 P "antigen processing and presentation of exogenous peptide antigen via MHC class I" NA	GO:0016667 F "oxidoreductase activity, acting on a sulfur group of donors" GO:0016491	GO:0005764 C "lysosome" GO:0005622
scaffold42652	2.19576	1.13472	gb|AAK21965.1| receptor protein kinase PERK1 [Brassica napus]	Plant-pathogen interaction	Non-specificserine/threonineproteinkinase.	GO:0009611 P "response to wounding" GO:0050896	GO:0004672 F "protein kinase activity" GO:0016740	GO:0005886 C "plasma membrane" GO:0016020
scaffold42142	3.04762	1.60768	ref|XP_002877547.1| hypothetical protein ARALYDRAFT_905943 [Arab...	Spliceosome	Peptidylprolylisomerase.	GO:0000245 P "spliceosomal complex assembly" GO:0006139	GO:0000384 F "first spliceosomal transesterification activity" GO:0003824	GO:0005686 C "U2 snRNP" GO:0005622
C336711	2.3652	1.24196	ref|NP_849666.2| uncharacterized protein [Arabidopsis thaliana] ...
scaffold23683	2.61517	1.38691	ref|NP_565996.1| calmodulin-like protein 5 [Arabidopsis thaliana...	Plant-pathogen interaction	Non-specificserine/threonineproteinkinase.	GO:0009409 P "response to cold" GO:0050896	GO:0005509 F "calcium ion binding" GO:0005488	GO:0005777 C "peroxisome" GO:0005622
C336925	12.5833	3.65344	ref|XP_002881489.1| hypothetical protein ARALYDRAFT_902844 [Arab...	Glycosaminoglycan biosynthesis - heparan sulfate	Galactosylgalactosylxylosylprotein3-beta-glucuronosyltransferase.	GO:0045492 P "xylan biosynthetic process" GO:0008152	GO:0042285 F "xylosyltransferase activity" GO:0016740	GO:0005794 C "Golgi apparatus" GO:0005622
C339073	2.06885	1.04883	ref|XP_002881773.1| hypothetical protein ARALYDRAFT_903457 [Arab...	Plant-pathogen interaction	Non-specificserine/threonineproteinkinase.	GO:0009909 P "regulation of flower development" GO:0050789	GO:0005509 F "calcium ion binding" GO:0005488	GO:0005886 C "plasma membrane" GO:0016020
C337467	2.33472	1.22325	dbj|BAJ34539.1| unnamed protein product [Thellungiella halophila]		Non-specificserine/threonineproteinkinase.	GO:0048510 P "regulation of timing of transition from vegetative to reproductive phase" GO:0050789	GO:0003677 F "DNA binding" GO:0005488	GO:0005634 C "nucleus" GO:0005622
C337493	2.11165	1.07837	ref|XP_002873729.1| ankyrin repeat family protein [Arabidopsis l...	Pathways in cancer	Non-specificserine/threonineproteinkinase.	GO:2000096 P "positive regulation of Wnt receptor signaling pathway, planar cell polarity pathway" GO:0050789	GO:0005515 F "protein binding" GO:0005488	GO:0005886 C "plasma membrane" GO:0016020
C337563	37.5801	5.2319	ref|XP_002885215.1| late embryogenesis abundant domain-containin...
C337969	3.49897	1.80693	gb|AFL69958.1| annexin E1 [Brassica oleracea var. capitata]		Nucleoside-triphosphatase.	GO:0006084 P "acetyl-CoA metabolic process" GO:0008152	GO:0042803 F "protein homodimerization activity" GO:0005488	GO:0005829 C "cytosol" GO:0005622
C338003	2.11302	1.07931	gb|AAM67095.1| unknown [Arabidopsis thaliana]	RNA transport		GO:0033554 P "cellular response to stress" GO:0050896	GO:0008143 F "poly(A) RNA binding" GO:0005488	GO:0005829 C "cytosol" GO:0005622
scaffold43381	2.93357	1.55266	ref|NP_566181.1| NC domain-containing protein [Arabidopsis thali...
C338107	2.173	1.11969	ref|XP_002867741.1| hypothetical protein ARALYDRAFT_492570 [Arab...		Non-specificserine/threonineproteinkinase.	GO:0048510 P "regulation of timing of transition from vegetative to reproductive phase" GO:0050789	GO:0005515 F "protein binding" GO:0005488	GO:0005634 C "nucleus" GO:0005622
C338185	4.68675	2.22859	ref|XP_002888592.1| rubber elongation factor family protein [Ara...			GO:0010200 P "response to chitin" GO:0050896		GO:0005773 C "vacuole" GO:0005622
C338263	2.25432	1.17269	sp|O04395.1|FLS_MATIN RecName: Full=Flavonol synthase/flavanone ...	Flavonoid biosynthesis	Flavonolsynthase.	GO:0080167 P "response to karrikin" GO:0050896	GO:0045431 F "flavonol synthase activity" GO:0016491	GO:0005829 C "cytosol" GO:0005622
C338385	2.30198	1.20288	ref|XP_002518692.1| conserved hypothetical protein [Ricinus comm...		Arylformamidase.	GO:0019441 P "tryptophan catabolic process to kynurenine" GO:0008152	GO:0004061 F "arylformamidase activity" GO:0003824
scaffold8012	54.9273	5.77945	ref|XP_002873602.1| nodulin MtN3 family protein [Arabidopsis lyr...			GO:0010150 P "leaf senescence" GO:0007275	GO:0008515 F "sucrose transmembrane transporter activity" GO:0005215	GO:0005887 C "integral to plasma membrane" GO:0016020
scaffold17415	4.85464	2.27936	ref|XP_002890421.1| zinc-binding family protein [Arabidopsis lyr...			GO:0019722 P "calcium-mediated signaling" GO:0050789	GO:0031434 F "mitogen-activated protein kinase kinase binding" GO:0005488	GO:0005886 C "plasma membrane" GO:0016020
C338581	14200000000	33.7252	ref|NP_174001.1| Dof-type zinc finger domain-containing protein ...			GO:0006355 P "regulation of transcription, DNA-dependent" GO:0050789	GO:0003677 F "DNA binding" GO:0005488	GO:0005634 C "nucleus" GO:0005622
C338645	3.37748	1.75595	dbj|BAH30341.1| hypothetical protein [Arabidopsis thaliana]	Starch and sucrose metabolism	Starchsynthase.	GO:0019252 P "starch biosynthetic process" GO:0008152		GO:0009507 C "chloroplast" GO:0005622
C340399	2.87527	1.5237	ref|XP_002884219.1| hypothetical protein ARALYDRAFT_480909 [Arab...			GO:0007155 P "cell adhesion" GO:0009987
C339137	2.20114	1.13825	ref|NP_179250.2| Translocon-associated protein (TRAP), alpha sub...	Protein processing in endoplasmic reticulum		GO:0009750 P "response to fructose stimulus" GO:0050896		GO:0005886 C "plasma membrane" GO:0016020
C339231	13.3249	3.73606	ref|NP_172985.1| Cystathionine beta-synthase (CBS) protein [Arab...			GO:0048443 P "stamen development" GO:0007275		GO:0005773 C "vacuole" GO:0005622
C339467	2.17553	1.12137	ref|NP_196225.1| tropine dehydrogenase [Arabidopsis thaliana] >g...	Fatty acid biosynthesis	TropinonereductaseI.	GO:0006098 P "pentose-phosphate shunt" GO:0006139	GO:0050661 F "NADP binding" GO:0005488	GO:0005739 C "mitochondrion" GO:0005622
C339501	5.04951	2.33614	ref|XP_002881806.1| remorin family protein [Arabidopsis lyrata s...			GO:0006874 P "cellular calcium ion homeostasis" GO:0009987	GO:0005543 F "phospholipid binding" GO:0005488	GO:0031164 C "contractile vacuolar membrane" GO:0016020
scaffold25393	4.62733	2.21018	dbj|BAJ34425.1| unnamed protein product [Thellungiella halophila]	Propanoate metabolism	2{prime}-hydroxyisoflavonereductase.	GO:0006979 P "response to oxidative stress" GO:0050896	GO:0003723 F "RNA binding" GO:0005488	GO:0005886 C "plasma membrane" GO:0016020
scaffold42954	2.53774	1.34354	ref|XP_002892462.1| SYP111 [Arabidopsis lyrata subsp. lyrata] >g...	SNARE interactions in vesicular transport	Non-specificserine/threonineproteinkinase.	GO:0000911 P "cytokinesis by cell plate formation" GO:0009987	GO:0043495 F "protein anchor" GO:0005488	GO:0005886 C "plasma membrane" GO:0016020
C339695	2.21394	1.14662	dbj|BAJ34265.1| unnamed protein product [Thellungiella halophila]		Non-specificserine/threonineproteinkinase.	GO:0019762 P "glucosinolate catabolic process" GO:0008152	GO:0030234 F "enzyme regulator activity" GO:0030234	GO:0005829 C "cytosol" GO:0005622
C339927	2.66621	1.41479	ref|NP_568871.1| uncharacterized protein [Arabidopsis thaliana] ...
C340101	2.14663	1.10207	gb|AAM65141.1| unknown [Arabidopsis thaliana]					GO:0005886 C "plasma membrane" GO:0016020
C340153	2.51928	1.33301	ref|XP_002869171.1| hypothetical protein ARALYDRAFT_912986 [Arab...	Vascular smooth muscle contraction	ProteinkinaseC.	GO:0007588 P "excretion" GO:0006810	GO:0004872 F "receptor activity" GO:0004871	GO:0005737 C "cytoplasm" GO:0005622
C340155	9.05342	3.17846	ref|XP_002890014.1| methyladenine glycosylase family protein [Ar...	Purine metabolism	GMPsynthase(glutamine-hydrolyzing).
scaffold28313	3.13011	1.64621	ref|XP_002876460.1| hypothetical protein ARALYDRAFT_907292 [Arab...		Deoxyhypusinemonooxygenase.	GO:0008612 P "peptidyl-lysine modification to hypusine" GO:0008152	GO:0019135 F "deoxyhypusine monooxygenase activity" GO:0016491	GO:0005829 C "cytosol" GO:0005622
C340195	2.2903	1.19553	dbj|BAJ33993.1| unnamed protein product [Thellungiella halophila]	Antigen processing and presentation	DNA-directedDNApolymerase.	GO:0045893 P "positive regulation of transcription, DNA-dependent" GO:0050789	GO:0005515 F "protein binding" GO:0005488	GO:0005737 C "cytoplasm" GO:0005622
C340221	2.32915	1.21981	dbj|BAJ34051.1| unnamed protein product [Thellungiella halophila]
scaffold45500	7.37549	2.88274	dbj|BAJ34582.1| unnamed protein product [Thellungiella halophila]			GO:0006810 P "transport" GO:0006810	GO:0005215 F "transporter activity" GO:0005215	GO:0016021 C "integral to membrane" GO:0016020
C342111	5.29301	2.40409	ref|NP_197314.1| uncharacterized protein [Arabidopsis thaliana] ...	Huntingtons disease		GO:0006915 P "apoptotic process" GO:0008219	GO:0005515 F "protein binding" GO:0005488	GO:0005932 C "microtubule basal body" GO:0005622
C343871	3.05339	1.61041	ref|NP_565255.1| Lipid phosphate phosphatase 1 [Arabidopsis thal...	Ether lipid metabolism	Phosphatidatephosphatase.	GO:0006950 P "response to stress" GO:0050896	GO:0008195 F "phosphatidate phosphatase activity" GO:0003824	GO:0005886 C "plasma membrane" GO:0016020
C340567	2.068	1.04824	ref|NP_565313.1| fasciclin-like arabinogalactan protein 7 [Arabi...			GO:0006084 P "acetyl-CoA metabolic process" GO:0008152	GO:0030247 F "polysaccharide binding" GO:0005488	GO:0005886 C "plasma membrane" GO:0016020
C341141	2.22296	1.15248	ref|XP_002886603.1| predicted protein [Arabidopsis lyrata subsp....
C340729	24400000000	34.5062	ref|NP_174376.1| molybdenum cofactor sulfurase-like protein [Ara...		Molybdenumcofactorsulfurtransferase.	GO:0051410 P "detoxification of nitrogen compound" GO:0008152	GO:0030151 F "molybdenum ion binding" GO:0005488	GO:0005739 C "mitochondrion" GO:0005622
C340819	2.97396	1.57238	ref|NP_196716.1| ARM repeat-containing protein-like protein [Ara...			GO:0010200 P "response to chitin" GO:0050896
C340833	2.35606	1.23638	ref|NP_851056.1| histone deacetylase HDT2 [Arabidopsis thaliana]...		Peptidylprolylisomerase.	GO:0009944 P "polarity specification of adaxial/abaxial axis" GO:0007275	GO:0004407 F "histone deacetylase activity" GO:0003824	GO:0005730 C "nucleolus" GO:0005622
C341013	2.12475	1.08729	ref|NP_568525.1| protein OS-9 [Arabidopsis thaliana] >gi|2645270...	Protein processing in endoplasmic reticulum		GO:0006621 P "protein retention in ER lumen" GO:0009987	GO:0002020 F "protease binding" GO:0005488	GO:0000836 C "Hrd1p ubiquitin ligase complex" GO:0016020
C341249	22.9159	4.51828	ref|XP_002887845.1| hypothetical protein ARALYDRAFT_477244 [Arab...
C341347	2.44028	1.28705	ref|NP_568148.1| ubiquitin-conjugating enzyme E2 22 [Arabidopsis...	Ubiquitin mediated proteolysis	Ubiquitin--proteinligase.	GO:0016567 P "protein ubiquitination" GO:0008152	GO:0004842 F "ubiquitin-protein ligase activity" GO:0016874	GO:0005680 C "anaphase-promoting complex" GO:0005622
scaffold33501	5.44481	2.44488	gb|AAF06087.1|AC007918_11 Similar to gi|4325351 T25H8.2 TNP2 pro...
scaffold26227	2.38588	1.25452	ref|NP_565721.1| delta-9 acyl-lipid desaturase 2 [Arabidopsis th...	PPAR signaling pathway	Stearoyl-CoA9-desaturase.	GO:0001676 P "long-chain fatty acid metabolic process" GO:0008152	GO:0004768 F "stearoyl-CoA 9-desaturase activity" GO:0016491	GO:0009579 C "thylakoid" GO:0005622
C341667	2.18302	1.12633	dbj|BAD94391.1| kinesin-like protein [Arabidopsis thaliana]			GO:0051983 P "regulation of chromosome segregation" GO:0050789	GO:0051010 F "microtubule plus-end binding" GO:0005488	GO:0005813 C "centrosome" GO:0005622
C341737	2.44326	1.28881	gb|AAG28902.1|AC008113_18 F12A21.21 [Arabidopsis thaliana]
C341871	2.92015	1.54604	gb|AAC49265.1| CCAAT-binding factor B subunit homolog [Brassica ...	Antigen processing and presentation		GO:0045892 P "negative regulation of transcription, DNA-dependent" GO:0050789	GO:0003700 F "sequence-specific DNA binding transcription factor activity" GO:0006139	GO:0005634 C "nucleus" GO:0005622
C341883	2.25355	1.1722	ref|NP_850884.1| D111/G-patch domain-containing protein [Arabido...		mRNA(nucleoside-2{prime}-O)-methyltransferase.	GO:0007004 P "telomere maintenance via telomerase" GO:0006139	GO:0005515 F "protein binding" GO:0005488	GO:0005730 C "nucleolus" GO:0005622
scaffold37561	3.59606	1.84642	ref|XP_002879923.1| hypothetical protein ARALYDRAFT_903446 [Arab...	Tight junction		GO:0051297 P "centrosome organization" GO:0009987	GO:0005515 F "protein binding" GO:0005488	GO:0005737 C "cytoplasm" GO:0005622
scaffold28564	2.38395	1.25335	gb|AAD25622.1|AC005287_24 Hypothetical protein [Arabidopsis thal...
scaffold45205	6.86913	2.78013	ref|XP_002893363.1| hypothetical protein ARALYDRAFT_472699 [Arab...
C342383	3.28417	1.71553	ref|NP_001190870.1| H(+)-ATPase 2 [Arabidopsis thaliana] >gi|332...	Oxidative phosphorylation	Proton-exportingATPase.	GO:0010119 P "regulation of stomatal movement" GO:0050789	GO:0000287 F "magnesium ion binding" GO:0005488	GO:0005886 C "plasma membrane" GO:0016020
C342423	3.8556	1.94695	ref|XP_002866713.1| nucleic acid binding protein [Arabidopsis ly...
C342489	15.4757	3.95193	ref|XP_002866899.1| hydrolase, alpha/beta fold family protein [A...	Phenylalanine metabolism	Triacylglycerollipase.	GO:0030336 P "negative regulation of cell migration" GO:0050789	GO:0047372 F "acylglycerol lipase activity" GO:0003824	GO:0005739 C "mitochondrion" GO:0005622
scaffold25296	5.08247	2.34553	ref|NP_001154599.1| putative lectin [Arabidopsis thaliana] >gi|3...		Non-specificserine/threonineproteinkinase.	GO:0006612 P "protein targeting to membrane" GO:0006810		GO:0005886 C "plasma membrane" GO:0016020
C343173	4.09956	2.03547	ref|XP_002882061.1| hypothetical protein ARALYDRAFT_483794 [Arab...	Plant-pathogen interaction		GO:0009697 P "salicylic acid biosynthetic process" GO:0008152	GO:0003677 F "DNA binding" GO:0005488	GO:0005730 C "nucleolus" GO:0005622
C343251	2.07683	1.05438	dbj|BAJ34596.1| unnamed protein product [Thellungiella halophila]	Benzoate degradation	3-hydroxybutyryl-CoAdehydrogenase.	GO:0006635 P "fatty acid beta-oxidation" GO:0008152	GO:0008691 F "3-hydroxybutyryl-CoA dehydrogenase activity" GO:0016491	GO:0005886 C "plasma membrane" GO:0016020
scaffold42527	2.10622	1.07466	ref|XP_002867255.1| vesicle-associated membrane protein 7C [Arab...	SNARE interactions in vesicular transport		GO:0010118 P "stomatal movement" GO:0009987	GO:0005515 F "protein binding" GO:0005488	GO:0005886 C "plasma membrane" GO:0016020
C343347	2.16178	1.11222	ref|XP_002869297.1| hypothetical protein ARALYDRAFT_913253 [Arab...
scaffold18279	2.19122	1.13173	dbj|BAJ34130.1| unnamed protein product [Thellungiella halophila]	SNARE interactions in vesicular transport		GO:0006499 P "N-terminal protein myristoylation" GO:0008152	GO:0005515 F "protein binding" GO:0005488	GO:0005886 C "plasma membrane" GO:0016020
C351029	2.1143	1.08018	gb|AAZ67609.1| 80A08_24 [Brassica rapa subsp. pekinensis]
C347835	2.99473	1.58243	ref|NP_200425.1| RNA-binding KH domain-containing protein [Arabi...			GO:0010048 P "vernalization response" GO:0050896	GO:0003677 F "DNA binding" GO:0005488	GO:0005634 C "nucleus" GO:0005622
C343907	2.60075	1.37893	gb|AAM60947.1| unknown [Arabidopsis thaliana]			GO:0016567 P "protein ubiquitination" GO:0008152	GO:0004842 F "ubiquitin-protein ligase activity" GO:0016874	GO:0000151 C "ubiquitin ligase complex" GO:0005622
scaffold21702	3.36481	1.75052	dbj|BAJ34112.1| unnamed protein product [Thellungiella halophila]			GO:0006623 P "protein targeting to vacuole" GO:0006810	GO:0016409 F "palmitoyltransferase activity" GO:0016740	GO:0005794 C "Golgi apparatus" GO:0005622
scaffold25683	2.07602	1.05382	ref|XP_002873191.1| ubiquitin-conjugating enzyme 18 [Arabidopsis...	Ubiquitin mediated proteolysis	Ubiquitin--proteinligase.	GO:0016567 P "protein ubiquitination" GO:0008152	GO:0004842 F "ubiquitin-protein ligase activity" GO:0016874	GO:0005680 C "anaphase-promoting complex" GO:0005622
C344183	3.66859	1.87523	ref|XP_002864577.1| cinnamoyl-CoA reductase family [Arabidopsis ...	Phenylpropanoid biosynthesis	Cinnamoyl-CoAreductase.	GO:0006623 P "protein targeting to vacuole" GO:0006810	GO:0016621 F "cinnamoyl-CoA reductase activity" GO:0016491	GO:0005829 C "cytosol" GO:0005622
scaffold16846	2.08278	1.05851	dbj|BAJ33633.1| unnamed protein product [Thellungiella halophila]			GO:0008284 P "positive regulation of cell proliferation" GO:0050789		GO:0005624 C "membrane fraction" GO:0005623
scaffold1310	2.4961	1.31967	ref|NP_567693.1| Dof zinc finger protein DOF4.6 [Arabidopsis tha...			GO:0006355 P "regulation of transcription, DNA-dependent" GO:0050789	GO:0003677 F "DNA binding" GO:0005488	GO:0005634 C "nucleus" GO:0005622
C344499	8.30462	3.05391	ref|NP_180866.1| Nitrile-specifier protein 2 [Arabidopsis thalia...	Plant hormone signal transduction	Non-specificserine/threonineproteinkinase.	GO:0019762 P "glucosinolate catabolic process" GO:0008152	GO:0030234 F "enzyme regulator activity" GO:0030234	GO:0009506 C "plasmodesma" GO:0016020
C344547	1040000000000	39.9162	gb|AAD53011.1|AF089848_1 senescence-specific cysteine protease [...	Rheumatoid arthritis	Fruitbromelain.	GO:0045492 P "xylan biosynthetic process" GO:0008152	GO:0008233 F "peptidase activity" GO:0003824	GO:0000325 C "plant-type vacuole" GO:0005622
C344623	3.04566	1.60676	ref|NP_565975.1| protein trichome birefringence-like 39 [Arabido...
scaffold25461	129000000000	36.9108	ref|XP_002871220.1| CCAAT-binding transcription factor (CBF-B/NF...	Antigen processing and presentation		GO:0009718 P "anthocyanin biosynthetic process" GO:0008152	GO:0003700 F "sequence-specific DNA binding transcription factor activity" GO:0006139	GO:0005634 C "nucleus" GO:0005622
C344833	2.91887	1.54541	ref|XP_002879245.1| MAPKKK14 [Arabidopsis lyrata subsp. lyrata] ...	MAPK signaling pathway	Mitogen-activatedproteinkinasekinasekinase.	GO:0000165 P "MAPK cascade" GO:0050789	GO:0004709 F "MAP kinase kinase kinase activity" GO:0016740	GO:0005938 C "cell cortex" GO:0005622
C344839	3.64021	1.86402	ref|XP_002868939.1| hypothetical protein ARALYDRAFT_353011 [Arab...	Plant hormone signal transduction	Non-specificserine/threonineproteinkinase.	GO:0016310 P "phosphorylation" GO:0008152	GO:0016301 F "kinase activity" GO:0016740	GO:0005737 C "cytoplasm" GO:0005622
scaffold27849	4.49425	2.16808	ref|XP_002875954.1| hypothetical protein ARALYDRAFT_485276 [Arab...	Ribosome biogenesis in eukaryotes	Non-specificserine/threonineproteinkinase.	GO:0070121 P "Kupffer{prime}s vesicle development" NA	GO:0030515 F "snoRNA binding" GO:0005488	GO:0005816 C "spindle pole body" GO:0005622
C344895	2.64132	1.40126	ref|XP_002880992.1| hypothetical protein ARALYDRAFT_901791 [Arab...	Ribosome biogenesis in eukaryotes		GO:0040010 P "positive regulation of growth rate" GO:0050789	GO:0003723 F "RNA binding" GO:0005488	GO:0005730 C "nucleolus" GO:0005622
scaffold13647	2.50384	1.32414	dbj|BAJ33861.1| unnamed protein product [Thellungiella halophila]	Indole alkaloid biosynthesis	Strictosidinesynthase.	GO:0009611 P "response to wounding" GO:0050896	GO:0016844 F "strictosidine synthase activity" GO:0016829	GO:0005886 C "plasma membrane" GO:0016020
C345099	16.6923	4.06111	ref|NP_189361.1| uncharacterized protein [Arabidopsis thaliana] ...			GO:0000187 P "activation of MAPK activity" GO:0008152	GO:0005515 F "protein binding" GO:0005488	GO:0005829 C "cytosol" GO:0005622
C345243	4.55939	2.18884	sp|Q9FUZ1.1|METK2_BRAJU RecName: Full=S-adenosylmethionine synth...	Cysteine and methionine metabolism	Methionineadenosyltransferase.	GO:0006094 P "gluconeogenesis" GO:0008152	GO:0005507 F "copper ion binding" GO:0005488	GO:0005730 C "nucleolus" GO:0005622
scaffold27033	2.43933	1.28649	dbj|BAJ34478.1| unnamed protein product [Thellungiella halophila]			GO:0048510 P "regulation of timing of transition from vegetative to reproductive phase" GO:0050789	GO:0003677 F "DNA binding" GO:0005488	GO:0005886 C "plasma membrane" GO:0016020
C345509	2.81811	1.49473	ref|XP_002874987.1| hypothetical protein ARALYDRAFT_327649 [Arab...	Nucleotide excision repair		GO:0006623 P "protein targeting to vacuole" GO:0006810	GO:0050839 F "cell adhesion molecule binding" GO:0005488	GO:0005886 C "plasma membrane" GO:0016020
C345649	2.39883	1.26233	ref|XP_002869111.1| bZIP transcription factor family protein [Ar...		Non-specificserine/threonineproteinkinase.	GO:0048573 P "photoperiodism, flowering" GO:0007275	GO:0005515 F "protein binding" GO:0005488	GO:0005634 C "nucleus" GO:0005622
C345709	3.28951	1.71787	ref|NP_850652.1| peroxidase 32 [Arabidopsis thaliana] >gi|166898...	Phenylalanine metabolism	Peroxidase.	GO:0009416 P "response to light stimulus" GO:0050896	GO:0004601 F "peroxidase activity" GO:0016491	GO:0016020 C "membrane" GO:0016020
C345745	3.24382	1.6977	ref|NP_566215.1| uncharacterized protein [Arabidopsis thaliana] ...
C345823	4.5	2.16993	ref|XP_002867042.1| hypothetical protein ARALYDRAFT_912762 [Arab...		Glucanendo-1,3-beta-D-glucosidase.	GO:0006952 P "defense response" GO:0050896		GO:0005618 C "cell wall" GO:0005623
C347463	2.19506	1.13426	ref|XP_002889707.1| hypothetical protein ARALYDRAFT_888100 [Arab...	Plant-pathogen interaction	Non-specificserine/threonineproteinkinase.	GO:0009416 P "response to light stimulus" GO:0050896	GO:0004674 F "protein serine/threonine kinase activity" GO:0016740	GO:0005886 C "plasma membrane" GO:0016020
C346049	2.27372	1.18506	ref|NP_190882.1| putative O-diphenol-O-methyl transferase [Arabi...	Flavone and flavonol biosynthesis	CaffeateO-methyltransferase.	GO:0009805 P "coumarin biosynthetic process" GO:0008152	GO:0033799 F "myricetin 3{prime}-O-methyltransferase activity" GO:0016740	GO:0005737 C "cytoplasm" GO:0005622
C346171	4.98535	2.31769	ref|NP_568793.1| CCT motif family protein [Arabidopsis thaliana]...	Circadian rhythm - plant		GO:0006355 P "regulation of transcription, DNA-dependent" GO:0050789	GO:0042802 F "identical protein binding" GO:0005488	GO:0005634 C "nucleus" GO:0005622
C346333	4.56694	2.19123	ref|XP_002867499.1| hypothetical protein ARALYDRAFT_913787 [Arab...			GO:0019761 P "glucosinolate biosynthetic process" GO:0008152		GO:0005886 C "plasma membrane" GO:0016020
scaffold45824	2.53968	1.34464	ref|XP_002877060.1| AT3g27570/MMJ24_12 [Arabidopsis lyrata subsp...			GO:0006120 P "mitochondrial electron transport, NADH to ubiquinone" GO:0008152	GO:0008137 F "NADH dehydrogenase (ubiquinone) activity" GO:0016491	GO:0005737 C "cytoplasm" GO:0005622
scaffold45616	2.96285	1.56698	dbj|BAJ33692.1| unnamed protein product [Thellungiella halophila]		Alpha-L-fucosidase.	GO:0032527 P "protein exit from endoplasmic reticulum" GO:0006810	GO:0016298 F "lipase activity" GO:0003824	GO:0005783 C "endoplasmic reticulum" GO:0005622
C346855	2.59494	1.3757	gb|ABN79278.1| WRKY53 transcription factor [Noccaea caerulescens]	Plant-pathogen interaction		GO:0010150 P "leaf senescence" GO:0007275	GO:0003677 F "DNA binding" GO:0005488	GO:0009507 C "chloroplast" GO:0005622
scaffold38151	2.73913	1.45372	ref|NP_849938.1| TLD-domain containing nucleolar protein [Arabid...			GO:0045944 P "positive regulation of transcription from RNA polymerase II promoter" GO:0050789	GO:0030374 F "ligand-dependent nuclear receptor transcription coactivator activity" GO:0006139	GO:0005622 C "intracellular" GO:0005622
C347025	8.65463	3.11347	dbj|BAJ34530.1| unnamed protein product [Thellungiella halophila]
C347027	2.33449	1.22311	gb|AAM62769.1| 50S ribosomal protein L4 [Arabidopsis thaliana]	Ribosome		GO:0006412 P "translation" GO:0008152	GO:0003735 F "structural constituent of ribosome" GO:0005198	GO:0005739 C "mitochondrion" GO:0005622
scaffold24101	2.1075	1.07553	ref|XP_002892438.1| ATLIG1 [Arabidopsis lyrata subsp. lyrata] >g...	DNA replication	DNAligase(ATP).	GO:0006266 P "DNA ligation" GO:0006139	GO:0003909 F "DNA ligase activity" GO:0016874	GO:0005654 C "nucleoplasm" GO:0005622
C347133	2.09197	1.06486	emb|CAB89343.1| ids-4 protein-like [Arabidopsis thaliana]			GO:0070417 P "cellular response to cold" GO:0050896	GO:0015114 F "phosphate ion transmembrane transporter activity" GO:0005215	GO:0005634 C "nucleus" GO:0005622
C347411	5.67077	2.50354	gb|AAM14074.1| unknown protein [Arabidopsis thaliana]
C347437	14.4549	3.85349	gb|AEC13713.1| alcohol dehydrogenase 1 [Brassica rapa]	Glycolysis / Gluconeogenesis	Alcoholdehydrogenase.	GO:0010310 P "regulation of hydrogen peroxide metabolic process" GO:0050789	GO:0004022 F "alcohol dehydrogenase (NAD) activity" GO:0016491	GO:0005886 C "plasma membrane" GO:0016020
C347609	2.95407	1.5627	ref|XP_002868111.1| hypothetical protein ARALYDRAFT_329848 [Arab...			GO:0006810 P "transport" GO:0006810		GO:0005737 C "cytoplasm" GO:0005622
C347731	2.21668	1.1484	ref|NP_566881.1| putative trans-2-enoyl-CoA reductase [Arabidops...	Fatty acid elongation in mitochondria	Trans-2-enoyl-CoAreductase(NADPH).	GO:0006631 P "fatty acid metabolic process" GO:0008152	GO:0005524 F "ATP binding" GO:0005488	GO:0005739 C "mitochondrion" GO:0005622
C347813	2.45729	1.29707	ref|XP_002880936.1| hypothetical protein ARALYDRAFT_481676 [Arab...
C347845	4.88536	2.28846	dbj|BAJ33705.1| unnamed protein product [Thellungiella halophila]	Phenylalanine metabolism	Peroxidase.	GO:0048653 P "anther development" GO:0007275	GO:0004601 F "peroxidase activity" GO:0016491	GO:0016020 C "membrane" GO:0016020
C351715	6.41945	2.68245	ref|XP_002894296.1| basic helix-loop-helix family protein [Arabi...	Circadian rhythm - plant		GO:0048573 P "photoperiodism, flowering" GO:0007275		GO:0005829 C "cytosol" GO:0005622
C347913	2.72385	1.44565	gb|AAO42220.1| unknown protein [Arabidopsis thaliana]
scaffold32689	2.02905	1.0208	ref|XP_002881962.1| emsy N terminus domain-containing protein [A...	Mismatch repair	Ubiquitinylhydrolase1.	GO:0048453 P "sepal formation" GO:0007275	GO:0005515 F "protein binding" GO:0005488	GO:0005886 C "plasma membrane" GO:0016020
scaffold40822	2.69853	1.43217	ref|XP_002875325.1| armadillo/beta-catenin repeat family protein...	Regulation of autophagy		GO:0009737 P "response to abscisic acid stimulus" GO:0050896	GO:0005515 F "protein binding" GO:0005488	GO:0005886 C "plasma membrane" GO:0016020
C348015	3.13524	1.64858	gb|ACJ11252.1| epithiospecifier protein [Brassica rapa subsp. pe...	Ubiquitin mediated proteolysis	Non-specificserine/threonineproteinkinase.	GO:0010150 P "leaf senescence" GO:0007275	GO:0030234 F "enzyme regulator activity" GO:0030234	GO:0005634 C "nucleus" GO:0005622
C348069	2.28121	1.1898	ref|NP_566542.1| nuclear pore complex protein Nup53 [Arabidopsis...	RNA transport		GO:0005975 P "carbohydrate metabolic process" GO:0008152	GO:0005515 F "protein binding" GO:0005488	GO:0005730 C "nucleolus" GO:0005622
scaffold45087	2.37768	1.24956	dbj|BAJ33985.1| unnamed protein product [Thellungiella halophila]	Glycine, serine and threonine metabolism	Alanine--glyoxylatetransaminase.	GO:0009830 P "cell wall modification involved in abscission" GO:0007275	GO:0008270 F "zinc ion binding" GO:0005488	GO:0016020 C "membrane" GO:0016020
C348403	2.02682	1.01922	ref|XP_002863386.1| hypothetical protein ARALYDRAFT_494291 [Arab...	SNARE interactions in vesicular transport	Histone-lysineN-methyltransferase.	GO:0052543 P "callose deposition in cell wall" GO:0009987	GO:0005515 F "protein binding" GO:0005488	GO:0000325 C "plant-type vacuole" GO:0005622
C348501	2.77949	1.47482	ref|NP_176974.1| C3HC4-type RING finger domain-containing protei...	Ubiquitin mediated proteolysis	Ubiquitin--proteinligase.	GO:0009790 P "embryo development" GO:0007275	GO:0004842 F "ubiquitin-protein ligase activity" GO:0016874	GO:0005774 C "vacuolar membrane" GO:0016020
scaffold38001	2.9	1.53605	ref|XP_002871309.1| zinc finger family protein [Arabidopsis lyra...		Ubiquitin--proteinligase.	GO:0016567 P "protein ubiquitination" GO:0008152	GO:0005515 F "protein binding" GO:0005488	GO:0005737 C "cytoplasm" GO:0005622
scaffold20612	2.72441	1.44594	ref|XP_002882968.1| hypothetical protein ARALYDRAFT_479045 [Arab...	Plant-pathogen interaction	Non-specificprotein-tyrosinekinase.	GO:0048765 P "root hair cell differentiation" GO:0030154	GO:0004672 F "protein kinase activity" GO:0016740	GO:0005886 C "plasma membrane" GO:0016020
scaffold16960	4.92784	2.30095	ref|NP_189534.1| homeobox protein 34 [Arabidopsis thaliana] >gi|...			GO:0009410 P "response to xenobiotic stimulus" GO:0050896	GO:0003677 F "DNA binding" GO:0005488
C349221	2.28439	1.19181	ref|XP_002874030.1| homoserine dehydrogenase family protein [Ara...	Lysine biosynthesis	Aspartatekinase.	GO:0009089 P "lysine biosynthetic process via diaminopimelate" GO:0008152	GO:0004412 F "homoserine dehydrogenase activity" GO:0016491	GO:0009507 C "chloroplast" GO:0005622
scaffold21732	4.05556	2.0199	ref|XP_002886431.1| hypothetical protein ARALYDRAFT_893154 [Arab...		Rhomboidprotease.	GO:0050709 P "negative regulation of protein secretion" GO:0050789	GO:0004252 F "serine-type endopeptidase activity" GO:0003824	GO:0005789 C "endoplasmic reticulum membrane" GO:0016020
C350617	2.06481	1.04601	ref|XP_002871721.1| hypothetical protein ARALYDRAFT_488506 [Arab...		UDP-arabinopyranosemutase.	GO:0009750 P "response to fructose stimulus" GO:0050896	GO:0052691 F "UDP-arabinopyranose mutase activity" NA	GO:0005829 C "cytosol" GO:0005622
C349315	3.09138	1.62825	emb|CCE88374.1| abscisic acid responsive elements-binding factor...	Plant hormone signal transduction		GO:0009738 P "abscisic acid mediated signaling pathway" GO:0050789	GO:0003677 F "DNA binding" GO:0005488	GO:0005634 C "nucleus" GO:0005622
C353039	2.37717	1.24924	ref|XP_002888888.1| hypothetical protein ARALYDRAFT_895120 [Arab...	Phenylpropanoid biosynthesis	Cinnamyl-alcoholdehydrogenase.	GO:0009627 P "systemic acquired resistance" GO:0050896	GO:0045551 F "cinnamyl-alcohol dehydrogenase activity" GO:0016491	GO:0005829 C "cytosol" GO:0005622
scaffold26877	2.48325	1.31223	ref|XP_002880448.1| hypothetical protein ARALYDRAFT_481111 [Arab...	Proximal tubule bicarbonate reclamation		GO:0006835 P "dicarboxylic acid transport" GO:0006810	GO:0005310 F "dicarboxylic acid transmembrane transporter activity" GO:0005215	GO:0005739 C "mitochondrion" GO:0005622
scaffold33863	2.67063	1.41718	ref|XP_002879598.1| hypothetical protein ARALYDRAFT_902735 [Arab...		Hydroxymethylglutaryl-CoAsynthase.	GO:0010103 P "stomatal complex morphogenesis" GO:0007275	GO:0003723 F "RNA binding" GO:0005488	GO:0016020 C "membrane" GO:0016020
scaffold43838	2.17749	1.12267	ref|XP_002873180.1| hypothetical protein ARALYDRAFT_908391 [Arab...	Mismatch repair		GO:0090292 P "nuclear matrix anchoring at nuclear membrane" GO:0009987	GO:0005515 F "protein binding" GO:0005488	GO:0005635 C "nuclear envelope" GO:0005622
C349775	3.30537	1.72481	ref|XP_002889788.1| predicted protein [Arabidopsis lyrata subsp....	Pantothenate and CoA biosynthesis	Branched-chain-amino-acidtransaminase.	GO:0009407 P "toxin catabolic process" GO:0008152	GO:0004084 F "branched-chain-amino-acid transaminase activity" GO:0016740	GO:0005739 C "mitochondrion" GO:0005622
C349847	2.20073	1.13799	dbj|BAJ34316.1| unnamed protein product [Thellungiella halophila]			GO:0042273 P "ribosomal large subunit biogenesis" GO:0009987	GO:0043565 F "sequence-specific DNA binding" GO:0005488	GO:0005829 C "cytosol" GO:0005622
C349869	2.00539	1.00389	ref|NP_173974.3| Cobalamin biosynthesis CobW-like protein [Arabi...	Porphyrin and chlorophyll metabolism		GO:0006974 P "response to DNA damage stimulus" GO:0050896		GO:0005737 C "cytoplasm" GO:0005622
C350051	2.89147	1.5318	ref|NP_564065.1| uncharacterized protein [Arabidopsis thaliana] ...					GO:0005783 C "endoplasmic reticulum" GO:0005622
scaffold42380	2.49057	1.31647	ref|XP_002887573.1| At1g75080/F9E10_7 [Arabidopsis lyrata subsp....	Plant hormone signal transduction	Beta-amylase.	GO:0045892 P "negative regulation of transcription, DNA-dependent" GO:0050789	GO:0003677 F "DNA binding" GO:0005488	GO:0005829 C "cytosol" GO:0005622
scaffold43916	2.04007	1.02862	gb|ABP96709.1| GAGA-binding transcriptional activator [Brassica ...			GO:0006355 P "regulation of transcription, DNA-dependent" GO:0050789	GO:0003677 F "DNA binding" GO:0005488	GO:0005730 C "nucleolus" GO:0005622
C350335	2.0786	1.05561	ref|XP_002875365.1| hypothetical protein ARALYDRAFT_904944 [Arab...	Ubiquinone and other terpenoid-quinone biosynthesis	Demethylmenaquinonemethyltransferase.	GO:0010054 P "trichoblast differentiation" GO:0030154	GO:0008168 F "methyltransferase activity" GO:0016740	GO:0005794 C "Golgi apparatus" GO:0005622
C350385	2.35598	1.23633	ref|XP_002880697.1| hypothetical protein ARALYDRAFT_901221 [Arab...
C350389	2.41447	1.27171	ref|NP_200959.2| NADPH2:quinone reductase [Arabidopsis thaliana]...		NADPH:quinonereductase.	GO:0034599 P "cellular response to oxidative stress" GO:0050896	GO:0017091 F "AU-rich element binding" GO:0005488	GO:0005737 C "cytoplasm" GO:0005622
C350573	2.18404	1.127	gb|AAF64547.1|AF078531_1 purine permease [Arabidopsis thaliana]			GO:0010184 P "cytokinin transport" GO:0006810	GO:0005345 F "purine base transmembrane transporter activity" GO:0005215	GO:0016020 C "membrane" GO:0016020
C350677	5.16376	2.36842	ref|XP_002868314.1| UDP-glucoronosyl/UDP-glucosyl transferase fa...	Anthocyanin biosynthesis	Indole-3-acetatebeta-glucosyltransferase.	GO:0009718 P "anthocyanin biosynthetic process" GO:0008152	GO:0080018 F "anthocyanin 5-O-glucosyltransferase activity" GO:0016740	GO:0009524 C "phragmoplast" GO:0005622
C355337	2.04794	1.03417	ref|NP_199903.1| armadillo/beta-catenin-like repeat-containing p...	Regulation of autophagy		GO:0010200 P "response to chitin" GO:0050896	GO:0004842 F "ubiquitin-protein ligase activity" GO:0016874	GO:0005737 C "cytoplasm" GO:0005622
C350887	2.0557	1.03963	ref|XP_002882249.1| hypothetical protein ARALYDRAFT_896249 [Arab...		Phosphoribosylformylglycinamidinesynthase.	GO:0009268 P "response to pH" GO:0050896	GO:0008233 F "peptidase activity" GO:0003824	GO:0005625 C "soluble fraction" GO:0005623
C350905	2.25442	1.17276	ref|NP_196434.1| agmatine deiminase [Arabidopsis thaliana] >gi|7...	Arginine and proline metabolism	Agmatinedeiminase.	GO:0006596 P "polyamine biosynthetic process" GO:0008152	GO:0047632 F "agmatine deiminase activity" GO:0003824	GO:0005737 C "cytoplasm" GO:0005622
C351065	2.08807	1.06217	gb|AAX59709.1| lipase 1 [Brassica napus]		Acetylajmalineesterase.	GO:0006612 P "protein targeting to membrane" GO:0006810	GO:0019863 F "IgE binding" GO:0005488	GO:0005773 C "vacuole" GO:0005622
C351169	2.04903	1.03494	ref|XP_002876588.1| dihydrodipicolinate synthase 1 [Arabidopsis ...	Lysine biosynthesis	Dihydrodipicolinatesynthase.	GO:0006744 P "ubiquinone biosynthetic process" GO:0008152	GO:0008840 F "dihydrodipicolinate synthase activity" GO:0016829	GO:0009507 C "chloroplast" GO:0005622
C351195	5.22718	2.38603	ref|NP_850113.2| exostosin-like protein [Arabidopsis thaliana] >...	Glycosaminoglycan biosynthesis - heparan sulfate	Xylogalacturonanbeta-1,3-xylosyltransferase.	GO:0045492 P "xylan biosynthetic process" GO:0008152	GO:0080116 F "glucuronoxylan glucuronosyltransferase activity" GO:0016740	GO:0005794 C "Golgi apparatus" GO:0005622
scaffold43154	2.38223	1.25231	ref|NP_974164.2| beta-1,3-galactosyltransferase 7 [Arabidopsis t...	Glycosaminoglycan biosynthesis - heparan sulfate	Galactosylxylosylprotein3-beta-galactosyltransferase.	GO:0006346 P "methylation-dependent chromatin silencing" GO:0050789	GO:0048531 F "beta-1,3-galactosyltransferase activity" GO:0016740	GO:0005794 C "Golgi apparatus" GO:0005622
C351239	2.14519	1.1011	ref|NP_196244.1| TLD-domain containing nucleolar protein [Arabid...	Phototransduction		GO:0006979 P "response to oxidative stress" GO:0050896	GO:0005515 F "protein binding" GO:0005488	GO:0005730 C "nucleolus" GO:0005622
scaffold14943	2.6136	1.38604	ref|XP_002870594.1| hypothetical protein ARALYDRAFT_493778 [Arab...
C351259	10.9761	3.45629	ref|XP_002892465.1| hypothetical protein ARALYDRAFT_470930 [Arab...	Glycine, serine and threonine metabolism	L-allo-threoninealdolase.	GO:0006545 P "glycine biosynthetic process" GO:0008152	GO:0008732 F "L-allo-threonine aldolase activity" GO:0016829	GO:0005829 C "cytosol" GO:0005622
C351449	2.67025	1.41698	gb|AAC28178.1| T2H3.12 [Arabidopsis thaliana] >gi|3912928|gb|AAC...	RNA transport	Ubiquitinylhydrolase1.	GO:0012501 P "programmed cell death" GO:0008219	GO:0004843 F "ubiquitin-specific protease activity" GO:0003824	GO:0005634 C "nucleus" GO:0005622
C351483	2.22614	1.15455	ref|XP_002885911.1| hypothetical protein ARALYDRAFT_899644 [Arab...	Arginine and proline metabolism	Prolylaminopeptidase.	GO:0019439 P "aromatic compound catabolic process" GO:0008152	GO:0018771 F "2-hydroxy-6-oxonona-2,4-dienedioate hydrolase activity" GO:0003824	GO:0005829 C "cytosol" GO:0005622
C351493	2.03289	1.02353	ref|XP_002886778.1| integral membrane transporter family protein...			GO:0055085 P "transmembrane transport" GO:0006810	GO:0003729 F "mRNA binding" GO:0005488	GO:0016607 C "nuclear speck" GO:0005622
scaffold25898	2.28389	1.1915	ref|XP_002882866.1| predicted protein [Arabidopsis lyrata subsp....	Antigen processing and presentation		GO:0009738 P "abscisic acid mediated signaling pathway" GO:0050789	GO:0003700 F "sequence-specific DNA binding transcription factor activity" GO:0006139	GO:0005634 C "nucleus" GO:0005622
C351623	2.39855	1.26216	ref|XP_002870628.1| hypothetical protein ARALYDRAFT_493825 [Arab...	Tight junction	Non-specificserine/threonineproteinkinase.	GO:0006888 P "ER to Golgi vesicle-mediated transport" GO:0006810	GO:0005515 F "protein binding" GO:0005488	GO:0005886 C "plasma membrane" GO:0016020
C351687	12.529	3.6472	ref|XP_002884020.1| hypothetical protein ARALYDRAFT_480568 [Arab...	Phenylpropanoid biosynthesis	Anthocyanin3{prime}-O-beta-glucosyltransferase.	GO:0016131 P "brassinosteroid metabolic process" GO:0008152	GO:0080046 F "quercetin 4{prime}-O-glucosyltransferase activity" GO:0016740	GO:0005829 C "cytosol" GO:0005622
scaffold8996	2.08557	1.06044	ref|NP_567076.1| magnesium transporter MRS2-4 [Arabidopsis thali...	MAPK signaling pathway - yeast		GO:0015693 P "magnesium ion transport" GO:0006810	GO:0015095 F "magnesium ion transmembrane transporter activity" GO:0005215	GO:0005886 C "plasma membrane" GO:0016020
C352013	3.01533	1.59231	ref|XP_002515204.1| s-adenosylmethionine synthetase, putative [R...	Cysteine and methionine metabolism	Methionineadenosyltransferase.	GO:0006094 P "gluconeogenesis" GO:0008152	GO:0005507 F "copper ion binding" GO:0005488	GO:0005730 C "nucleolus" GO:0005622
scaffold42831	2.29541	1.19875	ref|XP_002883391.1| cbl-interacting protein kinase 7 [Arabidopsi...	Meiosis - yeast	Non-specificserine/threonineproteinkinase.	GO:0009750 P "response to fructose stimulus" GO:0050896	GO:0005515 F "protein binding" GO:0005488	GO:0005737 C "cytoplasm" GO:0005622
C352061	2.12949	1.09051	ref|XP_002890445.1| hypothetical protein ARALYDRAFT_889619 [Arab...			GO:0016567 P "protein ubiquitination" GO:0008152	GO:0017075 F "syntaxin-1 binding" GO:0005488	GO:0033503 C "HULC complex" GO:0005622
C352063	3.32708	1.73426	gb|ACP39506.1| delta-12 oleate desaturase [Brassica napus]	Biosynthesis of unsaturated fatty acids	Delta(12)-fattyaciddehydrogenase.	GO:0055114 P "oxidation-reduction process" GO:0008152	GO:0045485 F "omega-6 fatty acid desaturase activity" GO:0016491	GO:0016021 C "integral to membrane" GO:0016020
C352187	2.65602	1.40926	sp|O64749.3|ARAE2_ARATH RecName: Full=Putative UDP-arabinose 4-e...	Amino sugar and nucleotide sugar metabolism	UDP-arabinose4-epimerase.	GO:0009793 P "embryo development ending in seed dormancy" GO:0007275	GO:0050373 F "UDP-arabinose 4-epimerase activity" GO:0016853	GO:0005622 C "intracellular" GO:0005622
C352383	2.64414	1.4028	ref|NP_192064.1| NAC domain-containing protein 69 [Arabidopsis t...			GO:0045893 P "positive regulation of transcription, DNA-dependent" GO:0050789	GO:0005515 F "protein binding" GO:0005488	GO:0005886 C "plasma membrane" GO:0016020
C352413	2.07951	1.05624	dbj|BAJ34591.1| unnamed protein product [Thellungiella halophila]	Protein processing in endoplasmic reticulum		GO:0090342 P "regulation of cell aging" GO:0050789	GO:0003677 F "DNA binding" GO:0005488	GO:0005737 C "cytoplasm" GO:0005622
scaffold45242	3.4475	1.78555	ref|NP_177040.2| Zim17-type zinc finger protein [Arabidopsis tha...			GO:0006986 P "response to unfolded protein" GO:0050896	GO:0051087 F "chaperone binding" GO:0005488	GO:0031225 C "anchored to membrane" GO:0016020
C354447	2.21544	1.14759	ref|XP_002891463.1| hypothetical protein ARALYDRAFT_474037 [Arab...	Pathogenic Escherichia coli infection	DNAhelicase.	GO:0048366 P "leaf development" GO:0007275	GO:0003723 F "RNA binding" GO:0005488	GO:0005730 C "nucleolus" GO:0005622
C352513	2.73941	1.45387	ref|NP_177796.1| chaperone protein dnaJ 10 [Arabidopsis thaliana...	Protein processing in endoplasmic reticulum		GO:0048527 P "lateral root development" GO:0007275	GO:0051087 F "chaperone binding" GO:0005488	GO:0005634 C "nucleus" GO:0005622
scaffold9284	2.59825	1.37754	ref|XP_002891529.1| abscisic acid responsive element-binding fac...	Plant hormone signal transduction		GO:0009738 P "abscisic acid mediated signaling pathway" GO:0050789	GO:0003677 F "DNA binding" GO:0005488	GO:0005634 C "nucleus" GO:0005622
C352631	3.04974	1.60869	ref|XP_002884382.1| CYP89A9 [Arabidopsis lyrata subsp. lyrata] >...	Stilbenoid, diarylheptanoid and gingerol biosynthesis	5-epiaristolochene1,3-dihydroxylase.	GO:0019395 P "fatty acid oxidation" GO:0008152	GO:0004497 F "monooxygenase activity" GO:0016491	GO:0005886 C "plasma membrane" GO:0016020
C352703	2.68919	1.42717	ref|XP_002890125.1| ribosomal protein S15 family protein [Arabid...	Ribosome		GO:0006378 P "mRNA polyadenylation" GO:0006139	GO:0019843 F "rRNA binding" GO:0005488	GO:0022627 C "cytosolic small ribosomal subunit" GO:0005622
C352839	4.10299	2.03667	ref|NP_177603.1| myb domain protein 31 [Arabidopsis thaliana] >g...			GO:0009751 P "response to salicylic acid stimulus" GO:0050896	GO:0003677 F "DNA binding" GO:0005488	GO:0005634 C "nucleus" GO:0005622
scaffold24596	2.00979	1.00704	ref|XP_002878651.1| hypothetical protein ARALYDRAFT_900758 [Arab...	Phenylpropanoid biosynthesis	Sinapoylglucose--malateO-sinapoyltransferase.	GO:0009684 P "indoleacetic acid biosynthetic process" GO:0008152	GO:0016754 F "sinapoylglucose-malate O-sinapoyltransferase activity" GO:0016740	GO:0009505 C "plant-type cell wall" GO:0005623
scaffold25468	4.76446	2.25231	ref|NP_196638.2| aspartyl protease family protein [Arabidopsis t...	Protein digestion and absorption	Nepenthesin.	GO:0009737 P "response to abscisic acid stimulus" GO:0050896	GO:0070001 F "aspartic-type peptidase activity" GO:0003824	GO:0005783 C "endoplasmic reticulum" GO:0005622
C353049	2.43291	1.28268	dbj|BAJ34369.1| unnamed protein product [Thellungiella halophila]	Plant hormone signal transduction		GO:0009410 P "response to xenobiotic stimulus" GO:0050896	GO:0003700 F "sequence-specific DNA binding transcription factor activity" GO:0006139	GO:0005634 C "nucleus" GO:0005622
C353097	2.17886	1.12357	ref|XP_002888916.1| hypothetical protein ARALYDRAFT_476456 [Arab...		Delta(24)-sterolreductase.
C353123	2.36026	1.23894	ref|XP_002879872.1| hypothetical protein ARALYDRAFT_483106 [Arab...	Cell cycle		GO:0000911 P "cytokinesis by cell plate formation" GO:0009987	GO:0005515 F "protein binding" GO:0005488	GO:0005886 C "plasma membrane" GO:0016020
C353411	3.12132	1.64215	ref|XP_002873098.1| hypothetical protein ARALYDRAFT_349631 [Arab...
C353413	4.13674	2.04849	ref|NP_172415.2| protein kinase family protein [Arabidopsis thal...	Plant-pathogen interaction	Non-specificserine/threonineproteinkinase.	GO:0070838 P "divalent metal ion transport" GO:0006810	GO:0004674 F "protein serine/threonine kinase activity" GO:0016740	GO:0005886 C "plasma membrane" GO:0016020
C353429	2.11832	1.08292	ref|NP_177014.1| Exostosin family protein [Arabidopsis thaliana]...		Xylogalacturonanbeta-1,3-xylosyltransferase.	GO:0010256 P "endomembrane system organization" GO:0009987	GO:0016757 F "transferase activity, transferring glycosyl groups" GO:0016740	GO:0030173 C "integral to Golgi membrane" GO:0016020
C353493	2.84741	1.50965	ref|XP_002881476.1| hypothetical protein ARALYDRAFT_902809 [Arab...	Cysteine and methionine metabolism	Methionineadenosyltransferase.	GO:0006094 P "gluconeogenesis" GO:0008152	GO:0005507 F "copper ion binding" GO:0005488	GO:0005730 C "nucleolus" GO:0005622
C353597	5.41767	2.43767	ref|NP_173924.1| lysine histidine transporter-like 6 [Arabidopsi...	Glutamatergic synapse		GO:0006499 P "N-terminal protein myristoylation" GO:0008152	GO:0015171 F "amino acid transmembrane transporter activity" GO:0005215	GO:0005886 C "plasma membrane" GO:0016020
C353635	2.50143	1.32275	ref|XP_002892187.1| transferase [Arabidopsis lyrata subsp. lyrat...	Stilbenoid, diarylheptanoid and gingerol biosynthesis	Anthocyanin6{prime}{prime}-O-malonyltransferase.	GO:0009805 P "coumarin biosynthetic process" GO:0008152	GO:0033809 F "anthocyanin 6{prime}{prime}-O-malonyltransferase activity" GO:0016740	GO:0005829 C "cytosol" GO:0005622
C353637	2.28755	1.19381	ref|XP_002889094.1| hypothetical protein ARALYDRAFT_476825 [Arab...		DNAhelicase.	GO:0007165 P "signal transduction" GO:0050789	GO:0005515 F "protein binding" GO:0005488	GO:0005886 C "plasma membrane" GO:0016020
C353687	53.7947	5.74939	ref|XP_002868506.1| hypothetical protein ARALYDRAFT_330267 [Arab...	Glycerolipid metabolism	DiacylglycerolO-acyltransferase.	GO:0048481 P "ovule development" GO:0007275	GO:0004144 F "diacylglycerol O-acyltransferase activity" GO:0016740	GO:0005783 C "endoplasmic reticulum" GO:0005622
scaffold43199	2.66977	1.41671	ref|NP_567873.1| myosin heavy chain-related protein [Arabidopsis...	Focal adhesion	Phosphoproteinphosphatase.	GO:0002119 P "nematode larval development" GO:0007275	GO:0003779 F "actin binding" GO:0005488	GO:0005923 C "tight junction" GO:0016020
C353801	2.08184	1.05786	ref|XP_002882791.1| hypothetical protein ARALYDRAFT_478647 [Arab...	Ribosome biogenesis in eukaryotes	ExoribonucleaseII.	GO:0006364 P "rRNA processing" GO:0006139	GO:0003723 F "RNA binding" GO:0005488	GO:0005730 C "nucleolus" GO:0005622
C353803	3.22432	1.68899	ref|NP_173979.1| UDP-glucose dehydrogenase 1 [Arabidopsis thalia...	Pentose and glucuronate interconversions	UDP-glucose6-dehydrogenase.	GO:0048767 P "root hair elongation" GO:0030154	GO:0003979 F "UDP-glucose 6-dehydrogenase activity" GO:0016491	GO:0005829 C "cytosol" GO:0005622
C353881	2.12669	1.08861	ref|NP_181225.1| S-adenosylmethionine synthase 3 [Arabidopsis th...	Cysteine and methionine metabolism	Methionineadenosyltransferase.	GO:0006094 P "gluconeogenesis" GO:0008152	GO:0005507 F "copper ion binding" GO:0005488	GO:0005730 C "nucleolus" GO:0005622
C354007	102000000000	36.574	gb|AAF02855.1|AC009324_4 Similar to retrotransposon proteins [Ar...		RNA-directedDNApolymerase.	GO:0045921 P "positive regulation of exocytosis" GO:0050789	GO:0017137 F "Rab GTPase binding" GO:0030234	GO:0005768 C "endosome" GO:0005622
C354071	6.81024	2.76771	ref|NP_176458.1| vacuolar-processing enzyme beta-isozyme [Arabid...	Lysosome	Legumain.	GO:0048193 P "Golgi vesicle transport" GO:0006810	GO:0004197 F "cysteine-type endopeptidase activity" GO:0003824	GO:0000323 C "lytic vacuole" GO:0005622
C354105	11.214	3.48723	ref|NP_194570.2| Tyrosine transaminase family protein [Arabidops...	Glucosinolate biosynthesis	Tyrosinetransaminase.	GO:0019760 P "glucosinolate metabolic process" GO:0008152	GO:0080108 F "S-alkylthiohydroximate lyase activity" GO:0016829	GO:0016020 C "membrane" GO:0016020
C354119	2.13033	1.09108	ref|NP_568206.1| RING/FYVE/PHD zinc finger-containing protein [A...			GO:0016568 P "chromatin modification" GO:0009987		GO:0005669 C "transcription factor TFIID complex" GO:0005622
C354263	2.08447	1.05968	gb|AAS79670.1| glutamate decarboxylase 4a [Brassica juncea]	Type I diabetes mellitus	Glutamatedecarboxylase.	GO:0048767 P "root hair elongation" GO:0030154	GO:0005516 F "calmodulin binding" GO:0005488	GO:0005829 C "cytosol" GO:0005622
C354309	4.4382	2.14998	ref|NP_565059.2| organic cation/carnitine transporter1 [Arabidop...			GO:0010150 P "leaf senescence" GO:0007275	GO:0015226 F "carnitine transporter activity" GO:0005215	GO:0005886 C "plasma membrane" GO:0016020
scaffold46197	2.1694	1.1173	ref|XP_002879579.1| sucrose-phosphatase 1 [Arabidopsis lyrata su...		Sucrose-phosphatephosphatase.	GO:0010228 P "vegetative to reproductive phase transition of meristem" GO:0007275	GO:0016791 F "phosphatase activity" GO:0003824	GO:0005737 C "cytoplasm" GO:0005622
scaffold42736	2.20165	1.13859	ref|NP_196884.1| pheophytinase [Arabidopsis thaliana] >gi|306845...	Phenylalanine metabolism	Triacylglycerollipase.	GO:0009102 P "biotin biosynthetic process" GO:0008152	GO:0004091 F "carboxylesterase activity" GO:0003824
C354477	2.71831	1.44271	ref|NP_195495.1| uncharacterized protein [Arabidopsis thaliana] ...	Pathogenic Escherichia coli infection	IgA-specificmetalloendopeptidase.	GO:0006605 P "protein targeting" GO:0006810	GO:0003723 F "RNA binding" GO:0005488	GO:0005730 C "nucleolus" GO:0005622
C354495	2.02346	1.01683	ref|XP_002887538.1| galactosyl transferase GMA12/MNN10 family pr...	Fructose and mannose metabolism	Xyloglucan6-xylosyltransferase.	GO:0048767 P "root hair elongation" GO:0030154	GO:0033843 F "xyloglucan 6-xylosyltransferase activity" GO:0016740	GO:0000139 C "Golgi membrane" GO:0016020
C354693	2.18341	1.12658	ref|NP_201535.3| U-box domain-containing protein 2 [Arabidopsis ...	Regulation of autophagy	Ubiquitin--proteinligase.	GO:0006499 P "N-terminal protein myristoylation" GO:0008152	GO:0004842 F "ubiquitin-protein ligase activity" GO:0016874	GO:0005737 C "cytoplasm" GO:0005622
scaffold40142	2.55808	1.35506	ref|NP_176041.2| HIT zinc finger and PAPA-1-like domain-containi...			GO:0003407 P "neural retina development" GO:0007275	GO:0005515 F "protein binding" GO:0005488	GO:0005737 C "cytoplasm" GO:0005622
C354773	2.13408	1.09362	ref|XP_002869545.1| hypothetical protein ARALYDRAFT_913755 [Arab...	ECM-receptor interaction		GO:0019684 P "photosynthesis, light reaction" GO:0008152		GO:0005774 C "vacuolar membrane" GO:0016020
C354975	2.14384	1.10019	ref|XP_002879073.1| GTP-binding family protein [Arabidopsis lyra...	Ribosome biogenesis in eukaryotes		GO:0051168 P "nuclear export" GO:0006810	GO:0005525 F "GTP binding" GO:0005488	GO:0015030 C "Cajal body" GO:0005622
C355223	3.54012	1.8238	gb|ACJ65006.1| myo-inositol 1-phosphate synthase type 4 [Brassic...	Streptomycin biosynthesis	Inositol-3-phosphatesynthase.	GO:0006659 P "phosphatidylserine biosynthetic process" GO:0008152	GO:0004512 F "inositol-3-phosphate synthase activity" GO:0016853	GO:0005737 C "cytoplasm" GO:0005622
C355211	2.22526	1.15397	ref|XP_002874890.1| hypothetical protein ARALYDRAFT_490272 [Arab...	Tight junction	Alanine--tRNAligase.	GO:0051297 P "centrosome organization" GO:0009987	GO:0005198 F "structural molecule activity" GO:0005198	GO:0005737 C "cytoplasm" GO:0005622
C355219	2.6429	1.40212	ref|XP_002877683.1| ANAC062 [Arabidopsis lyrata subsp. lyrata] >...			GO:0009962 P "regulation of flavonoid biosynthetic process" GO:0050789	GO:0043424 F "protein histidine kinase binding" GO:0005488	GO:0005737 C "cytoplasm" GO:0005622
C355221	2.35821	1.23769	ref|NP_195407.2| irregular xylem 14 protein / transferase [Arabi...	Glycosaminoglycan biosynthesis - heparan sulfate	Galactosylgalactosylxylosylprotein3-beta-glucuronosyltransferase.	GO:0045010 P "actin nucleation" GO:0050789	GO:0042285 F "xylosyltransferase activity" GO:0016740	GO:0005794 C "Golgi apparatus" GO:0005622
C355299	3.05011	1.60886	ref|NP_191958.3| beta-amylase 2 [Arabidopsis thaliana] >gi|29495...	Starch and sucrose metabolism	Beta-amylase.	GO:0019252 P "starch biosynthetic process" GO:0008152	GO:0016161 F "beta-amylase activity" GO:0003824	GO:0009507 C "chloroplast" GO:0005622
C355351	2.96983	1.57038	ref|NP_190908.1| uncharacterized protein [Arabidopsis thaliana] ...
C355363	2.2193	1.1501	gb|AAM98120.1| predicted protein [Arabidopsis thaliana]	Influenza A	N-acetylneuraminateepimerase.	GO:0016036 P "cellular response to phosphate starvation" GO:0007154	GO:0003779 F "actin binding" GO:0005488	GO:0005634 C "nucleus" GO:0005622
C356253	2.1504	1.10461	dbj|BAJ34587.1| unnamed protein product [Thellungiella halophila]		Beta-glucosidase.	GO:0031347 P "regulation of defense response" GO:0050789		GO:0005886 C "plasma membrane" GO:0016020
C356167	2.66295	1.41303	ref|NP_181245.1| interactor of constitutive active ROPs 2 [Arabi...	Tight junction	Non-specificserine/threonineproteinkinase.	GO:0000911 P "cytokinesis by cell plate formation" GO:0009987	GO:0005515 F "protein binding" GO:0005488	GO:0009507 C "chloroplast" GO:0005622
C355553	5.59549	2.48426	ref|XP_002892051.1| CYP86A4 [Arabidopsis lyrata subsp. lyrata] >...	Stilbenoid, diarylheptanoid and gingerol biosynthesis	Unspecificmonooxygenase.	GO:0006631 P "fatty acid metabolic process" GO:0008152	GO:0018685 F "alkane 1-monooxygenase activity" GO:0016491	GO:0005773 C "vacuole" GO:0005622
C355575	5.58483	2.48151	gb|AAM13987.1| unknown protein [Arabidopsis thaliana]	Nicotinate and nicotinamide metabolism	NADHkinase.	GO:0006741 P "NADP biosynthetic process" GO:0006139	GO:0042736 F "NADH kinase activity" GO:0016740	GO:0009507 C "chloroplast" GO:0005622
C355595	2.77332	1.47161	ref|NP_564057.4| alpha-1,4-galacturonosyltransferase [Arabidopsi...	Starch and sucrose metabolism	Polygalacturonate4-alpha-galacturonosyltransferase.	GO:0010289 P "homogalacturonan biosynthetic process" GO:0008152	GO:0047262 F "polygalacturonate 4-alpha-galacturonosyltransferase activity" GO:0016740	GO:0005794 C "Golgi apparatus" GO:0005622
scaffold20217	2.63792	1.3994	dbj|BAJ33836.1| unnamed protein product [Thellungiella halophila]	Glycosaminoglycan biosynthesis - heparan sulfate	Proteinxylosyltransferase.	GO:0006024 P "glycosaminoglycan biosynthetic process" GO:0008152	GO:0030158 F "protein xylosyltransferase activity" GO:0016740	GO:0016021 C "integral to membrane" GO:0016020
C355673	2.0349	1.02495	ref|XP_002870668.1| WD-40 repeat family protein [Arabidopsis lyr...	Ubiquitin mediated proteolysis	[Myosinheavy-chain]kinase.	GO:0046777 P "protein autophosphorylation" GO:0008152	GO:0004674 F "protein serine/threonine kinase activity" GO:0016740	GO:0005737 C "cytoplasm" GO:0005622
scaffold5165	2.30743	1.20629	ref|XP_002865803.1| hypothetical protein ARALYDRAFT_918074 [Arab...	Other types of O-glycan biosynthesis	Peptide-O-fucosyltransferase.	GO:0040025 P "vulval development" GO:0007275	GO:0046922 F "peptide-O-fucosyltransferase activity" GO:0016740	GO:0005783 C "endoplasmic reticulum" GO:0005622
C355733	2.19486	1.13413	ref|XP_002866480.1| exostosin family protein [Arabidopsis lyrata...		Xylogalacturonanbeta-1,3-xylosyltransferase.	GO:0010256 P "endomembrane system organization" GO:0009987	GO:0016757 F "transferase activity, transferring glycosyl groups" GO:0016740	GO:0030173 C "integral to Golgi membrane" GO:0016020
C355797	2.24542	1.16698	ref|NP_193027.5| carboxypeptidase C [Arabidopsis thaliana] >gi|1...	Lysosome	CarboxypeptidaseC.	GO:0009684 P "indoleacetic acid biosynthetic process" GO:0008152	GO:0016754 F "sinapoylglucose-malate O-sinapoyltransferase activity" GO:0016740	GO:0005773 C "vacuole" GO:0005622
scaffold46049	3.09155	1.62833	ref|XP_002876306.1| hypothetical protein ARALYDRAFT_485977 [Arab...			GO:0009220 P "pyrimidine ribonucleotide biosynthetic process" GO:0006139	GO:0031491 F "nucleosome binding" GO:0005488	GO:0005829 C "cytosol" GO:0005622
scaffold45026	2.06472	1.04595	ref|NP_188090.2| ATMPK19; MAP kinase [Arabidopsis thaliana] >gi|...	Vascular smooth muscle contraction	Mitogen-activatedproteinkinase.	GO:0009738 P "abscisic acid mediated signaling pathway" GO:0050789	GO:0005516 F "calmodulin binding" GO:0005488	GO:0005737 C "cytoplasm" GO:0005622
C356279	2.40467	1.26584	ref|NP_188957.2| uncharacterized protein [Arabidopsis thaliana] ...
scaffold41160	2.1608	1.11157	dbj|BAJ33695.1| unnamed protein product [Thellungiella halophila]			GO:0044351 P "macropinocytosis" NA	GO:0005471 F "ATP:ADP antiporter activity" GO:0005215	GO:0005737 C "cytoplasm" GO:0005622
scaffold45216	2.27907	1.18845	ref|XP_002885173.1| hypothetical protein ARALYDRAFT_898013 [Arab...			GO:0048527 P "lateral root development" GO:0007275		GO:0046658 C "anchored to plasma membrane" GO:0016020
scaffold45732	2.30809	1.2067	ref|XP_002893077.1| protein IQ-DOMAIN 32 [Arabidopsis lyrata sub...		RNAhelicase.	GO:0009086 P "methionine biosynthetic process" GO:0008152	GO:0005516 F "calmodulin binding" GO:0005488	GO:0005886 C "plasma membrane" GO:0016020
C356645	2.97534	1.57305	ref|NP_566041.2| Transketolase [Arabidopsis thaliana] >gi|330255...	Carbon fixation in photosynthetic organisms	Transketolase.	GO:0009051 P "pentose-phosphate shunt, oxidative branch" GO:0006139	GO:0004802 F "transketolase activity" GO:0016740	GO:0009535 C "chloroplast thylakoid membrane" GO:0016020
C356769	3.73822	1.90235	ref|XP_002873094.1| predicted protein [Arabidopsis lyrata subsp....	Pathogenic Escherichia coli infection		GO:0048366 P "leaf development" GO:0007275	GO:0008143 F "poly(A) RNA binding" GO:0005488	GO:0005730 C "nucleolus" GO:0005622
C356841	2.42593	1.27854	ref|XP_002869840.1| kinase [Arabidopsis lyrata subsp. lyrata] >g...	Plant-pathogen interaction	Non-specificserine/threonineproteinkinase.	GO:0009624 P "response to nematode" GO:0050896	GO:0005515 F "protein binding" GO:0005488	GO:0005886 C "plasma membrane" GO:0016020
C356909	2.12236	1.08567	ref|XP_002866470.1| hypothetical protein ARALYDRAFT_919461 [Arab...			GO:0009790 P "embryo development" GO:0007275	GO:0003677 F "DNA binding" GO:0005488	GO:0005634 C "nucleus" GO:0005622
C356961	2.20358	1.13985	ref|NP_181462.4| uncharacterized protein [Arabidopsis thaliana] ...	Tight junction	Non-specificserine/threonineproteinkinase.	GO:0035493 P "SNARE complex assembly" GO:0006944	GO:0042802 F "identical protein binding" GO:0005488	GO:0000139 C "Golgi membrane" GO:0016020
C357051	2.06161	1.04377	ref|XP_002866243.1| ubiquitin-specific protease 23 [Arabidopsis ...		Ubiquitinylhydrolase1.	GO:0009165 P "nucleotide biosynthetic process" GO:0006139	GO:0004221 F "ubiquitin thiolesterase activity" GO:0003824	GO:0005730 C "nucleolus" GO:0005622
C357133	2.23035	1.15727	ref|XP_002877809.1| hypothetical protein ARALYDRAFT_485507 [Arab...	Toll-like receptor signaling pathway	Non-specificserine/threonineproteinkinase.	GO:0048767 P "root hair elongation" GO:0030154	GO:0004672 F "protein kinase activity" GO:0016740	GO:0005886 C "plasma membrane" GO:0016020
C357141	2.27912	1.18848	ref|XP_002879848.1| hypothetical protein ARALYDRAFT_483058 [Arab...			GO:0050821 P "protein stabilization" GO:0050789	GO:0051787 F "misfolded protein binding" GO:0005488	GO:0005759 C "mitochondrial matrix" GO:0005622
C38269	28700000000	34.7403	ref|XP_002885393.1| carbohydrate transporter/ sugar porter [Arab...	Bile secretion		GO:0010583 P "response to cyclopentenone" GO:0050896	GO:0015226 F "carnitine transporter activity" GO:0005215	GO:0009535 C "chloroplast thylakoid membrane" GO:0016020
C39799	27300000000	34.6682	ref|XP_002273256.2| PREDICTED: delta-1-pyrroline-5-carboxylate s...	Arginine and proline metabolism	Glutamate5-kinase.	GO:0009793 P "embryo development ending in seed dormancy" GO:0007275	GO:0004349 F "glutamate 5-kinase activity" GO:0016740	GO:0005737 C "cytoplasm" GO:0005622
C40149	27000000000	34.6522	gb|ACX43273.1| GTP binding protein alpha subunit [Brassica napus]	Toxoplasmosis		GO:0006184 P "GTP catabolic process" GO:0006139	GO:0003924 F "GTPase activity" GO:0003824	GO:0005886 C "plasma membrane" GO:0016020
C41303	2.27766	1.18755	ref|NP_001189566.1| synaptotagmin A [Arabidopsis thaliana] >gi|3...
C41999	25500000000	34.5698	ref|NP_565829.1| TPX2 (targeting protein for Xklp2)-like protein...
C43331	3.40206	1.76641	ref|XP_002893490.1| autoinhibited Ca2+-ATPase 1 [Arabidopsis lyr...		Calcium-transportingATPase.	GO:0009624 P "response to nematode" GO:0050896	GO:0005388 F "calcium-transporting ATPase activity" GO:0005215	GO:0005886 C "plasma membrane" GO:0016020
scaffold44306	2.22844	1.15603	ref|XP_002892461.1| fatty acyl-acp thioesterases B [Arabidopsis ...	Fatty acid biosynthesis	Oleoyl-[acyl-carrier-protein]hydrolase.	GO:0006633 P "fatty acid biosynthetic process" GO:0008152	GO:0016297 F "acyl-[acyl-carrier-protein] hydrolase activity" GO:0016740	GO:0009536 C "plastid" GO:0005622
C52881	40800000000	35.2479	gb|AFB74215.1| gamma-tocopherol methyltransferase [Brassica napus]	Ubiquinone and other terpenoid-quinone biosynthesis	TocopherolO-methyltransferase.	GO:0010189 P "vitamin E biosynthetic process" GO:0008152	GO:0050342 F "tocopherol O-methyltransferase activity" GO:0016740
scaffold35996	3.46801	1.79411	gb|AAZ67590.1| 80A08_5 [Brassica rapa subsp. pekinensis]	Alzheimers disease	Nepenthesin.	GO:0009737 P "response to abscisic acid stimulus" GO:0050896	GO:0070001 F "aspartic-type peptidase activity" GO:0003824	GO:0046658 C "anchored to plasma membrane" GO:0016020
scaffold41697	17800000000	34.0512	ref|NP_001233071.1| uncharacterized protein LOC100165320 [Acyrth...	Valine, leucine and isoleucine degradation	3-methyl-2-oxobutanoatedehydrogenase(2-methylpropanoyl-transferring).	GO:0009063 P "cellular amino acid catabolic process" GO:0008152	GO:0003826 F "alpha-ketoacid dehydrogenase activity" GO:0016491	GO:0005743 C "mitochondrial inner membrane" GO:0016020
C55837	19400000000	34.1753	ref|XP_001952486.1| PREDICTED: similar to ng,ng-dimethylarginine...		Dimethylargininase.	GO:0006525 P "arginine metabolic process" GO:0008152	GO:0016403 F "dimethylargininase activity" GO:0003824	GO:0005739 C "mitochondrion" GO:0005622
C55841	19400000000	34.1753	ref|XP_001948830.1| PREDICTED: similar to AGAP010893-PA, partial...		Non-specificserine/threonineproteinkinase.	GO:0006629 P "lipid metabolic process" GO:0008152	GO:0008142 F "oxysterol binding" GO:0005488	GO:0005737 C "cytoplasm" GO:0005622
C55851	19400000000	34.1753	ref|XP_002884789.1| hypothetical protein ARALYDRAFT_478362 [Arab...
C56293	19200000000	34.1604	ref|XP_002876492.1| predicted protein [Arabidopsis lyrata subsp....					GO:0016020 C "membrane" GO:0016020
C56495	38500000000	35.1641	ref|XP_002890889.1| FAD-binding domain-containing protein [Arabi...
C56517	19200000000	34.1604	ref|NP_001185015.1| histone acetyltransferase HAC12 [Arabidopsis...	Pathways in cancer	Histoneacetyltransferase.	GO:0010228 P "vegetative to reproductive phase transition of meristem" GO:0007275	GO:0004402 F "histone acetyltransferase activity" GO:0016740
C56605	19200000000	34.1604	ref|XP_001951804.1| PREDICTED: similar to orf [Acyrthosiphon pisum]
C56739	57700000000	35.7479	sp|P0C894.1|PP143_ARATH RecName: Full=Putative pentatricopeptide...			GO:0007059 P "chromosome segregation" GO:0009987	GO:0008270 F "zinc ion binding" GO:0005488	GO:0005739 C "mitochondrion" GO:0005622
C56747	38500000000	35.1641	ref|NP_565361.1| uncharacterized protein [Arabidopsis thaliana] ...
C56839	19200000000	34.1604	gb|ADA60976.1| short internode related sequence 5 [Brassica rapa...
C77239	53500000000	35.6388	ref|NP_683420.3| uncharacterized protein [Arabidopsis thaliana] ...			GO:0055085 P "transmembrane transport" GO:0006810	GO:0015385 F "sodium:hydrogen antiporter activity" GO:0005215	GO:0005886 C "plasma membrane" GO:0016020
C57029	19200000000	34.1604	ref|XP_002881350.1| predicted protein [Arabidopsis lyrata subsp....
C57213	19200000000	34.1604	ref|XP_001951232.1| PREDICTED: similar to cleavage stimulation f...	mRNA surveillance pathway				GO:0005847 C "mRNA cleavage and polyadenylation specificity factor complex" GO:0005622
C57567	19200000000	34.1604	ref|XP_502729.1| YALI0D12122p [Yarrowia lipolytica] >gi|49648597...	Nitrogen metabolism	Nitratereductase(NADH).	GO:0045610 P "regulation of hemocyte differentiation" GO:0050789	GO:0008047 F "enzyme activator activity" GO:0030234	GO:0005743 C "mitochondrial inner membrane" GO:0016020
C57611	19200000000	34.1604	ref|XP_001948976.1| PREDICTED: similar to AGAP004775-PA [Acyrtho...		Xaa-Prodipeptidase.	GO:0006520 P "cellular amino acid metabolic process" GO:0008152	GO:0008233 F "peptidase activity" GO:0003824	GO:0005615 C "extracellular space" GO:0005576
C57679	19200000000	34.1604	gb|AAM62702.1| unknown [Arabidopsis thaliana]			GO:0006396 P "RNA processing" GO:0006139
C57685	19200000000	34.1604	ref|XP_001949376.1| PREDICTED: similar to AGAP010198-PA [Acyrtho...	Pyrimidine metabolism	Ribonucleoside-diphosphatereductase.	GO:0009263 P "deoxyribonucleotide biosynthetic process" GO:0006139	GO:0004748 F "ribonucleoside-diphosphate reductase activity, thioredoxin disulfide as acceptor" GO:0016491	GO:0005829 C "cytosol" GO:0005622
scaffold32173	10.3793	3.37564	ref|NP_200367.2| putative serine/threonine-protein kinase WNK11 ...	Circadian rhythm - plant	Non-specificserine/threonineproteinkinase.	GO:0010260 P "organ senescence" GO:0007275	GO:0004672 F "protein kinase activity" GO:0016740	GO:0016020 C "membrane" GO:0016020
scaffold18369	3.6701	1.87582	ref|XP_002865608.1| binding protein [Arabidopsis lyrata subsp. l...			GO:0006289 P "nucleotide-excision repair" GO:0006139	GO:0030159 F "receptor signaling complex scaffold activity" GO:0005198	GO:0005829 C "cytosol" GO:0005622
C57761	19200000000	34.1604	ref|NP_177637.1| GNS1/SUR4 membrane-like protein [Arabidopsis th...
C57931	19200000000	34.1604	ref|NP_001185039.1| gamma carbonic anhydrase 1 [Arabidopsis thal...			GO:0019252 P "starch biosynthetic process" GO:0008152	GO:0004089 F "carbonate dehydratase activity" GO:0016829	GO:0005747 C "mitochondrial respiratory chain complex I" GO:0016020
C57959	19200000000	34.1604	ref|XP_002883069.1| hypothetical protein ARALYDRAFT_898099 [Arab...
scaffold39867	4.50833	2.17259	gb|ADK63392.1| GATA type zinc finger protein [Brassica rapa]			GO:0009416 P "response to light stimulus" GO:0050896	GO:0003700 F "sequence-specific DNA binding transcription factor activity" GO:0006139	GO:0005730 C "nucleolus" GO:0005622
C58443	57300000000	35.7378	ref|XP_002864651.1| hypothetical protein ARALYDRAFT_496114 [Arab...
C58985	19100000000	34.1529	gb|AAO85539.1| beta-caryophyllene/alpha-humulene synthase [Arabi...	Sesquiterpenoid biosynthesis	Casbenesynthase.	GO:0080027 P "response to herbivore" GO:0050896	GO:0080016 F "(-)-E-beta-caryophyllene synthase activity" GO:0016829	GO:0009506 C "plasmodesma" GO:0016020
scaffold24133	4.00654	2.00236	ref|XP_002876512.1| predicted protein [Arabidopsis lyrata subsp....			GO:0009688 P "abscisic acid biosynthetic process" GO:0008152
scaffold22957	2.04757	1.03391	ref|XP_002887371.1| hypothetical protein ARALYDRAFT_476270 [Arab...	Plant-pathogen interaction	Non-specificserine/threonineproteinkinase.	GO:0048443 P "stamen development" GO:0007275	GO:0019199 F "transmembrane receptor protein kinase activity" GO:0016740	GO:0005886 C "plasma membrane" GO:0016020
C59635	19100000000	34.1529	ref|NP_001191920.1| protein FRA10AC1 [Acyrthosiphon pisum]				GO:0005515 F "protein binding" GO:0005488
C59713	38200000000	35.1529	gb|AAB60762.1| F19K23.9 gene product [Arabidopsis thaliana]
C59717	19100000000	34.1529	ref|NP_567697.1| MLO-like protein 13 [Arabidopsis thaliana] >gi|...					GO:0005886 C "plasma membrane" GO:0016020
C60329	19100000000	34.1529	ref|XP_002867790.1| hypothetical protein ARALYDRAFT_492658 [Arab...
C60623	19000000000	34.1453	ref|XP_002884681.1| zinc finger family protein [Arabidopsis lyra...			GO:0009790 P "embryo development" GO:0007275	GO:0003682 F "chromatin binding" GO:0005488	GO:0005622 C "intracellular" GO:0005622
C96807	66200000000	35.9461	emb|CBL29241.1| endonuclease precursor [Fourraea alpina]		AspergillusnucleaseS(1).	GO:0010150 P "leaf senescence" GO:0007275	GO:0000014 F "single-stranded DNA specific endodeoxyribonuclease activity" GO:0003824
scaffold28405	2.62802	1.39398	ref|XP_002887761.1| hypothetical protein ARALYDRAFT_477057 [Arab...		23SrRNApseudouridine(955/2504/2580)synthase.	GO:0019243 P "methylglyoxal catabolic process to D-lactate" GO:0008152	GO:0009982 F "pseudouridine synthase activity" GO:0016853	GO:0005739 C "mitochondrion" GO:0005622
C61077	19000000000	34.1453	ref|XP_002870332.1| hypothetical protein ARALYDRAFT_330097 [Arab...			GO:0007131 P "reciprocal meiotic recombination" GO:0006139	GO:0042803 F "protein homodimerization activity" GO:0005488	GO:0009507 C "chloroplast" GO:0005622
C61117	37900000000	35.1415	ref|XP_002513919.1| conserved hypothetical protein [Ricinus comm...
C95241	16600000000	33.9505	ref|XP_001948923.1| PREDICTED: similar to Sodium/potassium-trans...	Cardiac muscle contraction	Sodium/potassium-exchangingATPase.	GO:0002028 P "regulation of sodium ion transport" GO:0050789	GO:0019829 F "cation-transporting ATPase activity" GO:0005215	GO:0005737 C "cytoplasm" GO:0005622
scaffold2817	2.92902	1.55042	ref|XP_002892853.1| ATPDR7/PDR7 [Arabidopsis lyrata subsp. lyrat...	ABC transporters	Monosaccharide-transportingATPase.	GO:0031347 P "regulation of defense response" GO:0050789	GO:0015086 F "cadmium ion transmembrane transporter activity" GO:0005215	GO:0005886 C "plasma membrane" GO:0016020
C61601	19000000000	34.1453	ref|XP_001950005.1| PREDICTED: similar to CG13390 CG13390-PA [Ac...			GO:0006184 P "GTP catabolic process" GO:0006139	GO:0003924 F "GTPase activity" GO:0003824	GO:0005829 C "cytosol" GO:0005622
C61789	19000000000	34.1453	ref|NP_001190369.1| ARM repeat-containing protein-like protein [...
C61959	19000000000	34.1453	gb|ABW81031.1| LTRGag-pol-polymerase 3 [Arabidopsis lyrata subsp...		RNA-directedDNApolymerase.
C61999	19000000000	34.1453	ref|XP_002865959.1| predicted protein [Arabidopsis lyrata subsp....			GO:0006355 P "regulation of transcription, DNA-dependent" GO:0050789		GO:0005634 C "nucleus" GO:0005622
C62033	19000000000	34.1453	ref|NP_189971.1| uncharacterized protein [Arabidopsis thaliana] ...
C62111	18800000000	34.13	ref|XP_002881988.1| armadillo/beta-catenin repeat family protein...			GO:0048527 P "lateral root development" GO:0007275	GO:0005515 F "protein binding" GO:0005488	GO:0005634 C "nucleus" GO:0005622
C62123	18800000000	34.13	ref|NP_001190295.1| lateral root primordium protein-like protein...
C62219	18800000000	34.13	ref|XP_001944559.1| PREDICTED: similar to Probable DNA-directed ...
C62383	37700000000	35.1338	ref|XP_002881120.1| GAUT5/LGT5 [Arabidopsis lyrata subsp. lyrata...	Starch and sucrose metabolism	Polygalacturonate4-alpha-galacturonosyltransferase.	GO:0010289 P "homogalacturonan biosynthetic process" GO:0008152	GO:0047262 F "polygalacturonate 4-alpha-galacturonosyltransferase activity" GO:0016740	GO:0005794 C "Golgi apparatus" GO:0005622
C62539	37700000000	35.1338	ref|XP_002892384.1| hypothetical protein ARALYDRAFT_470736 [Arab...	Plant hormone signal transduction	Phosphoproteinphosphatase.	GO:0009738 P "abscisic acid mediated signaling pathway" GO:0050789	GO:0004722 F "protein serine/threonine phosphatase activity" GO:0003824	GO:0009536 C "plastid" GO:0005622
scaffold35939	13.0183	3.70247	ref|XP_002894676.1| hypothetical protein ARALYDRAFT_474842 [Arab...
C62695	18800000000	34.13	ref|NP_196311.1| probably inactive leucine-rich repeat receptor-...	Plant hormone signal transduction	Non-specificserine/threonineproteinkinase.	GO:0046777 P "protein autophosphorylation" GO:0008152	GO:0004674 F "protein serine/threonine kinase activity" GO:0016740	GO:0005886 C "plasma membrane" GO:0016020
C62795	18800000000	34.13	ref|XP_002892870.1| hydrolase, alpha/beta fold family protein [A...	Chloroalkane and chloroalkene degradation	Solubleepoxidehydrolase.	GO:0046839 P "phospholipid dephosphorylation" GO:0008152	GO:0000287 F "magnesium ion binding" GO:0005488
scaffold12460	24300000000	34.5002	ref|XP_002867295.1| hypothetical protein ARALYDRAFT_491583 [Arab...
C62907	37700000000	35.1338	ref|NP_179338.1| Aluminium activated malate transporter family p...			GO:0006863 P "purine base transport" GO:0006810	GO:0015140 F "malate transmembrane transporter activity" GO:0005215	GO:0005774 C "vacuolar membrane" GO:0016020
C63077	18800000000	34.13	ref|XP_001951049.1| PREDICTED: similar to RNA (guanine-9-)-methy...		tRNA(guanine(9)-N(1))-methyltransferase.	GO:0030488 P "tRNA methylation" GO:0006139	GO:0005515 F "protein binding" GO:0005488	GO:0005739 C "mitochondrion" GO:0005622
C63129	18800000000	34.13	gb|AFP61974.1| EGF domain protein [Musca domestica]
C71473	18300000000	34.0911	ref|XP_002874692.1| hypothetical protein ARALYDRAFT_489973 [Arab...
C63199	18800000000	34.13	ref|XP_002870010.1| hypothetical protein ARALYDRAFT_492966 [Arab...
C63407	18800000000	34.13	ref|XP_002870709.1| binding protein [Arabidopsis lyrata subsp. l...			GO:0000966 P "RNA 5{prime}-end processing" GO:0006139	GO:0003723 F "RNA binding" GO:0005488	GO:0005739 C "mitochondrion" GO:0005622
C63471	18800000000	34.13	ref|XP_002893687.1| hypothetical protein ARALYDRAFT_473368 [Arab...			GO:0009556 P "microsporogenesis" GO:0007275	GO:0008017 F "microtubule binding" GO:0005488	GO:0009524 C "phragmoplast" GO:0005622
scaffold41792	2.84615	1.50901	ref|XP_001949578.1| PREDICTED: similar to AGAP005962-PA [Acyrtho...	Purine metabolism	Adenylatecyclase.	GO:0010004 P "gastrulation involving germ band extension" GO:0007275	GO:0003779 F "actin binding" GO:0005488	GO:0005886 C "plasma membrane" GO:0016020
C63591	18800000000	34.13	ref|XP_002880543.1| hypothetical protein ARALYDRAFT_320214 [Arab...
C63617	18800000000	34.13	ref|NP_199893.1| nodulin MtN3-like protein [Arabidopsis thaliana...			GO:0015770 P "sucrose transport" GO:0006810	GO:0008515 F "sucrose transmembrane transporter activity" GO:0005215	GO:0005887 C "integral to plasma membrane" GO:0016020
C63627	2.72989	1.44885	ref|XP_002869654.1| hypothetical protein ARALYDRAFT_354208 [Arab...	Plant hormone signal transduction	Xyloglucan:xyloglucosyltransferase.	GO:0009741 P "response to brassinosteroid stimulus" GO:0050896	GO:0016762 F "xyloglucan:xyloglucosyl transferase activity" GO:0016740	GO:0005618 C "cell wall" GO:0005623
C63939	18700000000	34.1223	ref|XP_002881770.1| hypothetical protein ARALYDRAFT_903451 [Arab...			GO:0009944 P "polarity specification of adaxial/abaxial axis" GO:0007275	GO:0005515 F "protein binding" GO:0005488	GO:0005737 C "cytoplasm" GO:0005622
C63995	18700000000	34.1223	ref|NP_195745.1| alpha 1,4-glycosyltransferase family protein [A...
C64237	18700000000	34.1223	ref|XP_002882254.1| immediate-early fungal elicitor family prote...			GO:0009693 P "ethylene biosynthetic process" GO:0008152		GO:0005622 C "intracellular" GO:0005622
C64307	18700000000	34.1223	ref|XP_002887444.1| hypothetical protein ARALYDRAFT_476400 [Arab...			GO:0010228 P "vegetative to reproductive phase transition of meristem" GO:0007275	GO:0005515 F "protein binding" GO:0005488	GO:0000781 C "chromosome, telomeric region" GO:0005622
C64371	56100000000	35.7073	dbj|BAD95244.1| hypothetical protein [Arabidopsis thaliana]	RNA transport	RibonucleaseZ.	GO:0001558 P "regulation of cell growth" GO:0050789	GO:0042781 F "3{prime}-tRNA processing endoribonuclease activity" GO:0003824	GO:0005739 C "mitochondrion" GO:0005622
C64505	18700000000	34.1223	ref|NP_566982.1| thioredoxin-like 3-3 [Arabidopsis thaliana] >gi...		Thioredoxin-disulfidereductase.	GO:0000280 P "nuclear division" GO:0009987	GO:0016671 F "oxidoreductase activity, acting on a sulfur group of donors, disulfide as acceptor" GO:0016491	GO:0005886 C "plasma membrane" GO:0016020
C64709	18700000000	34.1223	ref|NP_178168.1| nodulin family protein [Arabidopsis thaliana] >...
C64713	18700000000	34.1223	ref|XP_002890459.1| hypothetical protein ARALYDRAFT_472412 [Arab...			GO:0000089 P "mitotic metaphase" GO:0009987	GO:0043515 F "kinetochore binding" GO:0005488	GO:0005615 C "extracellular space" GO:0005576
C65245	18700000000	34.1223	gb|AAM91573.1| exonuclease-like protein [Arabidopsis thaliana]	Ribosome biogenesis in eukaryotes
C65247	37400000000	35.1223	ref|XP_002874640.1| predicted protein [Arabidopsis lyrata subsp....			GO:0006184 P "GTP catabolic process" GO:0006139	GO:0003924 F "GTPase activity" GO:0003824	GO:0005730 C "nucleolus" GO:0005622
C65279	37400000000	35.1223	ref|XP_002884288.1| ATHB20 [Arabidopsis lyrata subsp. lyrata] >g...			GO:0009733 P "response to auxin stimulus" GO:0050896	GO:0043565 F "sequence-specific DNA binding" GO:0005488
C65555	37400000000	35.1223	emb|CAB87697.1| putative protein [Arabidopsis thaliana]			GO:0032871 P "regulation of karyogamy" GO:0050789	GO:0008569 F "minus-end-directed microtubule motor activity" GO:0003774	GO:0005816 C "spindle pole body" GO:0005622
C65757	56100000000	35.7073	gb|ABD64944.1| hypothetical protein 24.t00022 [Brassica oleracea]
scaffold34545	2.74061	1.4545	ref|NP_198113.2| protein ALWAYS EARLY 1 [Arabidopsis thaliana] >...			GO:0045492 P "xylan biosynthetic process" GO:0008152	GO:0005515 F "protein binding" GO:0005488	GO:0005730 C "nucleolus" GO:0005622
C65799	74800000000	36.1223	ref|XP_002888196.1| hypothetical protein ARALYDRAFT_475351 [Arab...	Plant-pathogen interaction		GO:0009416 P "response to light stimulus" GO:0050896	GO:0005515 F "protein binding" GO:0005488	GO:0005886 C "plasma membrane" GO:0016020
scaffold16519	3.18692	1.67216	ref|XP_002882746.1| hypothetical protein ARALYDRAFT_478522 [Arab...
C66065	18600000000	34.1146	ref|XP_002884146.1| hypothetical protein ARALYDRAFT_319811 [Arab...					GO:0005777 C "peroxisome" GO:0005622
C66111	2.27217	1.18407	gb|AFK38169.1| unknown [Medicago truncatula]
C66159	18600000000	34.1146	gb|AAB70432.1| EST gb|ATTS0956 comes from this gene [Arabidopsis...			GO:0048767 P "root hair elongation" GO:0030154		GO:0005774 C "vacuolar membrane" GO:0016020
C66465	18600000000	34.1146	ref|XP_001946435.1| PREDICTED: similar to CG4733-PA [Acyrthosiph...	mRNA surveillance pathway		GO:0006470 P "protein dephosphorylation" GO:0008152	GO:0008601 F "protein phosphatase type 2A regulator activity" GO:0030234	GO:0000159 C "protein phosphatase type 2A complex" GO:0005622
C76841	17800000000	34.0512	ref|NP_566159.1| senescence-related protein [Arabidopsis thalian...		Glycerophosphodiesterphosphodiesterase.	GO:0046475 P "glycerophospholipid catabolic process" GO:0008152	GO:0047389 F "glycerophosphocholine phosphodiesterase activity" GO:0003824	GO:0005737 C "cytoplasm" GO:0005622
C66625	18600000000	34.1146	ref|NP_177077.3| squamosa promoter-binding-like protein 6 [Arabi...			GO:0006355 P "regulation of transcription, DNA-dependent" GO:0050789
[truncated: 2,154 more rows]

## Sheet: B
Transcript_ID	Differential_Expression	log2_fold_change	BLAST	KEGG	EC	GO_P	GO_F	GO_C
[truncated: 3,874 more rows]

## Sheet: C
Transcript_ID	Differential_Expression	log2_fold_change	BLAST	KEGG	EC	GO_P	GO_F	GO_C
[truncated: 3,667 more rows]
