# Supplementary material for: Transcriptome and Co-Expression Network Analyses Identify Key Genes Regulating Nitrogen Use Efficiency in Brassica juncea L
Source: Sci Rep. 2018 May 10;8:7451. doi: 10.1038/s41598-018-25826-6 (PMC5945678; doi:10.1038/s41598-018-25826-6)
Supplement: Supplementary file 8 — Supplementary Table S7 [file 41598_2018_25826_MOESM8_ESM.xlsx]

## Sheet: Supplementary Table S7
Supplementary Table S7: Differentially expressed genes (DEGs) between the cultivars under similar conditions.

## Sheet: PB_vs_PJK
			Comparative samples	Overexpressed	Downregulated	No change
			PB1 vs. PJK22	3363	3311	18726
			PB2 vs. PJK23	6396	2083	16921
			PB3 vs. PJK24	4378	2332	18690
			PB4 vs. PJK25	5731	2897	16772
			PB5 vs. PJK26	5361	4229	15810
			PB6 vs. PJK27	3783	3053	18564
			PB7 vs. PJK28	3505	2279	19616
			PB8 vs. PJK29	2206	4120	19074
			PB9 vs. PJK30	7321	3200	14879
			PB10 vs.PJK31	2491	4185	18724
			PB11 vs. PJK32	3148	4845	17407
			PB12 vs. PJK33	4957	2006	18437
			PB13 vs. PJK34	3570	1889	19941
			PB14 vs.PJK35	2520	5110	17770
			PB15 vs. PJK36	2163	2890	20347
			PB16 vs. PJK37	2485	2225	20690
			PB17 vs. PJK38	1916	4800	18684
			PB18 vs. PJK39	2825	3374	19201
			PB19 vs. PJK40	3973	6517	14910
			PB20 vs. PJK41	2886	4194	18320
			PB21 vs. PJK42	2930	4335	18135
