# Supplementary material for: Transcriptome and Co-Expression Network Analyses Identify Key Genes Regulating Nitrogen Use Efficiency in Brassica juncea L
Source: Sci Rep. 2018 May 10;8:7451. doi: 10.1038/s41598-018-25826-6 (PMC5945678; doi:10.1038/s41598-018-25826-6)
Supplement: Supplementary file 9 — Supplementary Table S8 [file 41598_2018_25826_MOESM9_ESM.xlsx]

## Sheet: Supplementary Table S8
		Supplementary Table S8: Table showing list of potential genes of N-pathway for improving plant NUE.

## Sheet: Genes (NUE)
		Gene Family	Genes	Transcript I.D.	Description
		Nitrate transporters	NRT1.1	scaffold12811	Low affinity nitrate transporter
			NRT1.2	scaffold2660	Low affinity nitrate transporter
			NRT1.3	scaffold20641	Low affinity nitrate transporter
			NRT1.4	scaffold2597	Low affinity nitrate transporter
			NRT1.5	scaffold16301	Low affinity nitrate transporter
			NRT1.6	scaffold18106	Low affinity nitrate transporter
			NRT1.8	scaffold46317	Low affinity nitrate transporter
		Nitrate transporters	NRT2.1	scaffold20006	High affinity nitrate transporter
			NRT2.7	C352727	High affinity nitrate transporter
		Ammonium transporters	AMT1.1	scaffold1692	Ammonium transporter
			AMT1.2	scaffold37361	Ammonium transporter
			AMT2	scaffold16463	Ammonium transporter
		Nitrate reductase	NR1	scaffold42676	Nitrate reductase 1
			NR2	scaffold2759	Nitrate reductase 2
		Nitrite reductase	NIR	scaffold1950	Nitrite reductase
		Glutamine synthase	GS1.1	scaffold23371	Cytoplasmic glutamine synthase 1.1
			GS1.3	scaffold26225	Cytoplasmic glutamine synthase 1.2
			GS1.4	scaffold15484	Cytoplasmic glutamine synthase 1.3
			GS2	scaffold3293	Chloroplastic glutamate synthase
		Glutamate synthase	Fd-GOGAT	scaffold4634	Ferredoxin-Glutamate synthase
			NADH-GOGAT	scaffold22574	NADH-Glutamate synthase
		Glutamate dehydrogenase	GDH1	scaffold15624	Chloroplastic glutamate dehydrogenase 1
			GDH2	scaffold24304	Mitochondrial glutamate dehydrogenase 2
		Asparagine synthase	ASN1	scaffold21748	Asparagine synthase 1
			ASN2	scaffold31102	Asparagine synthase 2
			ASN3	scaffold43130	Asparagine synthase 3
			ASN4	scaffold26381	Asparagine synthase 4
		Alanine aminotransferase	ALaT	scaffold34208	Alanine aminotransferase
