# Supplementary material for: Transcriptome and Co-Expression Network Analyses Identify Key Genes Regulating Nitrogen Use Efficiency in Brassica juncea L
Source: Sci Rep. 2018 May 10;8:7451. doi: 10.1038/s41598-018-25826-6 (PMC5945678; doi:10.1038/s41598-018-25826-6)
Supplement: Supplementary file 10 — Supplementary Table S9 [file 41598_2018_25826_MOESM10_ESM.xlsx]

## Sheet: Supplementary Table S9 
Supplementary Table S9: List of genes present in nitrate responsive modules (A) darkred, (B) green, (C) royalblue, (D) yellow of PB and (E) blue module of PJK. TAIR ID of repspective genes are also provided in the table.

## Sheet: A
Darkred module
TSIDs	ID	Gene Name
C101221	AT5G40140	U-box domain-containing protein 40
C110989	AT4G17695	AT4G17695
C224979	AT5G44050	AT5G44050
C118745	AT4G11150	V-type proton ATPase subunit E1
scaffold13498	AT2G40120	AT2G40120
C134503	AT1G24100	N-hydroxythioamide S-beta-glucosyltransferase
scaffold26780	AT4G11900	AT4G11900
C138185	AT1G75510	AT1G75510
C138507	AT2G37260	WRKY transcription factor 44
C350199	AT5G47820	AT5G47820
C149903	AT5G24430	AT5G24430
scaffold23833	AT5G50820	AT5G50820
scaffold39817	AT1G77020	AT1G77020
C159297	AT4G34050	Probable caffeoyl-CoA O-methyltransferase At4g34050
scaffold12610	AT1G80050	Adenine phosphoribosyltransferase 2
C162855	AT5G47820	AT5G47820
C166245	AT2G39940	Coronatine-insensitive protein 1
C167443	AT2G38300	AT2G38300
scaffold31353	AT1G20260	V-type proton ATPase subunit B3
C207941	AT1G35160	14-3-3-like protein GF14 phi
C178287	AT2G22240	Inositol-3-phosphate synthase isozyme 2
C180543	AT4G34050	Probable caffeoyl-CoA O-methyltransferase At4g34050
C346253	AT4G28480	AT4G28480
C202737	AT3G51030	Thioredoxin H-type 1
C209717	AT1G27380	AT1G27380
C210169	AT4G11150	V-type proton ATPase subunit E1
C220667	AT3G05490	AT3G05490
scaffold4323	AT1G04690	AT1G04690
C232511	AT5G11930	Glutaredoxin-C10
C243817	AT2G22000	Elicitor peptide 6
C244329	AT3G24170	Glutathione reductase, cytosolic; Protein gamma response 1
C247127	AT2G41530	S-formylglutathione hydrolase
C247907	AT2G37100	AT2G37100
C292977	AT4G26710	AT4G26710
C258513	AT3G05490	AT3G05490
C251853	AT5G24430	AT5G24430
C267423	AT5G51350	AT5G51350
C283233	AT1G29550	Putative eukaryotic translation initiation factor 4E-4
scaffold37202	AT2G43020	Probable polyamine oxidase 2
C292183	AT3G58550	AT3G58550
scaffold21285	AT3G44550	AT3G44550
C315771	AT1G70840	MLP-like protein 31
scaffold17592	AT5G64350	Peptidyl-prolyl isomerase FKBP12
C304891	AT1G27380	AT1G27380
C307657	AT1G35160	14-3-3-like protein GF14 phi
C311853	AT1G66390	Transcription factor MYB90
scaffold8890	AT5G17220	AT5G17220
C317363	AT2G35120	AT2G35120
C31761	AT5G64350	Peptidyl-prolyl isomerase FKBP12
C318937	AT2G44690	Rac-like GTP-binding protein ARAC9
scaffold22756	AT2G35120	AT2G35120
C321369	AT1G08830	Superoxide dismutase [Cu-Zn]
C324937	AT1G08830	Superoxide dismutase [Cu-Zn]
scaffold5530	AT1G70840	MLP-like protein 31
C331717	AT1G08830	Superoxide dismutase [Cu-Zn]
C334423	AT3G63120	Cyclin-U3-1
C336071	AT1G24625	Zinc finger protein 7
C337969	AT5G65020	Annexin D2
C342541	AT2G22090	AT2G22090
C343037	AT2G41530	S-formylglutathione hydrolase
scaffold13730	AT3G29200	Chorismate mutase, chloroplastic
C347915	AT4G28480	AT4G28480
C348015	AT1G54040	Epithiospecifier protein
C349225	AT1G54040	Epithiospecifier protein
C350427	AT1G48420	AT1G48420
C350677	AT4G14090	Anthocyanin 5-O-glucosyltransferase
C351383	AT4G30935	Probable WRKY transcription factor 32
C351757	AT1G54040	Epithiospecifier protein
scaffold35316	AT4G17880	Transcription factor MYC4
scaffold24596	AT2G23000	Serine carboxypeptidase-like 10
C352987	AT5G44050	AT5G44050
C355223	AT2G22240	Inositol-3-phosphate synthase isozyme 2
C355299	AT4G00490	AT3G49670; AT4G00490
C355575	AT3G21070	NAD(H) kinase 1
C356303	AT2G39940	Coronatine-insensitive protein 1
C356437	AT2G27230	AT2G27230
C61969	AT4G11900	AT4G11900
C68057	AT1G66950	AT1G66950
C68279	AT1G66950	AT1G66950
scaffold17256	AT4G37250	AT4G37250
C83059	AT2G22240	Inositol-3-phosphate synthase isozyme 2
C88449	AT2G36670	AT2G36670
C90627	AT2G21340	AT2G21340
CL102Contig1	AT4G34050	Probable caffeoyl-CoA O-methyltransferase At4g34050
CL139Contig1	AT2G20360	AT2G20360
CL139Contig2	AT2G20360	AT2G20360
CL186Contig1	AT2G22240	Inositol-3-phosphate synthase isozyme 2
CL1886Contig1	AT3G44550	AT3G44550
CL2799Contig1	AT3G21070	NAD(H) kinase 1
CL65Contig1	AT5G47820	AT5G47820
scaffold45978	AT5G63940	AT5G63940
scaffold10290	AT1G18640	Phosphoserine phosphatase, chloroplastic
scaffold11055	AT3G17730	AT3G17730
scaffold25450	AT1G49300	AT1G49300
scaffold12380	AT1G78360	AT1G78360
scaffold13052	AT5G40140	U-box domain-containing protein 40
scaffold13093	AT3G48670	AT3G48670
scaffold13568	AT1G01220	AT1G01220
scaffold13940	AT1G20260	V-type proton ATPase subunit B3
scaffold14515	AT3G26180	Cytochrome P450 71B20
scaffold15382	AT5G11930	Glutaredoxin-C10
scaffold15484	AT5G16570	Glutamine synthetase cytosolic isozyme 1-4
scaffold28630	AT1G68710	Putative phospholipid-transporting ATPase 9
scaffold17609	AT5G56890	AT5G56890
scaffold1851	AT1G18640	Phosphoserine phosphatase, chloroplastic
scaffold18647	AT2G22240	Inositol-3-phosphate synthase isozyme 2
scaffold18790	AT5G44050	AT5G44050
scaffold45859	AT2G03090	Expansin-A15
scaffold20963	AT1G68530	3-ketoacyl-CoA synthase 6
scaffold2152	AT1G53310	Phosphoenolpyruvate carboxylase 1
scaffold21657	AT4G37250	AT4G37250
scaffold22269	AT2G27230	AT2G27230
scaffold22755	AT2G11810	Monogalactosyldiacylglycerol synthase 3, chloroplastic
scaffold23199	AT4G22880	Leucoanthocyanidin dioxygenase
scaffold23678	AT3G21070	NAD(H) kinase 1
scaffold23707	AT5G24430	AT5G24430
scaffold23839	AT1G73590	Auxin efflux carrier component 1
scaffold23841	AT1G73590	Auxin efflux carrier component 1
scaffold2462	AT1G51500	AT1G51500
scaffold25045	AT5G48800	BTB/POZ domain-containing protein At5g48800
scaffold25083	AT4G30935	Probable WRKY transcription factor 32
scaffold25136	AT2G36670	AT2G36670
scaffold40050	AT1G66390	Transcription factor MYB90
scaffold26337	AT3G14180	AT3G14180
scaffold26610	AT3G51895	Sulfate transporter 3.1
scaffold26821	AT5G03150	Zinc finger protein JACKDAW
scaffold26907	AT5G16570	Glutamine synthetase cytosolic isozyme 1-4
scaffold27803	AT2G17380	AT2G17380
scaffold27810	AT3G29590	AT3G29590
scaffold28106	AT1G67080	AT1G67080
scaffold28107	AT1G67080	AT1G67080
scaffold28164	AT2G38090	AT2G38090
scaffold28202	AT5G54750	AT5G54750
scaffold28240	AT1G68530	3-ketoacyl-CoA synthase 6
scaffold28541	AT2G16750	AT2G16750
scaffold28758	AT1G29550	Putative eukaryotic translation initiation factor 4E-4
scaffold44932	AT1G28580	GDSL esterase/lipase At1g28580
scaffold29244	AT3G44550	AT3G44550
scaffold29344	AT3G50630	Cyclin-dependent kinase inhibitor 2
scaffold29919	AT3G02020	Aspartokinase 3, chloroplastic
scaffold30070	AT4G38620	Transcription repressor MYB4
scaffold30144	AT4G17695	AT4G17695
scaffold30381	AT4G11150	V-type proton ATPase subunit E1
scaffold30902	AT4G11150	V-type proton ATPase subunit E1
scaffold31590	AT1G32770	NAC domain-containing protein 12
scaffold31679	AT1G03930	Adenosine kinase 1; Adenylate kinase 1
scaffold31680	AT1G03930	Adenosine kinase 1; Adenylate kinase 1
scaffold32215	AT4G28630	AT4G28630; AT3G19960
scaffold32278	AT5G57210	AT5G57210
scaffold33006	AT2G41530	S-formylglutathione hydrolase
scaffold43027	AT1G18640	Phosphoserine phosphatase, chloroplastic
scaffold34501	AT2G38090	AT2G38090
scaffold34571	AT1G77330	AT1G77330
scaffold34794	AT1G28580	GDSL esterase/lipase At1g28580
scaffold3520	AT2G20360	AT2G20360
scaffold35588	AT1G62360	Homeobox protein SHOOT MERISTEMLESS
scaffold360	AT5G42800	Dihydroflavonol-4-reductase
scaffold8006	AT4G29080	Auxin-responsive protein IAA27
scaffold36610	AT3G51895	Sulfate transporter 3.1
scaffold36859	AT1G08830	Superoxide dismutase [Cu-Zn]
scaffold36860	AT1G08830	Superoxide dismutase [Cu-Zn]
scaffold3694	AT5G54750	AT5G54750
scaffold38260	AT1G75510	AT1G75510
scaffold38651	AT3G03120	AT3G03120
scaffold40674	AT2G31280	AT2G31280
scaffold40675	AT2G31280	AT2G31280
scaffold40858	AT4G14090	Anthocyanin 5-O-glucosyltransferase
scaffold40890	AT3G50630	Cyclin-dependent kinase inhibitor 2
scaffold41299	AT4G22050	AT4G22050
scaffold41501	AT2G22240	Inositol-3-phosphate synthase isozyme 2
scaffold41849	AT3G52880	Probable monodehydroascorbate reductase, cytoplasmic isoform 3
scaffold42744	AT1G66390	Transcription factor MYB90
scaffold43065	AT3G52880	Probable monodehydroascorbate reductase, cytoplasmic isoform 3
scaffold4309	AT3G24170	Glutathione reductase, cytosolic; Protein gamma response 1
scaffold43159	AT5G65020	Annexin D2
scaffold43313	AT4G39350	Cellulose synthase A catalytic subunit 2 [UDP-forming]
scaffold43434	AT1G28580	GDSL esterase/lipase At1g28580
scaffold43655	AT2G22090	AT2G22090
scaffold43709	AT2G47860	AT2G47860
scaffold44022	AT4G34050	Probable caffeoyl-CoA O-methyltransferase At4g34050
scaffold44293	AT1G52310	AT1G52310
scaffold44317	AT4G38620	Transcription repressor MYB4
scaffold44519	AT5G40660	AT5G40660
scaffold44557	AT1G18640	Phosphoserine phosphatase, chloroplastic
scaffold44754	AT1G35160	14-3-3-like protein GF14 phi
scaffold45666	AT4G22880	Leucoanthocyanidin dioxygenase
scaffold45982	AT3G29200	Chorismate mutase, chloroplastic
scaffold46124	AT3G44550	AT3G44550
scaffold6259	AT1G24100	N-hydroxythioamide S-beta-glucosyltransferase
scaffold6696	AT2G21340	AT2G21340
scaffold7754	AT1G11340	AT1G11340
scaffold8889	AT5G17220	AT5G17220
scaffold9365	AT5G07990	Flavonoid 3'-monooxygenase
scaffold9366	AT5G07990	Flavonoid 3'-monooxygenase
scaffold9379	AT3G25710	Transcription factor AIG1
scaffold9382	AT3G25710	Transcription factor AIG1
scaffold9499	AT5G51350	AT5G51350
scaffold9788	AT5G63940	AT5G63940

## Sheet: B
Green module
TSIDs	ID	Gene Name
scaffold19657	AT1G55860	E3 ubiquitin-protein ligase UPL1
C106129	AT2G21330	Probable fructose-bisphosphate aldolase 1, chloroplastic
scaffold26459	AT3G61570	Golgin candidate 3
C110345	AT1G56210	AT1G56210
scaffold21997	AT5G37790	AT5G37790
scaffold9178	AT1G36160	AT1G36160
scaffold14573	AT3G19840	AT3G19840
C115301	AT1G12680	Serine/threonine-protein kinase PEPKR2
C118767	AT4G01660	AT4G01660; AT4G04770
C121183	AT3G19490	AT3G19490
scaffold22865	AT3G01460	AT3G01460
C128663	AT1G60470	AT1G60470
C132653	AT2G29650	Sodium-dependent phosphate transport protein 1, chloroplastic
C140033	AT4G16610	AT4G16610
C141069	AT3G13730	AT3G13730
C287991	AT1G19700	BEL1-like homeodomain protein 10
C148799	AT2G32250	Protein FAR1-RELATED SEQUENCE 2
C150563	AT1G50480	Formate--tetrahydrofolate ligase
C153167	AT4G37270	Putative cadmium/zinc-transporting ATPase HMA1, chloroplastic
C222283	AT3G21890	AT3G21890
scaffold35606	AT5G64330	Root phototropism protein 3
scaffold3579	AT4G21710	DNA-directed RNA polymerase II subunit RPB2
scaffold8795	AT3G04870	Zeta-carotene desaturase, chloroplastic/chromoplastic
C158529	AT3G56940	Magnesium-protoporphyrin IX monomethyl ester [oxidative] cyclase, chloroplastic
C159859	AT2G30360	CBL-interacting serine/threonine-protein kinase 11
C160893	AT3G15060	AT3G15060
C162179	AT2G02020	AT2G02020
scaffold31572	AT3G02260	AT3G02260
C164129	AT2G21330	Probable fructose-bisphosphate aldolase 1, chloroplastic
C172357	AT1G62020	Coatomer subunit alpha-1
C168549	AT1G62020	Coatomer subunit alpha-1
scaffold29725	AT5G16560	AT5G16560
C172623	AT2G17900	Histone-lysine N-methyltransferase ASHR1
C174935	AT1G12680	Serine/threonine-protein kinase PEPKR2
C176415	AT1G26670	Vesicle transport v-SNARE 12
C178287	AT2G22240	Inositol-3-phosphate synthase isozyme 2
scaffold39477	AT3G21690	AT3G21690
C178387	AT1G55860	E3 ubiquitin-protein ligase UPL1
C179179	AT2G41220	Ferredoxin-dependent glutamate synthase 2, chloroplastic
scaffold6980	AT3G19490	AT3G19490
C200423	AT3G19840	AT3G19840
C203975	AT1G02130	Ras-related protein RABD2A
scaffold45615	AT4G35450	Ankyrin repeat domain-containing protein 2
C214127	AT4G21710	DNA-directed RNA polymerase II subunit RPB2
C216471	AT5G18210	AT5G18210
C218899	AT1G10350	AT1G10350
C235309	AT3G01460	AT3G01460
scaffold12568	AT4G33080	AT4G33080
scaffold3077	AT2G02560	AT2G02560
C232511	AT5G11930	Glutaredoxin-C10
C232643	AT1G07670	Calcium-transporting ATPase 4, endoplasmic reticulum-type
C318499	AT2G21270	AT2G21270
C234109	AT1G17410	AT1G17410
C242733	AT1G78000	Sulfate transporter 1.2
scaffold39346	AT1G76320	Protein FAR1-RELATED SEQUENCE 4
C250695	AT1G60200	AT1G60200
scaffold41601	AT5G23570	Protein SUPPRESSOR OF GENE SILENCING 3
scaffold13066	AT3G24120	AT3G24120
C256903	AT5G45400	AT5G45400
C290149	AT1G10350	AT1G10350
C260177	AT5G65670	Auxin-responsive protein IAA9
scaffold42614	AT3G26570	Inorganic phosphate transporter 2-1, chloroplastic
scaffold17547	AT4G12300	AT4G12300
C267423	AT5G51350	AT5G51350
scaffold20835	AT1G72300	Tyrosine-sulfated glycopeptide receptor 1
C354459	AT5G62700	Tubulin beta-2/beta-3 chain
C272565	AT4G37270	Putative cadmium/zinc-transporting ATPase HMA1, chloroplastic
scaffold35925	AT4G14600	Bet1-like protein At4g14600
scaffold21798	AT5G05570	AT5G05570
scaffold560	AT2G21300	AT2G21300
C281245	AT5G13820	TATA-box-binding protein 1
C285531	AT1G02680	AT1G02680
C286099	AT5G11260	Transcription factor HY5
C289707	AT3G24500	Multiprotein-bridging factor 1c
C291841	AT1G62020	Coatomer subunit alpha-1
C297827	AT4G02260	AT4G02260
scaffold978	AT4G02260	AT4G02260
C304263	AT1G55860	E3 ubiquitin-protein ligase UPL1
C305157	AT1G70830	MLP-like protein 28
C306135	AT3G20230	AT3G20230
C306171	AT1G68660	AT1G68660
C311097	AT5G11260	Transcription factor HY5
C308173	AT1G08810	AT1G08810
scaffold38246	AT1G70830	MLP-like protein 28
C356019	AT1G60420	AT1G60420
C310829	AT3G22840	AT3G22840
scaffold921	AT3G25110	AT3G25110
C314061	AT1G50170	AT1G50170
C314393	AT5G08590	Serine/threonine-protein kinase SRK2G
C314691	AT4G38910	AT4G38910
C316117	AT1G70880	AT1G70880
C317927	AT5G41240	AT5G41240
C318291	AT1G36160	AT1G36160
C318397	AT5G65670	Auxin-responsive protein IAA9
scaffold28917	AT2G39960	Probable signal peptidase complex subunit 2
C319435	AT3G20230	AT3G20230
C320041	AT1G17170	AT1G17170
C322447	AT1G50170	AT1G50170
C324837	AT2G32850	AT2G32850
C337055	AT2G37920	AT2G37920
scaffold33566	AT3G17100	Transcription factor bHLH147
C326135	AT3G17100	Transcription factor bHLH147
C331961	AT3G01170	AT3G01170
C327605	AT3G15060	AT3G15060
C327731	AT4G35270	AT4G35270
C328171	AT4G30210	AT4G30210
scaffold35914	AT2G02820	AT2G02820
scaffold17315	AT5G18480	AT5G18480
C329701	AT1G17170	AT1G17170
C347077	AT5G42520	AT5G42520
C332831	AT1G26670	Vesicle transport v-SNARE 12
C333139	AT1G08810	AT1G08810
C333527	AT5G24270	Calcineurin B-like protein 4
C334547	AT3G17100	Transcription factor bHLH147
scaffold32292	AT4G38910	AT4G38910
C33575	AT2G32700	AT2G32700
C338977	AT5G48850	AT5G48850
scaffold924	AT3G25110	AT3G25110
scaffold6292	AT4G36250	Aldehyde dehydrogenase family 3 member F1
scaffold3956	AT2G37770	AT2G37770
C341055	AT3G50820	Oxygen-evolving enhancer protein 1-2, chloroplastic
scaffold26184	AT5G67580	AT5G67580
C343987	AT3G16150	Probable isoaspartyl peptidase/L-asparaginase 2
C344653	AT2G16070	AT2G16070
scaffold32768	AT4G40060	Homeobox-leucine zipper protein ATHB-16
scaffold24646	AT1G77000	F-box/LRR-repeat protein 5
scaffold13730	AT3G29200	Chorismate mutase, chloroplastic
C345877	AT2G18860	AT2G18860
C346925	AT1G17745	D-3-phosphoglycerate dehydrogenase, chloroplastic
C347765	AT4G23570	AT4G23570
scaffold44390	AT3G01470	Homeobox-leucine zipper protein HAT5
C348803	AT1G76520	AT1G76520
C349095	AT5G65670	Auxin-responsive protein IAA9
C349693	AT2G40650	AT2G40650
C349759	AT2G24220	Probable purine permease 5
scaffold43916	AT5G42520	AT5G42520
scaffold25898	AT3G14020	Nuclear transcription factor Y subunit A-6
C353437	AT2G24590	AT2G24590
C353447	AT5G01920	AT5G01920
C353483	AT5G01920	AT5G01920
C353493	AT2G36880	S-adenosylmethionine synthetase 3
C353881	AT2G36880	S-adenosylmethionine synthetase 3
scaffold42736	AT5G13800	AT5G13800
C354915	AT1G52290	AT1G52290
C355223	AT2G22240	Inositol-3-phosphate synthase isozyme 2
C355913	AT5G36890	AT5G36890
C356323	AT2G32850	AT2G32850
scaffold2777	AT4G30210	AT4G30210
scaffold11040	AT1G60200	AT1G60200
C39929	AT3G56940	Magnesium-protoporphyrin IX monomethyl ester [oxidative] cyclase, chloroplastic
C41303	AT2G20990	AT2G20990
scaffold44306	AT1G08510	AT1G08510
scaffold28405	AT1G78910	RNA pseudourine synthase 3, mitochondrial
scaffold22503	AT5G22850	AT5G22850
C67731	AT1G23540	AT1G23540
C69089	AT3G05330	AT3G05330
C89967	AT2G41500	U4/U6 small nuclear ribonucleoprotein PRP4-like protein
scaffold45112	AT4G31140	Putative glucan endo-1,3-beta-glucosidase 5
C82021	AT3G05330	AT3G05330
C83059	AT2G22240	Inositol-3-phosphate synthase isozyme 2
C83323	AT1G74460	GDSL esterase/lipase At1g74460
C94019	AT2G41500	U4/U6 small nuclear ribonucleoprotein PRP4-like protein
C96399	AT4G21710	DNA-directed RNA polymerase II subunit RPB2
scaffold30145	AT2G45450	AT2G45450
CL1143Contig1	AT3G43920	AT3G43920
scaffold1027	AT1G52150	Homeobox-leucine zipper protein ATHB-15
CL134Contig1	AT1G68830	Serine/threonine-protein kinase SNT7, chloroplastic
CL1519Contig1	AT1G26470	AT1G26470
CL162Contig1	AT1G36160	AT1G36160
CL1677Contig1	AT3G13730	AT3G13730
CL186Contig1	AT2G22240	Inositol-3-phosphate synthase isozyme 2
CL2208Contig1	AT2G30360	CBL-interacting serine/threonine-protein kinase 11
CL2441Contig1	AT3G05640	Probable protein phosphatase 2C 34
CL251Contig1	AT5G08590	Serine/threonine-protein kinase SRK2G
CL265Contig1	AT3G02260	AT3G02260
CL2813Contig1	AT3G24120	AT3G24120
CL287Contig1	AT3G02260	AT3G02260
CL2Contig3	AT1G62020	Coatomer subunit alpha-1
CL345Contig1	AT2G21270	AT2G21270
CL378Contig1	AT3G56940	Magnesium-protoporphyrin IX monomethyl ester [oxidative] cyclase, chloroplastic
scaffold41586	AT1G12820	Protein AUXIN SIGNALING F-BOX 3
CL43Contig2	AT3G26570	Inorganic phosphate transporter 2-1, chloroplastic
CL558Contig1	AT3G56940	Magnesium-protoporphyrin IX monomethyl ester [oxidative] cyclase, chloroplastic
CL55Contig1	AT4G37270	Putative cadmium/zinc-transporting ATPase HMA1, chloroplastic
CL56Contig2	AT3G50820	Oxygen-evolving enhancer protein 1-2, chloroplastic
CL576Contig1	AT2G29650	Sodium-dependent phosphate transport protein 1, chloroplastic
CL7Contig2	AT2G21330	Probable fructose-bisphosphate aldolase 1, chloroplastic
scaffold10004	AT5G04290	AT5G04290
scaffold1023	AT1G52150	Homeobox-leucine zipper protein ATHB-15
scaffold10290	AT1G18640	Phosphoserine phosphatase, chloroplastic
scaffold1049	AT2G45660	MADS-box protein SOC1
scaffold10490	AT3G28730	FACT complex subunit SSRP1
scaffold31362	AT3G28730	FACT complex subunit SSRP1
scaffold11366	AT1G02130	Ras-related protein RABD2A
scaffold11367	AT1G02130	Ras-related protein RABD2A
scaffold11536	AT5G18480	AT5G18480
scaffold11574	AT5G11800	AT5G11800
scaffold11862	AT2G02560	AT2G02560
scaffold11929	AT5G49840	AT5G49840
scaffold32819	AT3G16180	AT3G16180
scaffold12154	AT4G24390	F-box protein FBX14
scaffold12202	AT5G03520	AT5G03520
scaffold12342	AT5G11800	AT5G11800
scaffold12663	AT3G57030	AT3G57030
scaffold28877	AT5G66770	Scarecrow-like protein 4
scaffold12794	AT1G17110	Ubiquitin carboxyl-terminal hydrolase 15
scaffold12795	AT1G17110	Ubiquitin carboxyl-terminal hydrolase 15
scaffold1285	AT2G37770	AT2G37770
scaffold29273	AT3G07560	AT3G07560
scaffold13126	AT3G19770	AT3G19770
scaffold13209	AT1G14460	AT1G14460
scaffold1324	AT3G25140	Glycosyltransferase QUASIMODO1
scaffold13309	AT1G32240	AT1G32240
scaffold13383	AT2G45660	MADS-box protein SOC1
scaffold2604	AT5G64340	Transcription factor SAC51
scaffold13767	AT3G55480	AT3G55480
scaffold13821	AT1G12680	Serine/threonine-protein kinase PEPKR2
scaffold13934	AT1G51720	AT1G51720
scaffold14011	AT2G41520	AT2G41520
scaffold143	AT5G65670	Auxin-responsive protein IAA9
scaffold24913	AT3G57800	Transcription factor bHLH60
scaffold14402	AT3G53340	Nuclear transcription factor Y subunit B-10
scaffold14476	AT2G36880	S-adenosylmethionine synthetase 3
scaffold14519	AT1G50480	Formate--tetrahydrofolate ligase
scaffold32501	AT5G13820	TATA-box-binding protein 1
scaffold14627	AT4G30210	AT4G30210
scaffold14703	AT3G10390	Lysine-specific histone demethylase 1 homolog 3
scaffold14705	AT3G10390	Lysine-specific histone demethylase 1 homolog 3
scaffold14726	AT4G35270	AT4G35270
scaffold14789	AT3G15090	AT3G15090
scaffold14893	AT2G02020	AT2G02020
scaffold149	AT2G28880	AT2G28880
scaffold15122	AT5G16560	AT5G16560
scaffold15194	AT5G13630	AT5G13630
scaffold15229	AT1G13220	AT1G13220
scaffold15262	AT1G55090	AT1G55090
scaffold1702	AT1G12840	V-type proton ATPase subunit C
scaffold15382	AT5G11930	Glutaredoxin-C10
scaffold15430	AT1G01520	AT1G01520
scaffold16026	AT3G15620	AT3G15620
scaffold1623	AT1G36160	AT1G36160
scaffold16301	AT1G32450	AT1G32450
scaffold39067	AT1G32450	AT1G32450
scaffold16515	AT1G02680	AT1G02680
scaffold16770	AT1G13220	AT1G13220
scaffold1700	AT1G12840	V-type proton ATPase subunit C
scaffold17086	AT1G55320	AT1G55320
scaffold17087	AT1G55320	AT1G55320
scaffold17201	AT4G24390	F-box protein FBX14
scaffold17262	AT5G46760	Transcription factor ATR2
scaffold17289	AT1G75390	AT1G75390
scaffold42535	AT3G04910	Serine/threonine-protein kinase WNK1
scaffold17468	AT2G29650	Sodium-dependent phosphate transport protein 1, chloroplastic
scaffold26059	AT1G07670	Calcium-transporting ATPase 4, endoplasmic reticulum-type
scaffold17650	AT3G12800	Peroxisomal 2,4-dienoyl-CoA reductase
scaffold17693	AT3G53720	AT3G53720
scaffold17713	AT3G53340	Nuclear transcription factor Y subunit B-10
scaffold17918	AT1G26470	AT1G26470
scaffold18007	AT2G24540	F-box protein AFR
scaffold45640	AT1G80010	Protein FAR1-RELATED SEQUENCE 8
scaffold1851	AT1G18640	Phosphoserine phosphatase, chloroplastic
scaffold18642	AT4G38170	Protein FAR1-RELATED SEQUENCE 9
scaffold18646	AT3G01470	Homeobox-leucine zipper protein HAT5
scaffold18647	AT2G22240	Inositol-3-phosphate synthase isozyme 2
scaffold18867	AT4G01070	Probable hydroquinone glucosyltransferase
scaffold19124	AT5G18480	AT5G18480
scaffold19132	AT1G55860	E3 ubiquitin-protein ligase UPL1
scaffold19514	AT2G02560	AT2G02560
scaffold19555	AT4G23100	Glutamate--cysteine ligase, chloroplastic
scaffold1970	AT2G27050	ETHYLENE INSENSITIVE 3-like 1 protein
scaffold20085	AT1G05900	AT1G05900
scaffold20110	AT1G05900	AT1G05900
scaffold20116	AT5G13530	E3 ubiquitin-protein ligase KEG
scaffold20117	AT5G13530	E3 ubiquitin-protein ligase KEG
scaffold20256	AT2G20990	AT2G20990
scaffold39931	AT2G32850	AT2G32850
scaffold42385	AT2G45690	AT2G45690
scaffold44727	AT1G19700	BEL1-like homeodomain protein 10
scaffold20360	AT2G32700	AT2G32700
scaffold39804	AT2G34940	Vacuolar-sorting receptor 5
scaffold22336	AT5G51230	Polycomb group protein EMBRYONIC FLOWER 2
scaffold20716	AT5G48850	AT5G48850
scaffold20717	AT5G48850	AT5G48850
scaffold20970	AT1G70830	MLP-like protein 28
scaffold21004	AT3G61570	Golgin candidate 3
scaffold21132	AT1G05380	AT1G05380
scaffold21249	AT4G01040	AT4G01040
scaffold21327	AT5G13630	AT5G13630
scaffold21599	AT3G51480	Glutamate receptor 3.6
scaffold2161	AT5G65670	Auxin-responsive protein IAA9
scaffold2163	AT5G65670	Auxin-responsive protein IAA9
scaffold2169	AT5G36890	AT5G36890
scaffold41759	AT3G22840	AT3G22840
scaffold22056	AT1G68920	Transcription factor bHLH49
scaffold22217	AT1G78000	Sulfate transporter 1.2
scaffold22341	AT3G12800	Peroxisomal 2,4-dienoyl-CoA reductase
scaffold45447	AT2G33610	SWI/SNF complex subunit SWI3B
scaffold22449	AT4G21710	DNA-directed RNA polymerase II subunit RPB2
scaffold22570	AT2G26140	Cell division protease ftsH homolog 4, mitochondrial
scaffold22613	AT1G68920	Transcription factor bHLH49
scaffold22790	AT3G09100	AT3G09100
scaffold23334	AT3G15090	AT3G15090
scaffold4820	AT2G19600	AT2G19600
scaffold23616	AT2G37770	AT2G37770
scaffold23719	AT3G19840	AT3G19840
scaffold24032	AT5G25830	GATA transcription factor 13
scaffold24215	AT3G05640	Probable protein phosphatase 2C 34
scaffold24332	AT5G10180	Sulfate transporter 2.1
scaffold24335	AT5G10180	Sulfate transporter 2.1
scaffold24334	AT5G10180	Sulfate transporter 2.1
scaffold31485	AT2G26140	Cell division protease ftsH homolog 4, mitochondrial
scaffold24565	AT1G01580	AT1G01580
scaffold2484	AT1G54610	Putative serine/threonine-protein kinase At1g54610
scaffold2485	AT1G54610	Putative serine/threonine-protein kinase At1g54610
scaffold24884	AT3G01910	Sulfite oxidase
scaffold24999	AT1G14790	AT1G14790
scaffold25162	AT2G41520	AT2G41520
scaffold25268	AT2G45660	MADS-box protein SOC1
scaffold25302	AT2G38020	AT2G38020
scaffold25417	AT2G32700	AT2G32700
scaffold25432	AT2G41500	U4/U6 small nuclear ribonucleoprotein PRP4-like protein
scaffold25472	AT3G15060	AT3G15060
scaffold46206	AT5G18480	AT5G18480
scaffold25792	AT1G75390	AT1G75390
scaffold26073	AT3G19510	Homeobox protein HAT3.1
scaffold26572	AT5G09740	MYST-like histone acetyltransferase 2
scaffold26610	AT3G51895	Sulfate transporter 3.1
scaffold26720	AT3G47290	Phosphoinositide phospholipase C 8
scaffold26860	AT3G25140	Glycosyltransferase QUASIMODO1
scaffold2689	AT3G28730	FACT complex subunit SSRP1
scaffold27017	AT1G62020	Coatomer subunit alpha-1
scaffold27036	AT3G44310	Nitrilase 1
scaffold27073	AT3G02260	AT3G02260
scaffold27117	AT2G32250	Protein FAR1-RELATED SEQUENCE 2
scaffold27160	AT1G31800	AT1G31800
scaffold27262	AT5G67580	AT5G67580
scaffold27218	AT2G41500	U4/U6 small nuclear ribonucleoprotein PRP4-like protein
scaffold39275	AT5G45400	AT5G45400
scaffold27890	AT4G40060	Homeobox-leucine zipper protein ATHB-16
scaffold27909	AT1G17745	D-3-phosphoglycerate dehydrogenase, chloroplastic
scaffold28076	AT5G13750	AT5G13750
scaffold28164	AT2G38090	AT2G38090
scaffold31859	AT5G22030	Ubiquitin carboxyl-terminal hydrolase 8
scaffold28437	AT3G25140	Glycosyltransferase QUASIMODO1
scaffold28582	AT3G47690	AT3G47690
scaffold28615	AT2G18730	AT2G18730
scaffold28802	AT4G12300	AT4G12300
scaffold28919	AT2G39960	Probable signal peptidase complex subunit 2
scaffold28955	AT4G24390	F-box protein FBX14
scaffold28964	AT4G14010	AT4G14010
scaffold29028	AT1G23200	Probable pectinesterase/pectinesterase inhibitor 6
scaffold29631	AT3G15090	AT3G15090
scaffold30045	AT2G28880	AT2G28880
scaffold30092	AT1G76520	AT1G76520
scaffold30270	AT5G50180	AT5G50180
scaffold30884	AT5G67385	AT5G67385
scaffold30895	AT5G64340	Transcription factor SAC51
scaffold40435	AT3G21700	AT3G21700
scaffold31630	AT5G03520	AT5G03520
scaffold31658	AT5G23570	Protein SUPPRESSOR OF GENE SILENCING 3
scaffold31829	AT5G18110	Eukaryotic translation initiation factor 4E type 3
scaffold32223	AT5G03520	AT5G03520
scaffold32294	AT4G38910	AT4G38910
scaffold32604	AT2G02820	AT2G02820
scaffold3273	AT1G32900	Probable granule-bound starch synthase 1, chloroplastic/amyloplastic
scaffold33221	AT4G11660	Heat stress transcription factor B-2b
scaffold33459	AT4G40060	Homeobox-leucine zipper protein ATHB-16
scaffold33548	AT2G03590	Ureide permease 1
scaffold33676	AT4G02590	Transcription factor UNE12
scaffold33702	AT1G31830	AT1G31830
scaffold43027	AT1G18640	Phosphoserine phosphatase, chloroplastic
scaffold3396	AT2G41220	Ferredoxin-dependent glutamate synthase 2, chloroplastic
scaffold34117	AT2G26580	Axial regulator YABBY 5
scaffold34257	AT2G30490	Trans-cinnamate 4-monooxygenase
scaffold34344	AT2G40650	AT2G40650
scaffold34501	AT2G38090	AT2G38090
scaffold3454	AT3G23430	Putative phosphate transporter 1
scaffold34746	AT5G41240	AT5G41240
scaffold34772	AT1G31600	AT1G31600
scaffold34787	AT3G59050	Polyamine oxidase 3
scaffold34797	AT2G30490	Trans-cinnamate 4-monooxygenase
scaffold36180	AT5G15310	AT5G15310
scaffold43719	AT5G18110	Eukaryotic translation initiation factor 4E type 3
scaffold35615	AT1G26670	Vesicle transport v-SNARE 12
scaffold35724	AT5G44180	AT5G44180
scaffold36082	AT1G65430	Probable E3 ubiquitin-protein ligase ARI8
scaffold36266	AT4G02590	Transcription factor UNE12
scaffold36544	AT4G01940	NifU-like protein 1, chloroplastic
scaffold36610	AT3G51895	Sulfate transporter 3.1
scaffold46140	AT3G50050	AT3G50050
scaffold36929	AT2G17900	Histone-lysine N-methyltransferase ASHR1
scaffold37175	AT3G21700	AT3G21700
scaffold37306	AT5G15830	AT5G15830
scaffold37307	AT5G15830	AT5G15830
scaffold37490	AT4G22756	AT4G22756
scaffold37648	AT4G01660	AT4G01660; AT4G04770
scaffold37649	AT4G01660	AT4G01660; AT4G04770
scaffold37809	AT2G35060	Potassium transporter 11
scaffold38014	AT3G21690	AT3G21690
scaffold45153	AT3G01910	Sulfite oxidase
scaffold38180	AT2G29650	Sodium-dependent phosphate transport protein 1, chloroplastic
scaffold38245	AT1G70830	MLP-like protein 28
scaffold38635	AT2G33170	AT2G33170
scaffold39154	AT1G12680	Serine/threonine-protein kinase PEPKR2
scaffold39304	AT5G51230	Polycomb group protein EMBRYONIC FLOWER 2
scaffold39371	AT4G21710	DNA-directed RNA polymerase II subunit RPB2
scaffold39442	AT4G16070	AT4G16070
scaffold39476	AT3G21690	AT3G21690
scaffold39513	AT4G13460	Probable histone-lysine N-methyltransferase, H3 lysine-9 specific SUVH9
scaffold39714	AT5G17230	Phytoene synthase, chloroplastic
scaffold39752	AT3G08650	AT3G08650
scaffold39795	AT1G74410	RING-H2 finger protein ATL1Q
scaffold39806	AT2G34940	Vacuolar-sorting receptor 5
scaffold3983	AT4G36220	Cytochrome P450 84A1
scaffold39834	AT2G39960	Probable signal peptidase complex subunit 2
scaffold40115	AT1G02130	Ras-related protein RABD2A
scaffold40265	AT5G63910	Probable prenylcysteine oxidase
scaffold40544	AT4G38910	AT4G38910
scaffold40708	AT2G01630	Putative glucan endo-1,3-beta-glucosidase 3
scaffold40979	AT1G76350	AT1G76350
scaffold41246	AT5G62700	Tubulin beta-2/beta-3 chain
scaffold41289	AT1G08510	AT1G08510
scaffold41412	AT1G62020	Coatomer subunit alpha-1
scaffold41497	AT2G45660	MADS-box protein SOC1
scaffold41501	AT2G22240	Inositol-3-phosphate synthase isozyme 2
scaffold41722	AT4G01070	Probable hydroquinone glucosyltransferase
scaffold41849	AT3G52880	Probable monodehydroascorbate reductase, cytoplasmic isoform 3
scaffold46203	AT1G72180	AT1G72180
scaffold42492	AT4G01070	Probable hydroquinone glucosyltransferase
scaffold4274	AT5G02180	AT5G02180
scaffold43065	AT3G52880	Probable monodehydroascorbate reductase, cytoplasmic isoform 3
scaffold4315	AT4G35800	DNA-directed RNA polymerase II subunit RPB1
scaffold43571	AT1G08510	AT1G08510
scaffold43572	AT1G08510	AT1G08510
scaffold43768	AT3G28730	FACT complex subunit SSRP1
scaffold44092	AT2G02820	AT2G02820
scaffold44126	AT5G56040	AT5G56040
scaffold44187	AT2G37770	AT2G37770
scaffold44267	AT2G30360	CBL-interacting serine/threonine-protein kinase 11
scaffold4440	AT3G43300	AT3G43300
scaffold44460	AT5G17230	Phytoene synthase, chloroplastic
scaffold44557	AT1G18640	Phosphoserine phosphatase, chloroplastic
scaffold44566	AT3G50080	F-box/LRR-repeat protein 16
scaffold44595	AT3G08650	AT3G08650
scaffold44604	AT4G25700	AT4G25700
scaffold44714	AT5G18110	Eukaryotic translation initiation factor 4E type 3
scaffold44804	AT1G14790	AT1G14790
scaffold45013	AT3G24490	AT3G24490
scaffold45152	AT4G25700	AT4G25700
scaffold45338	AT2G24590	AT2G24590
scaffold45454	AT2G30490	Trans-cinnamate 4-monooxygenase
scaffold45530	AT3G08650	AT3G08650
scaffold45569	AT2G29650	Sodium-dependent phosphate transport protein 1, chloroplastic
scaffold45738	AT1G12840	V-type proton ATPase subunit C
scaffold45800	AT1G05380	AT1G05380
scaffold4587	AT5G49810	Methionine S-methyltransferase
scaffold45940	AT5G13800	AT5G13800
scaffold45963	AT5G13630	AT5G13630
scaffold45982	AT3G29200	Chorismate mutase, chloroplastic
scaffold46036	AT5G02180	AT5G02180
scaffold46159	AT2G38460	AT2G38460
scaffold46381	AT5G11260	Transcription factor HY5
scaffold4725	AT5G09740	MYST-like histone acetyltransferase 2
scaffold4804	AT2G03150	AT2G03150
scaffold4823	AT2G19600	AT2G19600
scaffold5191	AT1G51720	AT1G51720
scaffold6298	AT2G36850	Callose synthase 10
scaffold6362	AT3G54860	Vacuolar protein sorting-associated protein 33 homolog
scaffold6629	AT3G09100	AT3G09100
scaffold6876	AT4G35800	DNA-directed RNA polymerase II subunit RPB1
scaffold7075	AT2G30490	Trans-cinnamate 4-monooxygenase
scaffold7110	AT5G15170	AT5G15170
scaffold7262	AT4G23100	Glutamate--cysteine ligase, chloroplastic
scaffold7263	AT4G23100	Glutamate--cysteine ligase, chloroplastic
scaffold7265	AT4G23100	Glutamate--cysteine ligase, chloroplastic
scaffold743	AT5G17230	Phytoene synthase, chloroplastic
scaffold747	AT5G17230	Phytoene synthase, chloroplastic
scaffold755	AT2G01910	AT2G01910
scaffold7660	AT2G45660	MADS-box protein SOC1
scaffold7805	AT3G01550	AT3G01550
scaffold7806	AT3G01550	AT3G01550
scaffold7908	AT5G11800	AT5G11800
scaffold8477	AT4G14070	AT4G14070
scaffold891	AT1G59640	Transcription factor BPE
scaffold8960	AT5G17230	Phytoene synthase, chloroplastic
scaffold8971	AT3G25140	Glycosyltransferase QUASIMODO1
scaffold8974	AT5G11710	AT5G11710
scaffold920	AT3G25110	AT3G25110
scaffold9290	AT3G08910	AT3G08910
scaffold9291	AT3G08910	AT3G08910
scaffold9499	AT5G51350	AT5G51350
scaffold9636	AT1G31050	Transcription factor bHLH111
scaffold9680	AT3G19510	Homeobox protein HAT3.1

## Sheet: C
Royalblue module
TSIDs	ID	Gene Name
C356937	AT5G67360	Subtilisin-like protease
C101061	AT5G46450	AT5G46450
C101833	AT3G58470	AT3G58470
scaffold519	AT2G32960	AT2G32960
C154493	AT5G40840	Sister chromatid cohesion 1 protein 2
C189897	AT4G32400	AT4G32400
C334579	AT5G59150	AT5G59150
scaffold44202	AT4G37180	AT4G37180
C169515	AT1G53160	Squamosa promoter-binding-like protein 4
scaffold1950	AT2G15620	Ferredoxin--nitrite reductase, chloroplastic
C215499	AT1G27170	AT1G27170
C184583	AT1G63940	Monodehydroascorbate reductase, chloroplastic
scaffold28446	AT2G31955	Molybdopterin biosynthesis protein CNX2
scaffold718	AT3G52930	Fructose-bisphosphate aldolase
C256137	AT1G13440	AT1G13440
C212361	AT1G13440	AT1G13440
scaffold822	AT5G50850	Pyruvate dehydrogenase E1 component subunit beta, mitochondrial
C228795	AT1G49720	ABSCISIC ACID-INSENSITIVE 5-like protein 4
C354215	AT3G11130	AT3G11130
C351763	AT1G68670	AT1G68670
C240365	AT3G13040	AT3G13040
C241833	AT1G53160	Squamosa promoter-binding-like protein 4
C312007	AT2G15620	Ferredoxin--nitrite reductase, chloroplastic
C244179	AT4G39260	Glycine-rich RNA-binding protein 8
C247151	AT1G10010	AT1G10010
C248413	AT2G36530	Enolase
scaffold8210	AT2G36530	Enolase
C252093	AT4G34840	AT4G34840
C288117	AT2G30540	Monothiol glutaredoxin-S9
C290995	AT1G61800	Glucose-6-phosphate/phosphate translocator 2, chloroplastic
scaffold23856	AT1G17520	AT1G17520
C258359	AT1G17530	AT1G17530
C267827	AT5G29000	AT5G29000
scaffold8143	AT1G24180	Pyruvate dehydrogenase E1 component subunit alpha-2, mitochondrial
C276177	AT1G10010	AT1G10010
scaffold33517	AT2G27510	Ferredoxin-3, chloroplastic
C286551	AT5G60690	Homeobox-leucine zipper protein REVOLUTA
C290305	AT1G63940	Monodehydroascorbate reductase, chloroplastic
C332139	AT3G07390	Auxin-induced in root cultures protein 12
C292099	AT5G13490	ADP,ATP carrier protein 2, mitochondrial
scaffold220	AT3G11130	AT3G11130
scaffold16277	AT5G19980	AT5G19980
C300823	AT3G22942	AT3G22942
C301633	AT3G11130	AT3G11130
scaffold24346	AT1G08770	PRA1 family protein E
scaffold4159	AT5G50200	AT5G50200
C307065	AT2G27510	Ferredoxin-3, chloroplastic
C316995	AT4G39260	Glycine-rich RNA-binding protein 8
scaffold24797	AT1G06380	AT1G06380
C337997	AT4G37180	AT4G37180
C320245	AT1G68360	AT1G68360
C320567	AT1G72360	Ethylene-responsive transcription factor ERF073
C321347	AT1G05010	1-aminocyclopropane-1-carboxylate oxidase
C327209	AT1G72360	Ethylene-responsive transcription factor ERF073
scaffold11251	AT3G53610	AT3G53610
C328483	AT4G39260	Glycine-rich RNA-binding protein 8
C331305	AT3G07390	Auxin-induced in root cultures protein 12
C333469	AT3G02140	UPF0737 protein AFP4
scaffold720	AT3G52930	Fructose-bisphosphate aldolase
C343459	AT3G14200	AT3G14200
C340765	AT1G25550	AT1G25550
C342425	AT1G77760	Nitrate reductase [NADH] 1
C344833	AT2G30040	AT2G30040
C347463	AT1G08650	AT1G08650
scaffold24101	AT1G08130	DNA ligase; DNA ligase 1
C347227	AT1G66140	Zinc finger protein 4
C347721	AT4G32400	AT4G32400
C348955	AT5G50850	Pyruvate dehydrogenase E1 component subunit beta, mitochondrial
scaffold24665	AT5G15640	AT5G15640
scaffold45276	AT1G67970	Heat stress transcription factor A-8
scaffold32843	AT5G56860	GATA transcription factor 24
C351221	AT5G53750	AT5G53750
C351639	AT5G03290	Isocitrate dehydrogenase [NAD] catalytic subunit 5, mitochondrial
C351971	AT3G04450	AT3G04450
C352051	AT3G04450	AT3G04450
C352249	AT1G61800	Glucose-6-phosphate/phosphate translocator 2, chloroplastic
scaffold9284	AT1G49720	ABSCISIC ACID-INSENSITIVE 5-like protein 4
C352725	AT1G24180	Pyruvate dehydrogenase E1 component subunit alpha-2, mitochondrial
scaffold9395	AT4G29840	AT4G29840
C354755	AT3G13040	AT3G13040
C356891	AT5G67360	Subtilisin-like protease
C356979	AT1G20780	U-box domain-containing protein 44
scaffold14092	AT3G11130	AT3G11130
C64805	AT5G38990	AT5G38990
C72999	AT5G60690	Homeobox-leucine zipper protein REVOLUTA
scaffold14385	AT5G67360	Subtilisin-like protease
C79117	AT1G08130	DNA ligase; DNA ligase 1
C85733	AT4G14570	AT4G14570
scaffold11073	AT5G53460	AT5G53460
C86623	AT3G53610	AT3G53610
C88331	AT3G49660	AT3G49660
C89357	AT5G38990	AT5G38990
scaffold43885	AT5G48970	AT5G48970
C90883	AT5G46450	AT5G46450
C91953	AT1G20200	Probable 26S proteasome non-ATPase regulatory subunit 3a
C94469	AT5G46450	AT5G46450
C331823	AT5G13490	ADP,ATP carrier protein 2, mitochondrial
CL1227Contig1	AT1G13420	AT1G13420
CL138Contig2	AT1G63940	Monodehydroascorbate reductase, chloroplastic
CL2563Contig1	AT5G56350	Pyruvate kinase
CL79Contig1	AT1G61800	Glucose-6-phosphate/phosphate translocator 2, chloroplastic
CL83Contig2	AT3G11130	AT3G11130
scaffold10071	AT3G13040	AT3G13040
scaffold12811	AT1G12110	Nitrate/chlorate transporter
scaffold18445	AT1G17520	AT1G17520
scaffold42506	AT3G13930	Dihydrolipoyllysine-residue acetyltransferase component 2 of pyruvate dehydrogenase complex, mitochondrial
scaffold5253	AT4G14570	AT4G14570
scaffold12245	AT3G63520	Carotenoid cleavage dioxygenase 1
scaffold12440	AT1G20780	U-box domain-containing protein 44
scaffold45468	AT2G30040	AT2G30040
scaffold12785	AT5G10030	Transcription factor TGA4
scaffold12922	AT1G08650	AT1G08650
scaffold3688	AT4G39770	AT4G39770
scaffold1317	AT3G55410	AT3G55410
scaffold13250	AT3G49660	AT3G49660
scaffold13530	AT3G18100	AT3G18100
scaffold13750	AT4G29840	AT4G29840
scaffold14487	AT5G29000	AT5G29000
scaffold15063	AT3G55730	AT3G55730
scaffold15078	AT3G49660	AT3G49660
scaffold15257	AT2G30600	AT2G30600
scaffold42509	AT3G14200	AT3G14200
scaffold15301	AT1G17530	AT1G17530
scaffold15565	AT1G27170	AT1G27170
scaffold15892	AT1G32380	Ribose-phosphate pyrophosphokinase 2
scaffold16349	AT3G05050	AT3G05050
scaffold16385	AT1G67970	Heat stress transcription factor A-8
scaffold18071	AT4G12740	AT4G12740
scaffold18231	AT4G26970	Aconitate hydratase 3, mitochondrial
scaffold1965	AT1G13440	AT1G13440
scaffold1966	AT1G13440	AT1G13440
scaffold20006	AT1G08090	AT1G08090
scaffold20414	AT3G63520	Carotenoid cleavage dioxygenase 1
scaffold21197	AT1G76120	Pseudouridylate synthase
scaffold21259	AT1G19450	Sugar transporter ERD6-like 4
scaffold21793	AT5G40840	Sister chromatid cohesion 1 protein 2
scaffold22183	AT3G18100	AT3G18100
scaffold22210	AT3G49660	AT3G49660
scaffold22574	AT5G53460	AT5G53460
scaffold42882	AT5G29000	AT5G29000
scaffold23601	AT3G22942	AT3G22942
scaffold2401	AT1G30510	Ferredoxin--NADP reductase, root isozyme 2, chloroplastic
scaffold24074	AT5G53290	Ethylene-responsive transcription factor CRF3
scaffold24075	AT1G27170	AT1G27170
scaffold24201	AT1G47840	Hexokinase-like 1 protein
scaffold25050	AT2G32070	Probable CCR4-associated factor 1 homolog 7
scaffold25771	AT1G13440	AT1G13440
scaffold25875	AT2G30540	Monothiol glutaredoxin-S9
scaffold26132	AT1G76140	AT1G76140
scaffold26236	AT5G60690	Homeobox-leucine zipper protein REVOLUTA
scaffold26509	AT3G14940	Phosphoenolpyruvate carboxylase 3
scaffold26852	AT2G20760	AT2G20760
scaffold26944	AT5G56860	GATA transcription factor 24
scaffold27491	AT4G32400	AT4G32400
scaffold2759	AT1G77760	Nitrate reductase [NADH] 1
scaffold42676	AT1G77760	Nitrate reductase [NADH] 1
scaffold27832	AT4G11790	AT4G11790
scaffold28303	AT2G17720	AT2G17720
scaffold28304	AT2G17720	AT2G17720
scaffold28434	AT2G17500	AT2G17500
scaffold28442	AT3G01610	Cell division control protein 48 homolog C
scaffold29460	AT1G24280	Glucose-6-phosphate 1-dehydrogenase 3, chloroplastic
scaffold29542	AT4G28140	Ethylene-responsive transcription factor ERF054
scaffold29543	AT4G28140	Ethylene-responsive transcription factor ERF054
scaffold29574	AT3G15990	Probable sulfate transporter 3.4
scaffold29926	AT1G32380	Ribose-phosphate pyrophosphokinase 2
scaffold30568	AT1G08090	AT1G08090
scaffold30927	AT5G40850	AT5G40850
scaffold45411	AT1G53510	Mitogen-activated protein kinase 18
scaffold31165	AT2G02450	AT2G02450
scaffold31287	AT3G58470	AT3G58470
scaffold32246	AT3G63520	Carotenoid cleavage dioxygenase 1
scaffold32354	AT1G53510	Mitogen-activated protein kinase 18
scaffold32357	AT3G51790	AT3G51790
scaffold32366	AT1G68360	AT1G68360
scaffold32878	AT3G15990	Probable sulfate transporter 3.4
scaffold33524	AT1G19450	Sugar transporter ERD6-like 4
scaffold33638	AT3G59220	Pirin-1
scaffold41164	AT5G65310	Homeobox-leucine zipper protein ATHB-5
scaffold35266	AT5G41670	6-phosphogluconate dehydrogenase, decarboxylating
scaffold35322	AT1G22770	Protein GIGANTEA
scaffold35918	AT5G04950	Nicotianamine synthase 1
scaffold40941	AT5G13420	AT5G13420
scaffold36206	AT1G64190	6-phosphogluconate dehydrogenase, decarboxylating
scaffold36393	AT4G39260	Glycine-rich RNA-binding protein 8
scaffold41074	AT3G47520	Malate dehydrogenase, chloroplastic
scaffold37062	AT5G13490	ADP,ATP carrier protein 2, mitochondrial
scaffold37634	AT5G10030	Transcription factor TGA4
scaffold40942	AT5G13420	AT5G13420
scaffold38048	AT4G39260	Glycine-rich RNA-binding protein 8
scaffold38414	AT1G20200	Probable 26S proteasome non-ATPase regulatory subunit 3a
scaffold38674	AT4G32400	AT4G32400
scaffold44827	AT1G78050	Phosphoglucomutase, chloroplastic
scaffold38904	AT5G40840	Sister chromatid cohesion 1 protein 2
scaffold39001	AT3G55410	AT3G55410
scaffold39344	AT5G18840	Sugar transporter ERD6-like 16
scaffold39460	AT3G49660	AT3G49660
scaffold39898	AT5G59150	AT5G59150
scaffold6359	AT5G03290	Isocitrate dehydrogenase [NAD] catalytic subunit 5, mitochondrial
scaffold4009	AT1G53510	Mitogen-activated protein kinase 18
scaffold4011	AT1G53510	Mitogen-activated protein kinase 18
scaffold40317	AT3G14940	Phosphoenolpyruvate carboxylase 3
scaffold40549	AT5G53750	AT5G53750
scaffold41866	AT2G32070	Probable CCR4-associated factor 1 homolog 7
scaffold42177	AT2G02450	AT2G02450
scaffold42279	AT5G03290	Isocitrate dehydrogenase [NAD] catalytic subunit 5, mitochondrial
scaffold42382	AT3G16560	Probable protein phosphatase 2C 40
scaffold42557	AT5G26200	AT5G26200
scaffold42881	AT5G29000	AT5G29000
scaffold43592	AT2G43840	AT2G43840
scaffold43779	AT5G63990	Probable SAL3 phosphatase
scaffold44524	AT1G63940	Monodehydroascorbate reductase, chloroplastic
scaffold44545	AT3G58470	AT3G58470
scaffold46439	AT1G77740	Phosphatidylinositol-4-phosphate 5-kinase 2
scaffold45414	AT1G72850	AT1G72850
scaffold45645	AT1G20200	Probable 26S proteasome non-ATPase regulatory subunit 3a
scaffold4881	AT5G42150	AT5G42150
scaffold5019	AT2G36530	Enolase
scaffold5047	AT3G13040	AT3G13040
scaffold5538	AT1G09780	2,3-bisphosphoglycerate-independent phosphoglycerate mutase 1
scaffold5638	AT2G26980	CBL-interacting serine/threonine-protein kinase 3
scaffold6893	AT1G64190	6-phosphogluconate dehydrogenase, decarboxylating
scaffold8213	AT2G36530	Enolase
scaffold826	AT5G50850	Pyruvate dehydrogenase E1 component subunit beta, mitochondrial

## Sheet: D
Yellow module
TSIDs	ID	Gene Name
C100107	AT1G67430	60S ribosomal protein L17-2
scaffold23959	AT5G27700	40S ribosomal protein S21-2
C287341	AT5G02610	60S ribosomal protein L35-4
C105997	AT5G15200	40S ribosomal protein S9-1
C206241	AT5G60390	Elongation factor 1-alpha
C168495	AT5G35530	40S ribosomal protein S3-3
C112533	AT3G20000	Mitochondrial import receptor subunit TOM40 homolog 1
C113957	AT4G31700	40S ribosomal protein S6-1
scaffold20839	AT3G23390	60S ribosomal protein L36a
C115119	AT4G00810	60S acidic ribosomal protein P1-2
C121021	AT5G16750	AT5G16750
scaffold26514	AT3G54470	Uridine 5'-monophosphate synthase
C123877	AT3G07750	AT3G07750
C124539	AT3G02080	40S ribosomal protein S19-1
C127059	AT5G41520	40S ribosomal protein S10-2
C128875	AT3G12390	Nascent polypeptide-associated complex subunit alpha-like protein 1
C131891	AT5G44320	AT5G44320
scaffold21362	AT3G62250	NEDD8-like protein RUB1; 40S ribosomal protein S27a-1; 40S ribosomal protein S27a-3; Ubiquitin
scaffold10673	AT3G23940	AT3G23940
C138831	AT2G42740	60S ribosomal protein L11-1
scaffold36990	AT1G27400	60S ribosomal protein L17-1
C164103	AT1G04270	40S ribosomal protein S15-1
C142495	AT3G55010	Phosphoribosylformylglycinamidine cyclo-ligase, chloroplastic
C143061	AT2G36170	NEDD8-like protein RUB1; 60S ribosomal protein L40; 40S ribosomal protein S27a-1; 40S ribosomal protein S27a-3; Ubiquitin
scaffold1582	AT3G09200	60S acidic ribosomal protein P0-2
C232243	AT5G14580	AT5G14580
scaffold22764	AT2G19730	60S ribosomal protein L28-1
C145893	AT5G45775	60S ribosomal protein L11-2
C211731	AT5G08040	Mitochondrial import receptor subunit TOM5 homolog
scaffold20596	AT4G00100	40S ribosomal protein S13-2
C148095	AT1G06720	AT1G06720
C148623	AT1G07930	Elongation factor 1-alpha
C150249	AT3G53460	29 kDa ribonucleoprotein, chloroplastic
scaffold46018	AT1G07940	Elongation factor 1-alpha
C153331	AT4G09320	Nucleoside diphosphate kinase 1
scaffold1133	AT5G15550	AT5G15550
scaffold866	AT5G11200	DEAD-box ATP-dependent RNA helicase 15; DEAD-box ATP-dependent RNA helicase 56
scaffold11081	AT1G06900	AT1G06900
C165537	AT5G66540	AT5G66540
scaffold33000	AT4G13780	Probable methionyl-tRNA synthetase
C173845	AT1G15930	40S ribosomal protein S12-1
C170551	AT5G22100	Probable RNA 3'-terminal phosphate cyclase-like protein
C172537	AT5G41520	40S ribosomal protein S10-2
C334165	AT2G47610	60S ribosomal protein L7a-1
scaffold17572	AT1G70600	60S ribosomal protein L27a-3
C178103	AT3G46560	Mitochondrial import inner membrane translocase subunit Tim9
scaffold35236	AT3G18130	AT3G18130
C335355	AT4G32720	AT4G32720
scaffold11824	AT4G31210	AT4G31210
C183139	AT5G14910	AT5G14910
C270877	AT1G23410	NEDD8-like protein RUB1; 40S ribosomal protein S27a-1; 40S ribosomal protein S27a-3; Ubiquitin
C334259	AT3G09630	60S ribosomal protein L4-1
scaffold5212	AT3G12670	AT3G12670
C185697	AT4G18100	60S ribosomal protein L32-1
scaffold4483	AT1G72440	AT1G72440
C187303	AT2G20490	H/ACA ribonucleoprotein complex subunit 3-like protein
scaffold16048	AT5G45140	DNA-directed RNA polymerase
C189467	AT3G57610	Adenylosuccinate synthetase, chloroplastic
C190833	AT1G33140	60S ribosomal protein L9-1
C193465	AT2G32060	40S ribosomal protein S12-2
C295987	AT2G19740	60S ribosomal protein L31-1
C198189	AT3G09630	60S ribosomal protein L4-1
C198315	AT4G39200	40S ribosomal protein S25-4
C199287	AT3G58610	Ketol-acid reductoisomerase, chloroplastic
C252175	AT5G45775	60S ribosomal protein L11-2
C268347	AT1G07930	Elongation factor 1-alpha
C199859	AT3G62870	60S ribosomal protein L7a-2
C220615	AT3G44010	40S ribosomal protein S29
C200155	AT3G56070	Peptidyl-prolyl cis-trans isomerase CYP19-3
C201029	AT1G25260	AT1G25260
C201521	AT3G12670	AT3G12670
C203161	AT1G63780	AT1G63780
C203897	AT2G36170	NEDD8-like protein RUB1; 60S ribosomal protein L40; 40S ribosomal protein S27a-1; 40S ribosomal protein S27a-3; Ubiquitin
C205257	AT2G44120	60S ribosomal protein L7-3
scaffold38785	AT5G56710	60S ribosomal protein L31-3
C206777	AT4G17390	60S ribosomal protein L15-2; Ribosomal protein L15
C284371	AT5G27820	AT5G27820
C325047	AT5G55510	AT5G55510
C208959	AT4G32720	AT4G32720
C209865	AT3G53740	60S ribosomal protein L36-2
scaffold12471	AT2G40360	AT2G40360
C211051	AT1G69620	60S ribosomal protein L34-2
scaffold31617	AT2G34480	60S ribosomal protein L18a-2
C214357	AT4G34555	40S ribosomal protein S25-3
C216567	AT2G45440	Dihydrodipicolinate synthase 2, chloroplastic
C217011	AT1G52300	Ribosomal protein L37; 60S ribosomal protein L37-2
C217147	AT5G14910	AT5G14910
C269001	AT3G53740	60S ribosomal protein L36-2
scaffold27500	AT1G17880	AT1G17880
C218979	AT1G73230	AT1G73230
C219097	AT5G44320	AT5G44320
C287813	AT1G52300	Ribosomal protein L37; 60S ribosomal protein L37-2
scaffold34588	AT2G43460	60S ribosomal protein L38
C222447	AT3G53890	40S ribosomal protein S21-1
scaffold11839	AT3G06680	60S ribosomal protein L29-2
C225255	AT1G33140	60S ribosomal protein L9-1
C271881	AT5G43970	Mitochondrial import receptor subunit TOM22 homolog 2
C225851	AT4G31985	60S ribosomal protein L39-1
C226555	AT3G62250	NEDD8-like protein RUB1; 40S ribosomal protein S27a-1; 40S ribosomal protein S27a-3; Ubiquitin
C226775	AT4G31700	40S ribosomal protein S6-1
C228105	AT3G60245	60S ribosomal protein L37a-2
C228329	AT2G43460	60S ribosomal protein L38
C283223	AT1G30230	Elongation factor 1-delta 1
scaffold32905	AT1G02780	60S ribosomal protein L19-1
scaffold37917	AT1G63780	AT1G63780
C229199	AT5G57290	60S acidic ribosomal protein P3-2
C230893	AT3G23390	60S ribosomal protein L36a
C232227	AT1G14980	10 kDa chaperonin
C232265	AT1G14980	10 kDa chaperonin
C232343	AT1G69620	60S ribosomal protein L34-2
C232513	AT3G58610	Ketol-acid reductoisomerase, chloroplastic
C272005	AT3G60245	60S ribosomal protein L37a-2
C233807	AT2G29540	AT2G29540
C234771	AT1G74270	60S ribosomal protein L35a-3
scaffold7852	AT5G16750	AT5G16750
C235203	AT3G13920	Eukaryotic initiation factor 4A-1
scaffold37744	AT1G52300	Ribosomal protein L37; 60S ribosomal protein L37-2
C243451	AT4G00810	60S acidic ribosomal protein P1-2
scaffold10927	AT5G55920	AT5G55920
scaffold11078	AT1G06900	AT1G06900
C330547	AT1G02780	60S ribosomal protein L19-1
C239117	AT2G20490	H/ACA ribonucleoprotein complex subunit 3-like protein
C283815	AT3G46560	Mitochondrial import inner membrane translocase subunit Tim9
C242457	AT2G43460	60S ribosomal protein L38
C242637	AT5G64140	40S ribosomal protein S28-2
scaffold20137	AT3G61110	40S ribosomal protein S27-2
C243067	AT3G62870	60S ribosomal protein L7a-2
scaffold38697	AT2G36170	NEDD8-like protein RUB1; 60S ribosomal protein L40; 40S ribosomal protein S27a-1; 40S ribosomal protein S27a-3; Ubiquitin
C245565	AT5G17710	GrpE protein homolog
C248729	AT3G60245	60S ribosomal protein L37a-2
C249361	AT1G23410	NEDD8-like protein RUB1; 40S ribosomal protein S27a-1; 40S ribosomal protein S27a-3; Ubiquitin
C251163	AT3G53890	40S ribosomal protein S21-1
C254023	AT4G18100	60S ribosomal protein L32-1
C294539	AT3G10610	40S ribosomal protein S17-3
C269561	AT2G18400	AT2G18400
C328597	AT5G52470	rRNA 2'-O-methyltransferase fibrillarin 1
C310219	AT1G65290	Acyl carrier protein
scaffold26753	AT4G17390	60S ribosomal protein L15-2; Ribosomal protein L15
scaffold21949	AT5G56710	60S ribosomal protein L31-3
scaffold36309	AT2G29530	Mitochondrial import inner membrane translocase subunit Tim10
C317847	AT4G18040	Eukaryotic translation initiation factor 4E-1
C262097	AT1G51060	Probable histone H2A.1
scaffold1386	AT2G01250	60S ribosomal protein L7-2
C305475	AT5G18380	40S ribosomal protein S16-3
scaffold4755	AT3G07770	AT3G07770
scaffold17247	AT1G66580	60S ribosomal protein L10-3
scaffold30319	AT4G29430	40S ribosomal protein S15a-5
C305287	AT3G56340	40S ribosomal protein S26-3
C303613	AT4G00810	60S acidic ribosomal protein P1-2
C275623	AT2G27710	60S acidic ribosomal protein P2-2
scaffold7388	AT3G05560	60S ribosomal protein L22-2
scaffold34989	AT5G23740	40S ribosomal protein S11-3
C267871	AT3G57040	Two-component response regulator ARR9
C268381	AT5G27820	AT5G27820
C268411	AT3G44010	40S ribosomal protein S29
C26857	AT1G73230	AT1G73230
C269135	AT3G05560	60S ribosomal protein L22-2
C269143	AT3G25520	RING-H2 finger protein ATL3L; 60S ribosomal protein L5-1
C269785	AT3G60770	40S ribosomal protein S13-1
C270207	AT3G53740	60S ribosomal protein L36-2
C270701	AT1G30230	Elongation factor 1-delta 1
C271061	AT1G02780	60S ribosomal protein L19-1
C271275	AT5G42500	AT5G42500
scaffold865	AT5G11170	DEAD-box ATP-dependent RNA helicase 15; DEAD-box ATP-dependent RNA helicase 56
scaffold36151	AT5G08180	H/ACA ribonucleoprotein complex subunit 2-like protein
C286839	AT5G27770	60S ribosomal protein L22-3
scaffold12994	AT2G43460	60S ribosomal protein L38
C279863	AT1G72370	40S ribosomal protein Sa-1
C280069	AT2G36160	40S ribosomal protein S14-1
C280379	AT1G69620	60S ribosomal protein L34-2
C280557	AT3G25940	AT3G25940
C281767	AT1G65290	Acyl carrier protein
scaffold27813	AT5G14050	U3 small nucleolar RNA-associated protein 18 homolog
C283987	AT2G27720	60S acidic ribosomal protein P2-1
scaffold8043	AT3G11510	40S ribosomal protein S14-2
C285547	AT2G19480	AT2G19480
C299529	AT4G18100	60S ribosomal protein L32-1
C286255	AT5G52470	rRNA 2'-O-methyltransferase fibrillarin 1
C286461	AT5G08180	H/ACA ribonucleoprotein complex subunit 2-like protein
scaffold45912	AT3G54470	Uridine 5'-monophosphate synthase
C287545	AT3G61110	40S ribosomal protein S27-2
C298803	AT2G27710	60S acidic ribosomal protein P2-2
scaffold29172	AT4G15000	60S ribosomal protein L27; 60S ribosomal protein L27-3
C287913	AT1G14980	10 kDa chaperonin
C288293	AT4G25630	rRNA 2'-O-methyltransferase fibrillarin 2
C288577	AT2G36170	NEDD8-like protein RUB1; 60S ribosomal protein L40; 40S ribosomal protein S27a-1; 40S ribosomal protein S27a-3; Ubiquitin
C289113	AT2G40590	40S ribosomal protein S26-1
C289177	AT1G23290	60S ribosomal protein L27a-2
C304677	AT5G36120	AT5G36120
C290943	AT3G01790	AT3G01790
C290959	AT1G57860	60S ribosomal protein L21-2
C291123	AT5G20160	AT5G20160
C291619	AT5G15550	AT5G15550
C292839	AT2G19730	60S ribosomal protein L28-1
C293049	AT3G03920	Putative H/ACA ribonucleoprotein complex subunit 1-like protein 1
scaffold33953	AT1G09690	60S ribosomal protein L21-1
C293851	AT3G04400	60S ribosomal protein L23
C294293	AT3G04920	40S ribosomal protein S24-1
C294641	AT2G29530	Mitochondrial import inner membrane translocase subunit Tim10
C296351	AT2G29540	AT2G29540
C294785	AT3G09500	60S ribosomal protein L35-1
C294945	AT5G41520	40S ribosomal protein S10-2
C296477	AT1G67430	60S ribosomal protein L17-2
C296671	AT1G23410	NEDD8-like protein RUB1; 40S ribosomal protein S27a-1; 40S ribosomal protein S27a-3; Ubiquitin
C297231	AT5G16130	40S ribosomal protein S7-3
C298067	AT4G30930	50S ribosomal protein L21, mitochondrial; 50S ribosomal protein L21
C298115	AT2G32060	40S ribosomal protein S12-2
scaffold29960	AT4G29410	60S ribosomal protein L28-2
C299075	AT1G07770	40S ribosomal protein S15a-1
C299487	AT5G23740	40S ribosomal protein S11-3
C300157	AT2G40510	40S ribosomal protein S26-2
C300409	AT5G20160	AT5G20160
C300805	AT1G74270	60S ribosomal protein L35a-3
C300919	AT5G20160	AT5G20160
C301091	AT2G34480	60S ribosomal protein L18a-2
C301825	AT4G00100	40S ribosomal protein S13-2
scaffold30811	AT4G13850	Glycine-rich RNA-binding protein 2, mitochondrial
scaffold32249	AT4G31700	40S ribosomal protein S6-1
C302143	AT2G36170	NEDD8-like protein RUB1; 60S ribosomal protein L40; 40S ribosomal protein S27a-1; 40S ribosomal protein S27a-3; Ubiquitin
C302401	AT2G39460	60S ribosomal protein L23a-1
C302761	AT1G04270	40S ribosomal protein S15-1
C307099	AT5G04800	40S ribosomal protein S17-4
C303739	AT4G27090	60S ribosomal protein L14-2
C303809	AT2G47110	NEDD8-like protein RUB1; 40S ribosomal protein S27a-1; 40S ribosomal protein S27a-2; 40S ribosomal protein S27a-3; Ubiquitin
C304141	AT3G05590	60S ribosomal protein L18-2
C304831	AT3G25940	AT3G25940
C305619	AT2G42740	60S ribosomal protein L11-1
C305877	AT5G04800	40S ribosomal protein S17-4
C309763	AT5G64650	AT5G64650
scaffold26641	AT3G53430	60S ribosomal protein L12-2
C310871	AT2G40590	40S ribosomal protein S26-1
C310929	AT3G02080	40S ribosomal protein S19-1
scaffold38325	AT3G05590	60S ribosomal protein L18-2
C311163	AT3G12390	Nascent polypeptide-associated complex subunit alpha-like protein 1
scaffold2667	AT3G04920	40S ribosomal protein S24-1
C313655	AT5G16130	40S ribosomal protein S7-3
scaffold38569	AT1G04270	40S ribosomal protein S15-1
C314891	AT1G27400	60S ribosomal protein L17-1
C315503	AT4G09320	Nucleoside diphosphate kinase 1
C315653	AT5G16130	40S ribosomal protein S7-3
C315763	AT1G07770	40S ribosomal protein S15a-1
C316283	AT3G46040	40S ribosomal protein S15a-4
scaffold29569	AT1G67430	60S ribosomal protein L17-2
C318949	AT1G73230	AT1G73230
C319389	AT4G13780	Probable methionyl-tRNA synthetase
C320031	AT3G12390	Nascent polypeptide-associated complex subunit alpha-like protein 1
C320303	AT4G09320	Nucleoside diphosphate kinase 1
C320503	AT4G25260	AT4G25260
scaffold18719	AT1G79470	Inosine-5'-monophosphate dehydrogenase
C320801	AT3G49010	60S ribosomal protein L13; 60S ribosomal protein L13-1
C320971	AT1G02780	60S ribosomal protein L19-1
C321145	AT5G62440	AT5G62440
C321281	AT5G35620	Eukaryotic translation initiation factor 4E-2
C321731	AT1G34030	40S ribosomal protein S18
scaffold36591	AT2G37190	60S ribosomal protein L12-1
C322487	AT1G66580	60S ribosomal protein L10-3
C322627	AT4G18040	Eukaryotic translation initiation factor 4E-1
scaffold5691	AT2G42740	60S ribosomal protein L11-1
C323327	AT4G13850	Glycine-rich RNA-binding protein 2, mitochondrial
C323351	AT1G75670	AT1G75670
C323911	AT2G27840	Histone deacetylase HDT4
scaffold34091	AT2G44120	60S ribosomal protein L7-3
scaffold6998	AT1G33140	60S ribosomal protein L9-1
C324369	AT3G12390	Nascent polypeptide-associated complex subunit alpha-like protein 1
C324487	AT2G37270	40S ribosomal protein S5-1
C327599	AT5G23900	60S ribosomal protein L13-3
C328001	AT5G06360	AT5G06360
scaffold44917	AT5G52440	AT5G52440
C329191	AT4G31460	AT4G31460
C329649	AT5G48760	60S ribosomal protein L13a-4
C329977	AT3G12390	Nascent polypeptide-associated complex subunit alpha-like protein 1
scaffold37413	AT2G27530	60S ribosomal protein L10a-2
C332601	AT3G55620	AT3G55620
C333299	AT4G18040	Eukaryotic translation initiation factor 4E-1
scaffold32421	AT2G19480	AT2G19480
scaffold21152	AT1G18540	60S ribosomal protein L6-1
C333781	AT4G18040	Eukaryotic translation initiation factor 4E-1
C334565	AT5G22650	Histone deacetylase HDT2
C334703	AT3G44750	Histone deacetylase HDT1
C339573	AT2G17360	40S ribosomal protein S4-1
C335733	AT2G40290	AT2G40290
C336103	AT4G34670	40S ribosomal protein S3a-2
C336825	AT4G10480	Nascent polypeptide-associated complex subunit alpha-like protein 4
C336927	AT1G59359	40S ribosomal protein S2-2
C337017	AT1G14320	60S ribosomal protein L10-1
scaffold27553	AT3G55620	AT3G55620
C338483	AT5G26880	AT5G26880
scaffold39907	AT3G22660	Probable rRNA-processing protein EBP2 homolog
C338551	AT2G47610	60S ribosomal protein L7a-1
scaffold41136	AT5G23310	Superoxide dismutase
scaffold7147	AT3G25520	RING-H2 finger protein ATL3L; 60S ribosomal protein L5-1
C340141	AT2G46280	Eukaryotic translation initiation factor 3 subunit I
C340269	AT4G30930	50S ribosomal protein L21, mitochondrial; 50S ribosomal protein L21
C340833	AT5G22650	Histone deacetylase HDT2
C340951	AT1G72370	40S ribosomal protein Sa-1
C340987	AT1G07370	Proliferating cellular nuclear antigen 1
C344693	AT3G14110	AT3G14110
C341515	AT5G11010	AT5G11010
C341565	AT1G49760	AT1G49760
scaffold919	AT5G55280	Cell division protein ftsZ homolog, chloroplastic
C342703	AT5G52470	rRNA 2'-O-methyltransferase fibrillarin 1
C346081	AT5G22650	Histone deacetylase HDT2
C343257	AT5G03740	Histone deacetylase HDT3
C344055	AT1G18800	AT1G18800
C344421	AT1G31817	AT1G31817
C344895	AT4G01560	AT4G01560
C344967	AT3G09200	60S acidic ribosomal protein P0-2
C345023	AT1G18080	Guanine nucleotide-binding protein subunit beta-like protein
C345353	AT1G31817	AT1G31817
C345653	AT2G39990	Eukaryotic translation initiation factor 3 subunit F
scaffold17769	AT2G37220	Putative ribonucleoprotein At2g37220, chloroplastic
C346807	AT5G22100	Probable RNA 3'-terminal phosphate cyclase-like protein
C346899	AT4G00620	AT4G00620
C347027	AT2G20060	AT2G20060
scaffold27023	AT3G58660	AT3G58660
C349409	AT1G18080	Guanine nucleotide-binding protein subunit beta-like protein
C349697	AT1G07940	Elongation factor 1-alpha
C349743	AT3G55280	60S ribosomal protein L23a-2
C350017	AT2G45440	Dihydrodipicolinate synthase 2, chloroplastic
C350299	AT3G53460	29 kDa ribonucleoprotein, chloroplastic
scaffold40102	AT4G26110	AT4G26110
C350511	AT3G21110	Phosphoribosylaminoimidazole-succinocarboxamide synthase, chloroplastic
C351491	AT3G21110	Phosphoribosylaminoimidazole-succinocarboxamide synthase, chloroplastic
C351907	AT1G72730	Eukaryotic initiation factor 4A-3
C352415	AT5G63050	AT5G63050
C353855	AT4G25340	AT4G25340
C352311	AT3G27740	AT3G27740
C352443	AT5G11200	DEAD-box ATP-dependent RNA helicase 15; DEAD-box ATP-dependent RNA helicase 56
C352517	AT3G03630	Probable cysteine synthase, chloroplastic
C353053	AT4G02930	Elongation factor Tu, mitochondrial; Elongation factor Tu
C353749	AT1G72730	Eukaryotic initiation factor 4A-3
C354259	AT3G57610	Adenylosuccinate synthetase, chloroplastic
C354541	AT2G47990	AT2G47990
C354553	AT5G26360	AT5G26360
C354627	AT4G02930	Elongation factor Tu, mitochondrial; Elongation factor Tu
C354681	AT2G47990	AT2G47990
C354869	AT5G10920	AT5G10920
C354871	AT5G10920	AT5G10920
C355077	AT4G01037	AT4G01037
scaffold44919	AT5G27120	Probable nucleolar protein 5-1
C356109	AT1G07940	Elongation factor 1-alpha
scaffold46049	AT3G55510	AT3G55510
C357015	AT4G25730	AT4G25730
C37363	AT2G18290	Anaphase-promoting complex subunit 10
scaffold44905	AT1G72370	40S ribosomal protein Sa-1
scaffold6256	AT3G57290	AT3G57290
C57685	AT2G21790	Ribonucleoside-diphosphate reductase large subunit
C58841	AT2G37270	40S ribosomal protein S5-1
C59571	AT5G60390	Elongation factor 1-alpha
scaffold2380	AT1G24510	T-complex protein 1 subunit epsilon
C67639	AT1G18540	60S ribosomal protein L6-1
C70371	AT2G21790	Ribonucleoside-diphosphate reductase large subunit
C72331	AT1G13270	Methionine aminopeptidase 1B, chloroplastic; Methionine aminopeptidase
C75261	AT1G23410	NEDD8-like protein RUB1; 40S ribosomal protein S27a-1; 40S ribosomal protein S27a-3; Ubiquitin
C78389	AT1G30230	Elongation factor 1-delta 1
C78943	AT1G51060	Probable histone H2A.1
C80595	AT1G57860	60S ribosomal protein L21-2
C82655	AT1G23410	NEDD8-like protein RUB1; 40S ribosomal protein S27a-1; 40S ribosomal protein S27a-3; Ubiquitin
C89599	AT4G25260	AT4G25260
C91089	AT3G20440	AT3G20440
C91931	AT1G07930	Elongation factor 1-alpha
CL100Contig1	AT1G26630	Eukaryotic translation initiation factor 5A-2
CL1077Contig1	AT1G25260	AT1G25260
C350301	AT3G56150	Eukaryotic translation initiation factor 3 subunit C
CL1167Contig1	AT5G11200	DEAD-box ATP-dependent RNA helicase 15; DEAD-box ATP-dependent RNA helicase 56
CL1225Contig1	AT3G57610	Adenylosuccinate synthetase, chloroplastic
CL123Contig1	AT5G27700	40S ribosomal protein S21-2
scaffold43235	AT1G43170	60S ribosomal protein L3-1
CL583Contig1	AT5G35530	40S ribosomal protein S3-3
CL176Contig1	AT5G15200	40S ribosomal protein S9-1
CL180Contig1	AT1G72370	40S ribosomal protein Sa-1
scaffold38652	AT5G61170	40S ribosomal protein S19-3
scaffold32673	AT5G20290	40S ribosomal protein S8-1
CL2085Contig1	AT3G57610	Adenylosuccinate synthetase, chloroplastic
CL2219Contig1	AT1G74700	Nuclear ribonuclease Z
CL240Contig1	AT4G31985	60S ribosomal protein L39-1
CL2525Contig1	AT2G37220	Putative ribonucleoprotein At2g37220, chloroplastic
CL264Contig1	AT1G23290	60S ribosomal protein L27a-2
CL290Contig1	AT1G68590	30S ribosomal protein 3-1, chloroplastic
CL35Contig1	AT3G55010	Phosphoribosylformylglycinamidine cyclo-ligase, chloroplastic
CL38Contig1	AT3G58610	Ketol-acid reductoisomerase, chloroplastic
CL38Contig2	AT3G58610	Ketol-acid reductoisomerase, chloroplastic
CL38Contig3	AT3G58610	Ketol-acid reductoisomerase, chloroplastic
CL401Contig1	AT1G80750	60S ribosomal protein L7-1
CL434Contig1	AT1G06720	AT1G06720
scaffold34444	AT3G23750	AT3G23750
scaffold34445	AT3G23750	AT3G23750
CL528Contig1	AT3G49910	60S ribosomal protein L26-1
CL561Contig1	AT3G26410	AT3G26410
CL581Contig1	AT3G24830	60S ribosomal protein L13a-2
CL1233Contig1	AT5G44320	AT5G44320
C268897	AT3G53460	29 kDa ribonucleoprotein, chloroplastic
CL6Contig1	AT1G07930	Elongation factor 1-alpha
CL6Contig2	AT1G07930	Elongation factor 1-alpha
CL730Contig1	AT4G31120	Protein arginine N-methyltransferase 5
CL757Contig1	AT1G59359	40S ribosomal protein S2-2
C347965	AT5G06110	AT5G06110
C293945	AT1G07070	60S ribosomal protein L35a-1
scaffold6709	AT3G09630	60S ribosomal protein L4-1
scaffold10132	AT1G14850	AT1G14850
scaffold10271	AT3G51800	AT3G51800
scaffold10426	AT3G23990	Chaperonin CPN60, mitochondrial
scaffold10476	AT4G25730	AT4G25730
scaffold46324	AT4G32520	Serine hydroxymethyltransferase
scaffold42994	AT2G28000	RuBisCO large subunit-binding protein subunit alpha, chloroplastic
scaffold10656	AT2G28000	RuBisCO large subunit-binding protein subunit alpha, chloroplastic
scaffold1074	AT3G02560	40S ribosomal protein S7-2
scaffold10778	AT4G29410	60S ribosomal protein L28-2
scaffold10799	AT1G07370	Proliferating cellular nuclear antigen 1
scaffold11140	AT1G09690	60S ribosomal protein L21-1
scaffold11411	AT3G08740	AT3G08740
scaffold44219	AT2G24050	AT2G24050
scaffold1173	AT3G61620	AT3G61620
scaffold11872	AT3G49430	AT3G49430
scaffold12100	AT1G17880	AT1G17880
scaffold1221	AT4G24830	Argininosuccinate synthase, chloroplastic; Argininosuccinate synthase
scaffold12669	AT3G11964	AT3G11964
scaffold1261	AT5G40160	Ankyrin repeat domain-containing protein EMB506, chloroplastic
scaffold41012	AT5G66540	AT5G66540
scaffold13549	AT2G18290	Anaphase-promoting complex subunit 10
scaffold13618	AT1G13270	Methionine aminopeptidase 1B, chloroplastic; Methionine aminopeptidase
scaffold13619	AT1G13270	Methionine aminopeptidase 1B, chloroplastic; Methionine aminopeptidase
scaffold13707	AT5G26360	AT5G26360
scaffold13932	AT1G18080	Guanine nucleotide-binding protein subunit beta-like protein
scaffold13967	AT3G45030	40S ribosomal protein S20-1
scaffold13968	AT3G45030	40S ribosomal protein S20-1
scaffold13969	AT3G45030	40S ribosomal protein S20-1
scaffold1414	AT1G01610	Glycerol-3-phosphate acyltransferase 4
scaffold14206	AT5G20920	Eukaryotic translation initiation factor 2 subunit beta
scaffold14550	AT5G06360	AT5G06360
scaffold1466	AT4G36130	60S ribosomal protein L8-3
scaffold30850	AT4G36130	60S ribosomal protein L8-3
scaffold15028	AT5G41880	DNA primase
scaffold45483	AT2G19640	Histone-lysine N-methyltransferase ASHR2
scaffold15196	AT1G06720	AT1G06720
scaffold15417	AT2G46280	Eukaryotic translation initiation factor 3 subunit I
scaffold15418	AT2G46280	Eukaryotic translation initiation factor 3 subunit I
scaffold15471	AT5G56740	Histone acetyltransferase type B catalytic subunit
scaffold15497	AT2G23350	AT2G23350
scaffold1557	AT5G27770	60S ribosomal protein L22-3
scaffold15601	AT1G06670	AT1G06670
scaffold15655	AT1G04480	60S ribosomal protein L23
scaffold15740	AT1G07770	40S ribosomal protein S15a-1
scaffold15876	AT3G57290	AT3G57290
scaffold46000	AT2G19480	AT2G19480
scaffold16037	AT4G34670	40S ribosomal protein S3a-2
scaffold16269	AT3G16370	GDSL esterase/lipase APG
scaffold16495	AT4G04940	AT4G04940
scaffold1652	AT3G46740	Protein TOC75-3, chloroplastic
scaffold16538	AT2G39390	60S ribosomal protein L35-2
scaffold16594	AT2G37500	AT2G37500
scaffold16861	AT1G14850	AT1G14850
scaffold17077	AT2G02740	AT2G02740
scaffold17494	AT3G53740	60S ribosomal protein L36-2
scaffold17791	AT5G16130	40S ribosomal protein S7-3
scaffold18002	AT2G43650	AT2G43650
scaffold18011	AT3G58660	AT3G58660
scaffold18220	AT5G63420	AT5G63420
scaffold18440	AT2G21790	Ribonucleoside-diphosphate reductase large subunit
scaffold2207	AT3G13920	Eukaryotic initiation factor 4A-1
scaffold31953	AT5G47700	60S acidic ribosomal protein P1-3
scaffold33647	AT3G57040	Two-component response regulator ARR9
scaffold18992	AT3G56990	AT3G56990
scaffold23644	AT2G37690	AT2G37690
scaffold19692	AT3G23990	Chaperonin CPN60, mitochondrial
scaffold19801	AT1G77940	60S ribosomal protein L30-2
scaffold20052	AT3G21540	AT3G21540
scaffold20089	AT1G50920	Probable nucleolar GTP-binding protein 1
scaffold39702	AT5G15230	Gibberellin-regulated protein 4
scaffold20450	AT5G14520	AT5G14520
scaffold20470	AT2G21790	Ribonucleoside-diphosphate reductase large subunit
scaffold2066	AT5G65010	AT5G65010
scaffold20730	AT1G04480	60S ribosomal protein L23
scaffold20778	AT3G56330	AT3G56330
scaffold32479	AT3G55280	60S ribosomal protein L23a-2
scaffold20908	AT5G45140	DNA-directed RNA polymerase
scaffold21054	AT5G50110	AT5G50110
scaffold21147	AT5G15230	Gibberellin-regulated protein 4
scaffold21258	AT5G20600	AT5G20600
scaffold21374	AT5G64150	AT5G64150
scaffold28810	AT1G75200	tRNA wybutosine-synthesizing protein 1 homolog
scaffold21546	AT5G62050	Mitochondrial inner membrane protein OXA1
scaffold21640	AT5G14050	U3 small nucleolar RNA-associated protein 18 homolog
scaffold22026	AT3G06530	Uncharacterized protein At3g06530
scaffold22108	AT5G41520	40S ribosomal protein S10-2
scaffold30849	AT2G18020	60S ribosomal protein L8-1
scaffold22322	AT1G25260	AT1G25260
scaffold22580	AT5G53920	AT5G53920
scaffold43448	AT2G40360	AT2G40360
scaffold41560	AT2G42740	60S ribosomal protein L11-1
scaffold22971	AT2G46280	Eukaryotic translation initiation factor 3 subunit I
scaffold23009	AT5G67220	AT5G67220
scaffold23102	AT1G71260	AT1G71260
scaffold23241	AT4G13780	Probable methionyl-tRNA synthetase
scaffold23253	AT5G24840	tRNA (guanine-N(7)-)-methyltransferase
scaffold40144	AT2G32060	40S ribosomal protein S12-2
scaffold35092	AT4G10450	60S ribosomal protein L9-2
scaffold23600	AT1G30230	Elongation factor 1-delta 1
scaffold23628	AT5G23900	60S ribosomal protein L13-3
scaffold23794	AT3G13860	Chaperonin CPN60-like 2, mitochondrial
scaffold2382	AT1G24510	T-complex protein 1 subunit epsilon
scaffold24059	AT5G18380	40S ribosomal protein S16-3
scaffold24171	AT2G40290	AT2G40290
scaffold24278	AT1G04480	60S ribosomal protein L23
scaffold24295	AT1G14320	60S ribosomal protein L10-1
scaffold24577	AT5G14520	AT5G14520
scaffold24653	AT1G30520	AT1G30520
scaffold24693	AT1G09640	Probable elongation factor 1-gamma 1
scaffold2475	AT2G37990	Ribosome biogenesis regulatory protein homolog
scaffold24829	AT1G74670	AT1G74670
scaffold24862	AT5G53920	AT5G53920
scaffold37929	AT1G19050	Two-component response regulator ARR7
scaffold25342	AT2G17360	40S ribosomal protein S4-1
scaffold25343	AT5G07090	40S ribosomal protein S4-2
scaffold40023	AT2G44065	AT2G44065
scaffold25769	AT1G15390	Peptide deformylase 1A, chloroplastic
scaffold25795	AT5G16130	40S ribosomal protein S7-3
scaffold2605	AT3G51870	Probable envelope ADP,ATP carrier protein, chloroplastic
scaffold26992	AT5G14600	AT5G14600
scaffold27090	AT5G16750	AT5G16750
scaffold27391	AT3G61620	AT3G61620
scaffold45099	AT1G14810	AT1G14810
scaffold27784	AT5G08620	DEAD-box ATP-dependent RNA helicase 25
scaffold27825	AT1G34030	40S ribosomal protein S18
scaffold2785	AT2G37270	40S ribosomal protein S5-1
scaffold2787	AT1G49760	AT1G49760
scaffold27903	AT1G74560	AT1G74560
scaffold28261	AT3G20000	Mitochondrial import receptor subunit TOM40 homolog 1
scaffold2837	AT4G31700	40S ribosomal protein S6-1
scaffold28888	AT3G20440	AT3G20440
scaffold29425	AT1G67320	Probable DNA primase large subunit
scaffold29510	AT2G18290	Anaphase-promoting complex subunit 10
scaffold30883	AT4G34200	AT4G34200
scaffold29808	AT1G63160	AT1G63160
scaffold36778	AT1G67430	60S ribosomal protein L17-2
scaffold30164	AT1G07770	40S ribosomal protein S15a-1
scaffold30165	AT1G07770	40S ribosomal protein S15a-1
scaffold30177	AT3G02080	40S ribosomal protein S19-1
scaffold30211	AT3G06930	Probable histone-arginine methyltransferase CARM1A
scaffold30301	AT1G23410	NEDD8-like protein RUB1; 40S ribosomal protein S27a-1; 40S ribosomal protein S27a-3; Ubiquitin
scaffold30310	AT2G39990	Eukaryotic translation initiation factor 3 subunit F
scaffold30353	AT1G36240	Putative 60S ribosomal protein L30-1
scaffold30361	AT2G44860	Probable ribosome biogenesis protein RLP24
scaffold30397	AT5G17710	GrpE protein homolog
scaffold30398	AT5G17710	GrpE protein homolog
scaffold30609	AT1G64880	AT1G64880
scaffold30641	AT1G57860	60S ribosomal protein L21-2
scaffold30679	AT5G02610	60S ribosomal protein L35-4
scaffold3069	AT2G40010	60S acidic ribosomal protein P0-1
scaffold38805	AT1G08220	AT1G08220
scaffold38449	AT5G22440	60S ribosomal protein L10a-3
scaffold30794	AT3G22660	Probable rRNA-processing protein EBP2 homolog
scaffold30847	AT3G23580	Ribonucleoside-diphosphate reductase small chain A
scaffold31085	AT2G39390	60S ribosomal protein L35-2
scaffold31102	AT5G65010	AT5G65010
scaffold35579	AT4G34670	40S ribosomal protein S3a-2
scaffold42332	AT3G11710	Lysyl-tRNA synthetase
scaffold31733	AT4G39200	40S ribosomal protein S25-4
scaffold31748	AT4G31700	40S ribosomal protein S6-1
scaffold31778	AT5G20920	Eukaryotic translation initiation factor 2 subunit beta
scaffold31809	AT5G62440	AT5G62440
scaffold31875	AT3G56070	Peptidyl-prolyl cis-trans isomerase CYP19-3
scaffold31895	AT4G15000	60S ribosomal protein L27; 60S ribosomal protein L27-3
scaffold32527	AT1G58080	AT1G58080
scaffold32947	AT4G34555	40S ribosomal protein S25-3
scaffold33167	AT3G02760	AT3G02760
scaffold33254	AT2G23350	AT2G23350
scaffold35578	AT4G34670	40S ribosomal protein S3a-2
scaffold3355	AT3G58120	AT3G58120
scaffold33700	AT1G09300	AT1G09300
scaffold33712	AT5G40200	Protease Do-like 9
scaffold33754	AT1G34030	40S ribosomal protein S18
scaffold33771	AT3G58120	AT3G58120
scaffold34038	AT1G41880	60S ribosomal protein L35a-2
scaffold34144	AT3G11940	40S ribosomal protein S5-2
scaffold34350	AT2G36160	40S ribosomal protein S14-1
scaffold34399	AT5G35620	Eukaryotic translation initiation factor 4E-2
scaffold349	AT3G49010	60S ribosomal protein L13; 60S ribosomal protein L13-1
scaffold34758	AT2G43650	AT2G43650
scaffold348	AT3G49010	60S ribosomal protein L13; 60S ribosomal protein L13-1
scaffold35280	AT5G65010	AT5G65010
scaffold35620	AT1G30230	Elongation factor 1-delta 1
scaffold36040	AT3G08740	AT3G08740
scaffold35968	AT1G29900	AT1G29900
scaffold36019	AT3G07770	AT3G07770
scaffold3612	AT4G04940	AT4G04940
scaffold36201	AT5G64150	AT5G64150
scaffold45612	AT4G26370	AT4G26370
scaffold36379	AT3G13920	Eukaryotic initiation factor 4A-1
scaffold4569	AT2G40290	AT2G40290
scaffold36455	AT4G26600	AT4G26600
scaffold36760	AT5G39740	60S ribosomal protein L5-2
scaffold3685	AT4G39200	40S ribosomal protein S25-4
scaffold37021	AT1G68590	30S ribosomal protein 3-1, chloroplastic
scaffold37101	AT1G75200	tRNA wybutosine-synthesizing protein 1 homolog
scaffold37105	AT3G03920	Putative H/ACA ribonucleoprotein complex subunit 1-like protein 1
scaffold37146	AT2G32060	40S ribosomal protein S12-2
scaffold37352	AT5G20600	AT5G20600
scaffold37391	AT3G11710	Lysyl-tRNA synthetase
scaffold377	AT3G22860	AT3G22860
scaffold378	AT3G56150	Eukaryotic translation initiation factor 3 subunit C
scaffold37970	AT5G24490	AT5G24490
scaffold37971	AT5G24490	AT5G24490
scaffold37997	AT1G04870	Probable protein arginine N-methyltransferase 4.2
scaffold38084	AT4G27490	AT4G27490
scaffold42205	AT1G14810	AT1G14810
scaffold38520	AT2G01250	60S ribosomal protein L7-2
scaffold38687	AT3G24830	60S ribosomal protein L13a-2
scaffold45822	AT1G09640	Probable elongation factor 1-gamma 1
scaffold38861	AT1G64880	AT1G64880
scaffold38981	AT2G22870	GTP-binding protein At2g22870
scaffold39053	AT1G15390	Peptide deformylase 1A, chloroplastic
scaffold39199	AT4G22930	Dihydroorotase, mitochondrial
scaffold39424	AT1G17880	AT1G17880
scaffold43888	AT1G14410	AT1G14410
scaffold46431	AT3G02760	AT3G02760
scaffold44579	AT1G74560	AT1G74560
scaffold40198	AT2G31810	AT2G31810
scaffold40208	AT1G36280	AT1G36280
scaffold40229	AT4G10450	60S ribosomal protein L9-2
scaffold40267	AT1G18440	Peptidyl-tRNA hydrolase, chloroplastic
scaffold41144	AT3G14110	AT3G14110
scaffold41203	AT2G32060	40S ribosomal protein S12-2
scaffold41680	AT2G03640	AT2G03640
scaffold41778	AT2G01830	AT2G01830
scaffold41805	AT3G22300	40S ribosomal protein S10, mitochondrial
scaffold41863	AT4G01560	AT4G01560
scaffold41869	AT1G63660	AT1G63660
scaffold41891	AT3G07750	AT3G07750
scaffold42013	AT3G03630	Probable cysteine synthase, chloroplastic
scaffold42027	AT5G20920	Eukaryotic translation initiation factor 2 subunit beta
scaffold42053	AT4G01037	AT4G01037
scaffold42111	AT5G48760	60S ribosomal protein L13a-4
scaffold42155	AT4G11120	Elongation factor Ts
scaffold44455	AT5G14050	U3 small nucleolar RNA-associated protein 18 homolog
scaffold4223	AT3G23730	Probable xyloglucan endotransglucosylase/hydrolase protein 16
scaffold42292	AT2G37990	Ribosome biogenesis regulatory protein homolog
scaffold42312	AT5G23070	AT5G23070
scaffold42396	AT5G60670	60S ribosomal protein L12-3
scaffold42633	AT3G49010	60S ribosomal protein L13; 60S ribosomal protein L13-1
scaffold42689	AT4G01560	AT4G01560
scaffold42738	AT1G72370	40S ribosomal protein Sa-1
scaffold42741	AT3G01800	AT3G01800
scaffold42811	AT1G14410	AT1G14410
scaffold4283	AT4G13780	Probable methionyl-tRNA synthetase
scaffold42833	AT5G39740	60S ribosomal protein L5-2
scaffold43010	AT5G23740	40S ribosomal protein S11-3
scaffold43024	AT3G09630	60S ribosomal protein L4-1
scaffold43355	AT3G01800	AT3G01800
scaffold43393	AT5G23070	AT5G23070
scaffold43399	AT3G56150	Eukaryotic translation initiation factor 3 subunit C
scaffold4367	AT1G24510	T-complex protein 1 subunit epsilon
scaffold43845	AT3G22300	40S ribosomal protein S10, mitochondrial
scaffold43893	AT4G10480	Nascent polypeptide-associated complex subunit alpha-like protein 4
scaffold44205	AT1G02780	60S ribosomal protein L19-1
scaffold4423	AT5G26360	AT5G26360
scaffold44230	AT5G52440	AT5G52440
scaffold44256	AT1G06900	AT1G06900
scaffold44284	AT2G45440	Dihydrodipicolinate synthase 2, chloroplastic
scaffold44866	AT5G62050	Mitochondrial inner membrane protein OXA1
scaffold45007	AT5G27120	Probable nucleolar protein 5-1
scaffold6845	AT5G55920	AT5G55920
scaffold45267	AT1G09640	Probable elongation factor 1-gamma 1
scaffold45296	AT3G20330	Aspartate carbamoyltransferase, chloroplastic
scaffold45385	AT1G04870	Probable protein arginine N-methyltransferase 4.2
scaffold4567	AT5G60670	60S ribosomal protein L12-3
scaffold45707	AT2G37500	AT2G37500
scaffold45811	AT1G31970	DEAD-box ATP-dependent RNA helicase 5
scaffold45816	AT3G51800	AT3G51800
scaffold46117	AT1G50920	Probable nucleolar GTP-binding protein 1
scaffold46271	AT2G19870	AT2G19870
scaffold46276	AT2G23350	AT2G23350
scaffold4758	AT3G07770	AT3G07770
scaffold4927	AT3G54470	Uridine 5'-monophosphate synthase
scaffold500	AT1G49760	AT1G49760
scaffold501	AT1G49760	AT1G49760
scaffold5126	AT5G20040	AT5G20040
scaffold5128	AT5G20040	AT5G20040
scaffold5213	AT3G12670	AT3G12670
scaffold5313	AT5G62050	Mitochondrial inner membrane protein OXA1
scaffold5410	AT3G08943	AT3G08943
scaffold5551	AT3G04920	40S ribosomal protein S24-1
scaffold5759	AT3G13860	Chaperonin CPN60-like 2, mitochondrial
scaffold5927	AT3G51800	AT3G51800
scaffold6067	AT2G44860	Probable ribosome biogenesis protein RLP24
scaffold6111	AT5G56950	AT5G56950
scaffold6217	AT5G07090	40S ribosomal protein S4-2
scaffold6553	AT4G25340	AT4G25340
scaffold6780	AT1G06720	AT1G06720
scaffold6846	AT5G55920	AT5G55920
scaffold6849	AT5G55920	AT5G55920
scaffold7037	AT3G09500	60S ribosomal protein L35-1
scaffold7070	AT2G27720	60S acidic ribosomal protein P2-1
scaffold7090	AT3G05590	60S ribosomal protein L18-2
scaffold7242	AT3G01790	AT3G01790
scaffold7386	AT3G05560	60S ribosomal protein L22-2
scaffold7608	AT4G27490	AT4G27490
scaffold7961	AT5G35620	Eukaryotic translation initiation factor 4E-2
scaffold8177	AT3G05560	60S ribosomal protein L22-2
scaffold8204	AT5G24840	tRNA (guanine-N(7)-)-methyltransferase
scaffold8386	AT4G38890	tRNA-dihydrouridine synthase 3-like
scaffold8388	AT4G38890	tRNA-dihydrouridine synthase 3-like
scaffold8616	AT1G43170	60S ribosomal protein L3-1
scaffold867	AT5G11170	DEAD-box ATP-dependent RNA helicase 15; DEAD-box ATP-dependent RNA helicase 56
scaffold8784	AT3G49430	AT3G49430
scaffold8785	AT3G49430	AT3G49430
scaffold8978	AT4G31985	60S ribosomal protein L39-1
scaffold917	AT5G55280	Cell division protein ftsZ homolog, chloroplastic
scaffold9356	AT1G10550	Probable xyloglucan endotransglucosylase/hydrolase protein 33
scaffold9597	AT4G00620	AT4G00620
scaffold9770	AT3G23940	AT3G23940
scaffold9800	AT2G31810	AT2G31810
scaffold9820	AT3G56070	Peptidyl-prolyl cis-trans isomerase CYP19-3

## Sheet: E
Blue module
TSIDs	ID	Gene Name
C100107	AT1G67430	60S ribosomal protein L17-2
C100437	AT3G54670	AT3G54670
C100955	AT5G64040	Photosystem I reaction center subunit N, chloroplastic
C101061	AT5G46450	AT5G46450
scaffold22723	AT1G18570	AT1G18570
scaffold42390	AT4G15180	Probable histone-lysine N-methyltransferase ATXR3
C101473	AT5G19830	Peptidyl-tRNA hydrolase, mitochondrial
C101747	AT5G55830	AT5G55830
C176553	AT2G45240	Methionine aminopeptidase; Methionine aminopeptidase 1A
C101833	AT3G58470	AT3G58470
scaffold27644	AT2G34040	AT2G34040
C101935	AT4G32830	Serine/threonine-protein kinase Aurora-1
C102341	AT5G59180	DNA-directed RNA polymerase II subunit RPB7
C102565	AT5G50670	Squamosa promoter-binding-like protein 13
C102743	AT4G27370	AT4G27370
C287341	AT5G02610	60S ribosomal protein L35-4
C102899	AT1G62400	Serine/threonine-protein kinase HT1
C102983	AT5G46250	AT5G46250
scaffold33896	AT3G12810	AT3G12810
C104129	AT5G13550	Sulfate transporter 4.1, chloroplastic
scaffold33079	AT5G23630	Putative cation-transporting ATPase
C104663	AT2G30420	AT2G30420
scaffold19657	AT1G55860	E3 ubiquitin-protein ligase UPL1
C236357	AT3G20050	T-complex protein 1, alpha subunit; T-complex protein 1 subunit alpha
scaffold38565	AT4G27640	AT4G27640
scaffold38679	AT3G20630	Ubiquitin carboxyl-terminal hydrolase 14
C105483	AT4G05420	DNA damage-binding protein 1a
scaffold4246	AT2G37170	Aquaporin PIP2-2
C105815	AT3G60740	AT3G60740
scaffold39792	AT4G11920	Protein FIZZY-RELATED 1
C106129	AT2G21330	Probable fructose-bisphosphate aldolase 1, chloroplastic
C106631	AT2G37390	AT2G37390
C106967	AT2G38730	AT2G38730
C190945	AT1G24340	AT1G24340
C107739	AT4G23160	Cysteine-rich receptor-like protein kinase 8
scaffold31138	AT3G56240	AT3G56240
C108291	AT3G51840	Acyl-coenzyme A oxidase 4, peroxisomal
scaffold35234	AT1G69170	Squamosa promoter-binding-like protein 6
C255345	AT5G04430	AT5G04430
C249925	AT2G45960	Aquaporin PIP1-2
C109427	AT1G72130	AT1G72130
C109459	AT1G64030	Serpin-Z1
C109997	AT1G55420	AT1G55420
scaffold39685	AT1G79750	Malic enzyme
C110301	AT3G55990	AT3G55990
C110345	AT1G56210	AT1G56210
C110887	AT3G53090	E3 ubiquitin-protein ligase UPL7
C110981	AT2G30020	Probable protein phosphatase 2C 25
C110989	AT4G17695	AT4G17695
scaffold30999	AT5G43650	Transcription factor bHLH92
C111463	AT5G24140	Squalene monooxygenase 2
C286877	AT5G40370	Glutaredoxin-C2
scaffold9178	AT1G36160	AT1G36160
C111661	AT4G29230	AT4G29230
C224979	AT5G44050	AT5G44050
C247623	AT4G38970	Probable fructose-bisphosphate aldolase 2, chloroplastic; Fructose-bisphosphate aldolase
scaffold32026	AT5G15080	AT5G15080
C112629	AT1G13140	AT1G13140
scaffold39623	AT1G03140	AT1G03140
C112915	AT4G19003	Vacuolar protein sorting-associated protein 25
C112987	AT1G79430	Myb family transcription factor APL
C113061	AT1G28550	AT1G28550
C113085	AT1G74840	AT1G74840
C113239	AT2G46950	AT2G46950
C113271	AT2G27030	Calmodulin-2/3/5
scaffold23798	AT2G35040	AT2G35040
C113957	AT4G31700	40S ribosomal protein S6-1
scaffold20839	AT3G23390	60S ribosomal protein L36a
C114021	AT5G04620	AT5G04620
scaffold24087	AT1G28120	Ubiquitin thioesterase otubain-like
C114405	AT1G14610	Valyl-tRNA synthetase
scaffold14573	AT3G19840	AT3G19840
scaffold10711	AT1G04860	Ubiquitin carboxyl-terminal hydrolase 2
C114655	AT2G40190	AT2G40190
scaffold20667	AT4G12570	E3 ubiquitin-protein ligase UPL5
C255199	AT4G22720	AT4G22720
scaffold19381	AT5G65990	AT5G65990
C298155	AT1G59124	Probable disease resistance protein RDL5/RF45
C115301	AT1G12680	Serine/threonine-protein kinase PEPKR2
scaffold40138	AT1G75230	AT1G75230
C115957	AT5G27450	Mevalonate kinase
C116345	AT1G52540	AT1G52540
C116497	AT1G14080	Fucosyltransferase 6
C342947	AT3G12780	Phosphoglycerate kinase
C116735	AT3G12280	Retinoblastoma-related protein 1
C299961	AT5G03220	AT5G03220
C116973	AT3G11480	AT3G11480
C117169	AT5G06060	AT5G06060
scaffold40128	AT5G09760	Probable pectinesterase/pectinesterase inhibitor 51
C117653	AT2G43280	AT2G43280
scaffold3986	AT1G78900	V-type proton ATPase catalytic subunit A
scaffold41630	AT1G27760	AT1G27760
C284105	AT2G35795	AT2G35795
C118745	AT4G11150	V-type proton ATPase subunit E1
C118767	AT4G01660	AT4G01660; AT4G04770
scaffold36926	AT4G23160	Cysteine-rich receptor-like protein kinase 8
C119073	AT1G10930	AT1G10930
C119093	AT5G14000	AT5G14000
C120983	AT3G12977	AT3G12977
C119535	AT4G14180	Protein PRD1
scaffold22313	AT1G19640	Jasmonate O-methyltransferase
C119667	AT5G06830	CDK5RAP3-like protein
scaffold32137	AT3G16030	AT3G16030
C323577	AT5G66190	Ferredoxin--NADP reductase, leaf isozyme 1, chloroplastic
scaffold22586	AT5G53480	AT5G53480
C120893	AT2G04660	AT2G04660
C121021	AT5G16750	AT5G16750
C121081	AT4G08450	AT4G08450
scaffold13498	AT2G40120	AT2G40120
C121325	AT1G74260	Probable phosphoribosylformylglycinamidine synthase, chloroplastic
scaffold43350	AT5G38640	AT5G38640
C121799	AT3G57300	DNA helicase INO80 complex homolog 1
scaffold22213	AT1G71220	AT1G71220
scaffold5851	AT3G19960	AT4G28630; AT3G19960
C122047	AT5G23190	AT5G23190
scaffold34377	AT3G27820	Probable monodehydroascorbate reductase, cytoplasmic isoform 2
C122461	AT4G26300	AT4G26300
C122495	AT4G34570	Bifunctional dihydrofolate reductase-thymidylate synthase 2
C122873	AT1G02860	E3 ubiquitin-protein ligase BAH1
C122893	AT4G32830	Serine/threonine-protein kinase Aurora-1
C123167	AT3G07600	AT3G07600
C123543	AT5G46030	Transcription elongation factor 1 homolog
scaffold26514	AT3G54470	Uridine 5'-monophosphate synthase
scaffold21489	AT1G50200	Alanyl-tRNA synthetase, mitochondrial
C124277	AT3G13470	AT3G13470
scaffold41665	AT2G06990	AT2G06990
C124539	AT3G02080	40S ribosomal protein S19-1
C125455	AT5G03640	AT5G03640
C225999	AT5G50670	Squamosa promoter-binding-like protein 13
C125695	AT5G46490	AT5G46490
C206015	AT1G80460	AT1G80460
C329009	AT1G19485	AT1G19485
scaffold29790	AT4G23160	Cysteine-rich receptor-like protein kinase 8
scaffold27028	AT1G21230	Wall-associated receptor kinase 5
C126099	AT2G21260	AT2G21260
C219707	AT1G75220	Sugar transporter ERD6-like 6
scaffold22715	AT2G36010	AT2G36010
scaffold37463	AT4G32730	Myb-related protein 3R-1
scaffold24473	AT5G26830	Threonyl-tRNA synthetase, mitochondrial
C126751	AT5G06550	F-box protein At5g06550
C126755	AT3G23470	AT3G23470
C127059	AT5G41520	40S ribosomal protein S10-2
C127233	AT5G54250	Cyclic nucleotide-gated ion channel 4
scaffold31819	AT4G34710	Arginine decarboxylase 2
C127893	AT2G07675	Ribosomal protein S12, mitochondrial
C128091	AT3G23610	AT3G23610
C128183	AT3G56970	Transcription factor ORG2
scaffold15487	AT4G20850	AT4G20850
C128475	AT2G27030	Calmodulin-2/3/5
C128509	AT5G59140	AT5G59140
scaffold5159	AT4G21580	AT4G21580
C290757	AT5G66380	AT5G66380
C128875	AT3G12390	Nascent polypeptide-associated complex subunit alpha-like protein 1
C128883	AT1G20380	AT1G20380
C129175	AT4G33200	AT4G33200
C129257	AT1G05520	AT1G05520
C129579	AT5G44160	Zinc finger protein NUTCRACKER
C353979	AT1G13080	Cytochrome P450 71B2
C130673	AT1G05890	Probable E3 ubiquitin-protein ligase ARI5
scaffold24353	AT5G66850	AT5G66850
scaffold37896	AT2G26420	Phosphatidylinositol-4-phosphate 5-kinase 3
scaffold40956	AT2G42810	Serine/threonine protein phosphatase 5
scaffold7470	AT3G17205	E3 ubiquitin-protein ligase UPL6
scaffold15695	AT1G18710	AT1G18710
C132629	AT1G22985	Ethylene-responsive transcription factor ERF069
C132653	AT2G29650	Sodium-dependent phosphate transport protein 1, chloroplastic
C133129	AT5G50670	Squamosa promoter-binding-like protein 13
C176803	AT1G01140	CBL-interacting serine/threonine-protein kinase 9
C133401	AT1G20575	AT1G20575
scaffold29033	AT4G21060	Probable beta-1,3-galactosyltransferase 20
C133443	AT3G11170	Omega-3 fatty acid desaturase, chloroplastic
C133477	AT1G80500	AT1G80500
C178673	AT4G29830	AT4G29830
scaffold10229	AT3G48990	AT3G48990
scaffold16729	AT1G76310	Cyclin-B2-4
C134471	AT1G26830	AT1G26830
C134503	AT1G24100	N-hydroxythioamide S-beta-glucosyltransferase
C134557	AT2G04620	AT2G04620
scaffold43365	AT2G32680	AT2G32680
C134825	AT2G25070	Probable protein phosphatase 2C 21
scaffold37258	AT4G26840	Ubiquitin-like protein SMT3
C135017	AT1G02860	E3 ubiquitin-protein ligase BAH1
scaffold9552	AT4G39850	AT4G39850
C135711	AT5G58780	Dehydrodolichyl diphosphate synthase 3
C135779	AT5G53530	AT5G53530
C135843	AT4G22940	AT4G22940
C136095	AT3G24503	Aldehyde dehydrogenase family 2 member C4
scaffold42063	AT5G66070	RING-H2 finger protein ATL5P
C136391	AT3G60750	AT3G60750
C136537	AT5G45230	AT5G45230
C136641	AT5G40540	AT5G40540
C136991	AT1G70490	ADP-ribosylation factor 2
C330081	AT1G76150	AT1G76150
scaffold35966	AT3G26618	Eukaryotic peptide chain release factor subunit 1-3
scaffold26780	AT4G11900	AT4G11900
C138185	AT1G75510	AT1G75510
scaffold35520	AT1G69690	Transcription factor TCP15
C138435	AT1G43190	Polypyrimidine tract-binding protein homolog 3
C138477	AT3G53090	E3 ubiquitin-protein ligase UPL7
C138831	AT2G42740	60S ribosomal protein L11-1
C139009	AT5G47230	Ethylene-responsive transcription factor 5
scaffold3713	AT4G11110	Protein SPA1-RELATED 2
C139357	AT3G08940	Chlorophyll a-b binding protein CP29.2, chloroplastic
scaffold22330	AT3G62120	AT3G62120
C139525	AT3G27690	AT3G27690
C230621	AT1G55325	AT1G55325
C139881	AT5G23320	Protein-S-isoprenylcysteine O-methyltransferase A
C140121	AT3G08680	Probable inactive receptor kinase At3g08680
C140257	AT5G04720	Probable disease resistance protein At5g04720
C140417	AT2G44940	Ethylene-responsive transcription factor ERF034
C140787	AT1G62980	Expansin-A18
C141245	AT3G48040	Rac-like GTP-binding protein ARAC8
C141385	AT3G56190	Alpha-soluble NSF attachment protein 2
C199169	AT5G12430	AT5G12430
C141457	AT5G13980	AT5G13980
C164103	AT1G04270	40S ribosomal protein S15-1
scaffold18841	AT1G34130	AT1G34130
C142359	AT3G08680	Probable inactive receptor kinase At3g08680
C347791	AT5G26000	AT5G26000
C142451	AT3G17205	E3 ubiquitin-protein ligase UPL6
scaffold20655	AT5G21990	AT5G21990
C142583	AT2G01290	Probable ribose-5-phosphate isomerase
scaffold10276	AT1G57750	AT1G57750
C143061	AT2G36170	NEDD8-like protein RUB1; 60S ribosomal protein L40; 40S ribosomal protein S27a-1; 40S ribosomal protein S27a-3; Ubiquitin
scaffold37925	AT5G18800	AT5G18800
scaffold1582	AT3G09200	60S acidic ribosomal protein P0-2
scaffold36112	AT1G30040	Gibberellin 2-beta-dioxygenase 2
C144217	AT3G26560	Probable pre-mRNA-splicing factor ATP-dependent RNA helicase
C287991	AT1G19700	BEL1-like homeodomain protein 10
scaffold35263	AT3G03960	AT3G03960
C144535	AT2G44350	Citrate synthase 4, mitochondrial
C144701	AT4G22940	AT4G22940
C144997	AT1G60780	AT1G60780
scaffold22764	AT2G19730	60S ribosomal protein L28-1
C145725	AT3G12110	Actin-11
C146257	AT3G10520	Non-symbiotic hemoglobin 2
C146325	AT2G28520	AT2G28520
C146641	AT4G04860	Derlin-2.2
C146841	AT5G55540	AT5G55540; AT2G16950
C146949	AT5G18070	Phosphoacetylglucosamine mutase
scaffold20596	AT4G00100	40S ribosomal protein S13-2
C147447	AT1G80740	Putative DNA (cytosine-5)-methyltransferase CMT1
C147655	AT1G65980	Peroxiredoxin-2B
C147817	AT5G06120	AT5G06120
scaffold18312	AT4G23160	Cysteine-rich receptor-like protein kinase 8
C148095	AT1G06720	AT1G06720
C185973	AT5G38250	AT5G38250
C148337	AT1G31810	Formin-like protein 14
C148413	AT3G51300	Rac-like GTP-binding protein ARAC11
C148553	AT5G54140	IAA-amino acid hydrolase ILR1-like 3
scaffold37696	AT4G21660	AT4G21660
C256807	AT3G15980	Coatomer subunit beta'-3
C149487	AT2G16920	Probable ubiquitin carrier protein E2 23
C149547	AT3G06820	AT3G06820
scaffold40981	AT5G59980	AT5G59980
scaffold7716	AT1G55325	AT1G55325
scaffold31822	AT5G44240	Putative phospholipid-transporting ATPase 2
C150249	AT3G53460	29 kDa ribonucleoprotein, chloroplastic
C150269	AT2G30580	AT2G30580
C150317	AT5G26000	AT5G26000
C150351	AT2G41820	AT2G41820
C150417	AT5G64630	AT5G64630
C150555	AT3G49100	Signal recognition particle 9 kDa protein
C150563	AT1G50480	Formate--tetrahydrofolate ligase
C151149	AT1G72340	AT1G72340
C151309	AT1G09970	AT1G09970
C151459	AT1G74090	Sulfotransferase 18
C151543	AT2G18510	AT2G18510
C151671	AT2G37040	Phenylalanine ammonia-lyase 1
scaffold46018	AT1G07940	Elongation factor 1-alpha
C151861	AT1G77620	AT1G77620
scaffold21038	AT1G19485	AT1G19485
scaffold11097	AT1G23030	U-box domain-containing protein 11
scaffold23833	AT5G50820	AT5G50820
scaffold40452	AT4G33420	Peroxidase 47
C152895	AT1G68400	AT1G68400
C152921	AT1G20380	AT1G20380
scaffold9747	AT5G64040	Photosystem I reaction center subunit N, chloroplastic
C157747	AT2G35690	Putative peroxisomal acyl-coenzyme A oxidase 1.2
C153331	AT4G09320	Nucleoside diphosphate kinase 1
C288753	AT3G52730	AT3G52730
C154019	AT4G32730	Myb-related protein 3R-1
C179697	AT1G25350	AT1G25350
scaffold20707	AT3G11910	Ubiquitin carboxyl-terminal hydrolase 13
scaffold1133	AT5G15550	AT5G15550
C356527	AT3G08680	Probable inactive receptor kinase At3g08680
C337825	AT2G23290	AT2G23290
scaffold18842	AT1G73720	AT1G73720
C155943	AT1G70660	Ubiquitin-conjugating enzyme E2 variant 1B
C155961	AT2G37620	Actin-1/3
scaffold10682	AT1G11720	AT1G11720
C156287	AT3G48990	AT3G48990
C156327	AT5G65320	Transcription factor bHLH99
C156343	AT1G80410	AT1G80410
C156451	AT2G46520	Exportin-2
scaffold3579	AT4G21710	DNA-directed RNA polymerase II subunit RPB2
C156855	AT1G09580	AT1G09580
C156985	AT5G46630	AT5G46630
C189305	AT5G46280	DNA replication licensing factor MCM3 homolog
C157267	AT4G18810	AT4G18810
C157423	AT5G08600	AT5G08600
C157491	AT4G37320	AT4G37320
scaffold866	AT5G11200	DEAD-box ATP-dependent RNA helicase 15; DEAD-box ATP-dependent RNA helicase 56
C157619	AT1G52230	Photosystem I reaction center subunit VI-2, chloroplastic
scaffold35353	AT2G32530	Cellulose synthase-like protein B3
C158503	AT5G40650	Succinate dehydrogenase [ubiquinone] iron-sulfur subunit 2, mitochondrial
C158529	AT3G56940	Magnesium-protoporphyrin IX monomethyl ester [oxidative] cyclase, chloroplastic
C202941	AT1G79040	Photosystem II 10 kDa polypeptide, chloroplastic
C159297	AT4G34050	Probable caffeoyl-CoA O-methyltransferase At4g34050
C159319	AT1G68400	AT1G68400
C159351	AT1G29880	Glycyl-tRNA synthetase 1, mitochondrial
C159641	AT3G48900	Flap endonuclease GEN-like 2
C160091	AT1G70870	AT1G70870
C160245	AT5G43810	Protein PINHEAD
C160893	AT3G15060	AT3G15060
scaffold3305	AT5G58230	WD-40 repeat-containing protein MSI1
C189897	AT4G32400	AT4G32400
C161487	AT5G54690	AT5G54690
C161531	AT4G05000	Vacuolar protein sorting-associated protein 28 homolog 2
scaffold11081	AT1G06900	AT1G06900
scaffold37731	AT5G52840	Probable NADH dehydrogenase [ubiquinone] 1 alpha subcomplex subunit 5, mitochondrial
C161951	AT1G12050	AT1G12050
C161975	AT5G14740	Carbonic anhydrase 2
C291569	AT1G76490	3-hydroxy-3-methylglutaryl-coenzyme A reductase 1
C162179	AT2G02020	AT2G02020
C162431	AT3G16030	AT3G16030
C162501	AT5G55560	Probable serine/threonine-protein kinase WNK11
C162839	AT4G11920	Protein FIZZY-RELATED 1
scaffold31572	AT3G02260	AT3G02260
scaffold24572	AT1G14650	Probable splicing factor 3 subunit 1
C164129	AT2G21330	Probable fructose-bisphosphate aldolase 1, chloroplastic
scaffold37383	AT3G18690	Protein MKS1
scaffold18640	AT2G47250	Probable pre-mRNA-splicing factor ATP-dependent RNA helicase
scaffold22379	AT5G58340	AT5G58340
scaffold19208	AT1G48410	Protein argonaute
C172357	AT1G62020	Coatomer subunit alpha-1
scaffold28504	AT4G28350	AT4G28350
C165537	AT5G66540	AT5G66540
C166071	AT5G03640	AT5G03640
C253719	AT3G15980	Coatomer subunit beta'-3
scaffold45723	AT4G13770	Cytochrome P450 83A1
scaffold21913	AT5G26860	Lon protease homolog 2, mitochondrial
scaffold31353	AT1G20260	V-type proton ATPase subunit B3
C334115	AT5G24400	Probable 6-phosphogluconolactonase 5, chloroplastic
scaffold27817	AT3G50670	U1 small nuclear ribonucleoprotein 70 kDa
scaffold37210	AT5G65750	AT5G65750
C168549	AT1G62020	Coatomer subunit alpha-1
scaffold19432	AT5G13570	AT5G13570
scaffold29725	AT5G16560	AT5G16560
C169017	AT1G69440	AT1G69440
C172255	AT5G16780	AT5G16780
scaffold9996	AT5G11850	AT5G11850
scaffold33000	AT4G13780	Probable methionyl-tRNA synthetase
scaffold42130	AT1G76490	3-hydroxy-3-methylglutaryl-coenzyme A reductase 1
C170007	AT4G24570	AT4G24570
C170065	AT2G45960	Aquaporin PIP1-2
C170191	AT1G67120	AT1G67120
C170551	AT5G22100	Probable RNA 3'-terminal phosphate cyclase-like protein
scaffold18523	AT3G23890	DNA topoisomerase 2
scaffold40710	AT1G59900	Pyruvate dehydrogenase E1 component subunit alpha-1, mitochondrial
C171981	AT3G54840	AT3G54840
scaffold40135	AT3G15390	AT3G15390
C172489	AT4G34570	Bifunctional dihydrofolate reductase-thymidylate synthase 2
C172523	AT1G01140	CBL-interacting serine/threonine-protein kinase 9
C172537	AT5G41520	40S ribosomal protein S10-2
C172623	AT2G17900	Histone-lysine N-methyltransferase ASHR1
C334165	AT2G47610	60S ribosomal protein L7a-1
C173319	AT3G27690	AT3G27690
scaffold39194	AT2G30970	Aspartate aminotransferase, mitochondrial
C173907	AT3G11170	Omega-3 fatty acid desaturase, chloroplastic
C174029	AT2G22640	Protein BRICK 1
scaffold28453	AT4G02060	Protein PROLIFERA
C174305	AT4G14850	Pentatricopeptide repeat-containing protein At4g14850
scaffold8277	AT1G68100	IAA-alanine resistance protein 1
scaffold38214	AT3G16060	AT3G16060
C174935	AT1G12680	Serine/threonine-protein kinase PEPKR2
C236601	AT5G54270	AT5G54270
C175549	AT4G04860	Derlin-2.2
C177845	AT2G32690	Pentatricopeptide repeat-containing protein At1g10270
C178103	AT3G46560	Mitochondrial import inner membrane translocase subunit Tim9
C178287	AT2G22240	Inositol-3-phosphate synthase isozyme 2
scaffold39477	AT3G21690	AT3G21690
C178387	AT1G55860	E3 ubiquitin-protein ligase UPL1
C178431	AT4G22350	AT4G22350
C178631	AT3G47470	Chlorophyll a-b binding protein 4, chloroplastic
C237669	AT4G33010	Putative glycine dehydrogenase [decarboxylating] 2, mitochondrial
C179209	AT1G54140	AT1G54140
C179521	AT4G11820	Hydroxymethylglutaryl-CoA synthase
C179715	AT4G23160	Cysteine-rich receptor-like protein kinase 8
C179805	AT4G02570	Cullin-1
C335355	AT4G32720	AT4G32720
scaffold41823	AT5G03300	Adenosine kinase 2
scaffold41575	AT3G06400	Putative chromatin-remodeling complex ATPase chain
C180393	AT3G02870	AT3G02870
C180447	AT5G24860	AT5G24860
C180459	AT5G22780	AT5G22780
C180543	AT4G34050	Probable caffeoyl-CoA O-methyltransferase At4g34050
C181277	AT1G31812	AT1G31812
C181537	AT1G73250	GDP-L-fucose synthase 1; Germin-like protein subfamily 3 member 1
C182005	AT1G01140	CBL-interacting serine/threonine-protein kinase 9
C355497	AT1G74260	Probable phosphoribosylformylglycinamidine synthase, chloroplastic
C238999	AT5G56030	Heat shock protein 81-2
C183025	AT4G35060	AT4G35060
C183369	AT2G47270	Transcription factor bHLH151
C270877	AT1G23410	NEDD8-like protein RUB1; 40S ribosomal protein S27a-1; 40S ribosomal protein S27a-3; Ubiquitin
C183727	AT2G41560	Calcium-transporting ATPase 4, plasma membrane-type
C183957	AT2G16710	Iron-sulfur assembly protein IscA-like 1, mitochondrial
C334259	AT3G09630	60S ribosomal protein L4-1
C184583	AT1G63940	Monodehydroascorbate reductase, chloroplastic
C184627	AT1G19485	AT1G19485
scaffold5212	AT3G12670	AT3G12670
C185697	AT4G18100	60S ribosomal protein L32-1
C185761	AT4G29630	AT4G29630
C186027	AT3G19760	DEAD-box ATP-dependent RNA helicase 2
scaffold14888	AT4G33495	AT4G33495
C186421	AT4G33495	AT4G33495
C186461	AT2G47160	Boron transporter 1
C186619	AT5G56030	Heat shock protein 81-2
C249475	AT2G44620	Acyl carrier protein, mitochondrial
C187293	AT5G24140	Squalene monooxygenase 2
C187303	AT2G20490	H/ACA ribonucleoprotein complex subunit 3-like protein
scaffold44098	AT5G27380	Glutathione synthetase, chloroplastic
C189467	AT3G57610	Adenylosuccinate synthetase, chloroplastic
C189705	AT2G26460	AT2G26460
C189743	AT4G35783	AT4G35783
scaffold18562	AT5G20980	AT5G20980
C191705	AT4G32730	Myb-related protein 3R-1
C192577	AT5G26920	AT5G26920
C192627	AT2G14080	AT2G14080
C192903	AT1G54400	AT1G54400
C193095	AT3G01120	Cystathionine gamma-synthase, chloroplastic
C193283	AT3G17820	Glutamine synthetase cytosolic isozyme 1-3
C193345	AT3G18480	Protein CASP
C193465	AT2G32060	40S ribosomal protein S12-2
C194069	AT3G03010	AT3G03010
scaffold4249	AT2G37170	Aquaporin PIP2-2
C194093	AT3G62290	AT3G62290
C195043	AT4G25433	AT4G25433
C290443	AT3G24450	AT3G24450
C195157	AT1G04250	Auxin-responsive protein IAA17
C232931	AT5G09250	RNA polymerase II transcriptional coactivator KIWI
scaffold13656	AT4G11380	AT4G11380
C195595	AT1G75450	Cytokinin dehydrogenase 5
C195799	AT5G09660	Malate dehydrogenase; Malate dehydrogenase, glyoxysomal
C195951	AT2G34420	AT2G34420
C196231	AT1G22740	Ras-related protein Rab7
C196269	AT5G56450	AT5G56450
scaffold25145	AT5G19820	AT5G19820
C196603	AT5G17020	AT5G17020
C196895	AT2G34420	AT2G34420
C197091	AT1G71860	AT1G71860
C197235	AT1G65980	Peroxiredoxin-2B
C197971	AT2G35635	NEDD8-like protein RUB2; NEDD8-like protein RUB1; 40S ribosomal protein S27a-1; 40S ribosomal protein S27a-3; Ubiquitin
C198071	AT5G11850	AT5G11850
C198183	AT5G04430	AT5G04430
C198189	AT3G09630	60S ribosomal protein L4-1
scaffold31915	AT3G27000	Actin-related protein 2
scaffold22725	AT1G70520	Cysteine-rich receptor-like protein kinase 2
scaffold45275	AT3G61750	AT3G61750
C199341	AT3G48380	Probable Ufm1-specific protease
C220615	AT3G44010	40S ribosomal protein S29
C200155	AT3G56070	Peptidyl-prolyl cis-trans isomerase CYP19-3
C200423	AT3G19840	AT3G19840
C346281	AT3G25800	Serine/threonine-protein phosphatase 2A 65 kDa regulatory subunit A beta isoform
C200737	AT5G23630	Putative cation-transporting ATPase
C272783	AT1G07110	AT1G07110
C201029	AT1G25260	AT1G25260
C245947	AT1G51650	ATP synthase subunit epsilon, mitochondrial
scaffold27661	AT4G36900	Ethylene-responsive transcription factor RAP2-10
C201521	AT3G12670	AT3G12670
C214023	AT2G34420	AT2G34420
C201701	AT2G16930	AT2G16930
C346253	AT4G28480	AT4G28480
C202357	AT1G73030	AT1G73030
scaffold29672	AT4G23160	Cysteine-rich receptor-like protein kinase 8
C203161	AT1G63780	AT1G63780
C239437	AT5G53530	AT5G53530
C203401	AT3G50860	AT3G50860
C203563	AT5G03780	AT5G03780
scaffold29595	AT5G04380	AT5G04380
C323757	AT1G17720	Serine/threonine protein phosphatase 2A 55 kDa regulatory subunit B beta isoform
C203657	AT5G24860	AT5G24860
C203897	AT2G36170	NEDD8-like protein RUB1; 60S ribosomal protein L40; 40S ribosomal protein S27a-1; 40S ribosomal protein S27a-3; Ubiquitin
scaffold28426	AT4G17870	AT4G17870
C203975	AT1G02130	Ras-related protein RABD2A
C204217	AT2G31220	Transcription factor bHLH10
scaffold27029	AT1G21230	Wall-associated receptor kinase 5
C205181	AT4G17530	AT4G17530
scaffold42445	AT4G31490	Coatomer subunit beta-2
C205537	AT1G70490	ADP-ribosylation factor 2
C205663	AT2G32780	Ubiquitin carboxyl-terminal hydrolase 1
C205701	AT1G04760	Putative vesicle-associated membrane protein 726
scaffold11547	AT3G14570	Putative callose synthase 8
scaffold43213	AT1G16890	Ubiquitin carrier protein E2 36
C253445	AT3G09190	AT3G09190
C259045	AT2G38280	AMP deaminase
C207219	AT4G26300	AT4G26300
C207233	AT3G12780	Phosphoglycerate kinase
C207273	AT5G58290	26S protease regulatory subunit 6B homolog
C207355	AT2G46020	ATP-dependent helicase BRM
C207553	AT2G45960	Aquaporin PIP1-2
C207821	AT5G26000	AT5G26000
C207829	AT4G35090	Catalase-2; Catalase
C262357	AT4G21060	Probable beta-1,3-galactosyltransferase 20
C208441	AT4G11920	Protein FIZZY-RELATED 1
C208601	AT3G23325	Uncharacterized protein At3g23325
C208865	AT3G22950	AT3G22950
C208959	AT4G32720	AT4G32720
C209047	AT1G56170	Nuclear transcription factor Y subunit C-2
C209051	AT3G17790	Purple acid phosphatase 17
C209415	AT1G52740	Probable histone H2A variant 3
C209717	AT1G27380	AT1G27380
C209753	AT5G40380	Cysteine-rich receptor-like protein kinase 42
C209761	AT1G61700	DNA-directed RNA polymerases I, II, and III subunit RPABC5
scaffold12471	AT2G40360	AT2G40360
C210169	AT4G11150	V-type proton ATPase subunit E1
C309655	AT4G11820	Hydroxymethylglutaryl-CoA synthase
scaffold12556	AT3G03780	AT3G03780
scaffold24769	AT3G57470	AT3G57470
C211735	AT2G20340	Tyrosine decarboxylase 1
C235373	AT4G10340	Chlorophyll a-b binding protein CP26, chloroplastic
C211921	AT5G36170	AT5G36170
C212111	AT1G56170	Nuclear transcription factor Y subunit C-2
C212181	AT2G36130	Peptidyl-prolyl cis-trans isomerase
scaffold46319	AT5G60640	AT5G60640
C212661	AT5G10140	MADS-box protein FLOWERING LOCUS C
scaffold2808	AT1G60780	AT1G60780
C213045	AT3G55440	Triosephosphate isomerase, cytosolic
scaffold30751	AT2G04660	AT2G04660
scaffold31617	AT2G34480	60S ribosomal protein L18a-2
scaffold2069	AT3G55440	Triosephosphate isomerase, cytosolic
C214095	AT5G03500	AT5G03500
C214127	AT4G21710	DNA-directed RNA polymerase II subunit RPB2
C214357	AT4G34555	40S ribosomal protein S25-3
scaffold822	AT5G50850	Pyruvate dehydrogenase E1 component subunit beta, mitochondrial
C214759	AT2G45960	Aquaporin PIP1-2
C84977	AT3G61250	AT3G61250
C215149	AT3G16030	AT3G16030
C215349	AT5G41010	AT5G41010
C215471	AT3G18165	AT3G18165
C215615	AT4G39030	Enhanced disease susceptibility 5
C215761	AT1G13060	Proteasome subunit beta type-5-A
C216655	AT2G26460	AT2G26460
C216831	AT4G26070	Mitogen-activated protein kinase kinase 1
C216957	AT1G12360	SNARE-interacting protein KEULE
C217011	AT1G52300	Ribosomal protein L37; 60S ribosomal protein L37-2
C217499	AT4G24440	Transcription initiation factor IIA subunit 2
C217523	AT5G09250	RNA polymerase II transcriptional coactivator KIWI
C217933	AT2G05100	AT2G05100
C217973	AT5G52210	AT5G52210
C218911	AT1G53850	Proteasome subunit alpha type-5-A
C218925	AT3G08720	Serine/threonine-protein kinase AtPK19
scaffold27500	AT1G17880	AT1G17880
C353503	AT4G23160	Cysteine-rich receptor-like protein kinase 8
C219119	AT1G04250	Auxin-responsive protein IAA17
scaffold3719	AT1G16310	AT1G16310
C328429	AT5G23860	Tubulin beta-8 chain
C219993	AT5G04850	AT5G04850
C220281	AT3G04520	AT3G04520
C220631	AT5G09920	AT5G09920
C287813	AT1G52300	Ribosomal protein L37; 60S ribosomal protein L37-2
scaffold10515	AT5G15950	S-adenosylmethionine decarboxylase proenzyme 2
C221399	AT2G38670	AT2G38670
C264131	AT5G09810	Actin-7
scaffold34588	AT2G43460	60S ribosomal protein L38
C221693	AT3G08720	Serine/threonine-protein kinase AtPK19
scaffold10020	AT5G23580	Calcium-dependent protein kinase 12
C222069	AT4G31160	AT4G31160
scaffold44498	AT1G11910	AT1G11910
C222447	AT3G53890	40S ribosomal protein S21-1
C222845	AT5G41010	AT5G41010
C222973	AT3G48750	Cyclin-dependent kinase A-1
C224553	AT1G15120	AT1G15120
C262361	AT1G69170	Squamosa promoter-binding-like protein 6
C355435	AT3G60750	AT3G60750
scaffold590	AT3G62600	AT3G62600
C225851	AT4G31985	60S ribosomal protein L39-1
C225903	AT2G35350	Protein phosphatase 2C 29
scaffold37284	AT2G21060	Glycine-rich protein 2b
C226657	AT2G23290	AT2G23290
C226775	AT4G31700	40S ribosomal protein S6-1
scaffold3077	AT2G02560	AT2G02560
C227655	AT3G57410	Villin-3
C253899	AT1G76030	V-type proton ATPase subunit B1
C227965	AT2G47600	AT2G47600
C228105	AT3G60245	60S ribosomal protein L37a-2
C228197	AT4G14210	Phytoene dehydrogenase, chloroplastic/chromoplastic
C228329	AT2G43460	60S ribosomal protein L38
C283223	AT1G30230	Elongation factor 1-delta 1
scaffold32905	AT1G02780	60S ribosomal protein L19-1
C354215	AT3G11130	AT3G11130
scaffold37917	AT1G63780	AT1G63780
C229563	AT1G14400	Ubiquitin-conjugating enzyme E2 1
C229625	AT4G16720	60S ribosomal protein L15-1
C229643	AT3G22400	AT3G22400
C230435	AT4G37930	Serine hydroxymethyltransferase, mitochondrial
C230893	AT3G23390	60S ribosomal protein L36a
C230935	AT4G35460	Thioredoxin reductase 1
C230983	AT2G46310	Ethylene-responsive transcription factor CRF5
scaffold22052	AT3G10050	Threonine dehydratase biosynthetic, chloroplastic
C231047	AT2G04630	AT2G04630
C231115	AT4G35090	Catalase-2; Catalase
scaffold25701	AT1G04250	Auxin-responsive protein IAA17
C232003	AT1G76360	AT1G76360
C232227	AT1G14980	10 kDa chaperonin
C232265	AT1G14980	10 kDa chaperonin
C246191	AT3G10090	40S ribosomal protein S28-1
C232723	AT1G79030	AT1G79030
C272005	AT3G60245	60S ribosomal protein L37a-2
C233291	AT2G26300	Guanine nucleotide-binding protein alpha-1 subunit
C233329	AT5G42850	AT5G42850
C245561	AT2G22425	Probable signal peptidase complex subunit 1
C233597	AT2G07340	AT2G07340
C353781	AT4G11420	Eukaryotic translation initiation factor 3 subunit A
C233807	AT2G29540	AT2G29540
C233903	AT1G76180	Dehydrin ERD14
C233967	AT5G50810	Mitochondrial import inner membrane translocase subunit Tim8
scaffold43177	AT5G61790	Calnexin homolog 1
C234201	AT5G46180	AT5G46180
C234311	AT1G51160	AT1G51160
C234771	AT1G74270	60S ribosomal protein L35a-3
scaffold7852	AT5G16750	AT5G16750
C235153	AT1G61520	AT1G61520
C303623	AT2G45170	Autophagy-related protein 8e
C235773	AT4G21810	Derlin-2.1
C235837	AT3G52940	Delta(14)-sterol reductase
scaffold37744	AT1G52300	Ribosomal protein L37; 60S ribosomal protein L37-2
C236039	AT5G02280	AT5G02280
scaffold2086	AT1G23900	AT1G23900
C236179	AT2G07340	AT2G07340
C236489	AT5G60360	Thiol protease aleurain
C236811	AT2G21950	F-box/kelch-repeat protein SKIP6
scaffold35293	AT5G64960	Cyclin-dependent kinase C-2
C237323	AT2G43980	Inositol-tetrakisphosphate 1-kinase 4
C265063	AT3G18410	AT3G18410
C313231	AT1G20823	RING-H2 finger protein ATL1B
C237879	AT1G62820	Probable calcium-binding protein CML14
scaffold35764	AT2G26060	AT2G26060
C238599	AT4G24920	Protein transport protein Sec61 subunit gamma-1
C238725	AT3G05020	Acyl carrier protein 1, chloroplastic; Acyl carrier protein
scaffold10927	AT5G55920	AT5G55920
scaffold11078	AT1G06900	AT1G06900
C330547	AT1G02780	60S ribosomal protein L19-1
C239117	AT2G20490	H/ACA ribonucleoprotein complex subunit 3-like protein
C239985	AT5G09660	Malate dehydrogenase; Malate dehydrogenase, glyoxysomal
scaffold34145	AT4G11420	Eukaryotic translation initiation factor 3 subunit A
C261819	AT2G22425	Probable signal peptidase complex subunit 1
scaffold24984	AT1G16880	AT1G16880
C240377	AT5G23140	ATP-dependent Clp protease proteolytic subunit 2, mitochondrial
C240651	AT5G56630	6-phosphofructokinase 7
C283815	AT3G46560	Mitochondrial import inner membrane translocase subunit Tim9
C264677	AT1G61570	Mitochondrial import inner membrane translocase subunit Tim13
C241305	AT5G11850	AT5G11850
C241731	AT3G05870	AT3G05870
C241785	AT2G20140	AT2G20140
C241961	AT2G30420	AT2G30420
C242457	AT2G43460	60S ribosomal protein L38
C310159	AT1G18450	Actin-related protein 4
scaffold20137	AT3G61110	40S ribosomal protein S27-2
scaffold25918	AT5G48720	Protein XRI1
C243195	AT3G11630	2-Cys peroxiredoxin BAS1, chloroplastic
scaffold46114	AT3G08720	Serine/threonine-protein kinase AtPK19
C243817	AT2G22000	Elicitor peptide 6
C244045	AT3G52730	AT3G52730
C244179	AT4G39260	Glycine-rich RNA-binding protein 8
scaffold38627	AT5G13980	AT5G13980
C244601	AT5G52210	AT5G52210
C244603	AT5G48870	AT5G48870
scaffold38697	AT2G36170	NEDD8-like protein RUB1; 60S ribosomal protein L40; 40S ribosomal protein S27a-1; 40S ribosomal protein S27a-3; Ubiquitin
C245435	AT4G24920	Protein transport protein Sec61 subunit gamma-1
C245675	AT3G10090	40S ribosomal protein S28-1
C245823	AT3G20640	Transcription factor bHLH123
C245849	AT4G30220	Probable small nuclear ribonucleoprotein F
C245899	AT5G03500	AT5G03500
C246311	AT3G10050	Threonine dehydratase biosynthetic, chloroplastic
scaffold1917	AT1G56070	AT1G56070
C300787	AT1G07980	AT1G07980
scaffold3255	AT3G54660	Glutathione reductase, chloroplastic
C247107	AT2G22425	Probable signal peptidase complex subunit 1
C247127	AT2G41530	S-formylglutathione hydrolase
C316599	AT4G34700	AT4G34700
C248257	AT3G52090	DNA-directed RNA polymerase II subunit RPB11
scaffold14458	AT4G17530	AT4G17530
scaffold43299	AT3G58730	V-type proton ATPase subunit D
C248729	AT3G60245	60S ribosomal protein L37a-2
C248855	AT4G03140	AT4G03140
C249197	AT4G15930	AT4G15930
C249361	AT1G23410	NEDD8-like protein RUB1; 40S ribosomal protein S27a-1; 40S ribosomal protein S27a-3; Ubiquitin
C249919	AT1G77710	Probable ubiquitin-fold modifier 1
C265369	AT4G24440	Transcription initiation factor IIA subunit 2
C269487	AT3G61440	Cysteine synthase
C313391	AT2G34520	AT2G34520
C251015	AT5G51740	AT5G51740
C251163	AT3G53890	40S ribosomal protein S21-1
C251373	AT5G15970	Stress-induced protein KIN2
scaffold34003	AT2G43640	Signal recognition particle 14 kDa protein
C251487	AT1G10230	SKP1-like protein 18
scaffold6961	AT4G21660	AT4G21660
C251993	AT1G72210	Transcription factor bHLH96
C252069	AT1G77370	Glutaredoxin-C3
C252093	AT4G34840	AT4G34840
C252381	AT1G19340	Methyltransferase-like protein 2
C252541	AT1G71450	Ethylene-responsive transcription factor ERF021
C252571	AT4G05050	NEDD8-like protein RUB1; 40S ribosomal protein S27a-1; 40S ribosomal protein S27a-3; Ubiquitin
C252609	AT5G63980	SAL1 phosphatase
C253069	AT1G29880	Glycyl-tRNA synthetase 1, mitochondrial
scaffold17383	AT1G09200	Histone H3.2; Histone H3
C254023	AT4G18100	60S ribosomal protein L32-1
C345609	AT4G35090	Catalase-2; Catalase
C254469	AT5G21274	Calmodulin-6
C254737	AT5G28540	Luminal-binding protein 1
C254807	AT3G49080	AT3G49080
C254837	AT1G13890	Putative SNAP25 homologous protein SNAP30
C274353	AT3G47370	40S ribosomal protein S20-2
C328597	AT5G52470	rRNA 2'-O-methyltransferase fibrillarin 1
C255907	AT3G49100	Signal recognition particle 9 kDa protein
C256027	AT2G27960	Cyclin-dependent kinases regulatory subunit 1
scaffold12912	AT3G49050	AT3G49050
C256723	AT5G60460	AT5G60460
C256823	AT2G23930	Probable small nuclear ribonucleoprotein G
C257603	AT5G01650	AT5G01650
scaffold957	AT2G35630	AT2G35630
C258235	AT2G28190	Superoxide dismutase [Cu-Zn], chloroplastic; Superoxide dismutase [Cu-Zn]
C258359	AT1G17530	AT1G17530
C258569	AT1G43860	AT1G43860
C258681	AT1G02305	AT1G02305
C258771	AT5G52840	Probable NADH dehydrogenase [ubiquinone] 1 alpha subcomplex subunit 5, mitochondrial
scaffold39088	AT3G16140	Photosystem I reaction center subunit VI-1, chloroplastic
C259077	AT1G20960	AT1G20960
scaffold16871	AT3G18500	Carbon catabolite repressor protein 4 homolog 3
C259351	AT5G61960	AT5G61960
C259383	AT3G57920	Squamosa promoter-binding-like protein 15
C354619	AT1G19920	Glucose-1-phosphate adenylyltransferase
scaffold36309	AT2G29530	Mitochondrial import inner membrane translocase subunit Tim10
C260195	AT5G56030	Heat shock protein 81-2
C260213	AT3G10760	AT3G10760
C317847	AT4G18040	Eukaryotic translation initiation factor 4E-1
C260853	AT1G20000	AT1G20000
C261053	AT5G15970	Stress-induced protein KIN2
C26121	AT2G35390	Ribose-phosphate pyrophosphokinase; Ribose-phosphate pyrophosphokinase 1
C261303	AT1G61520	AT1G61520
scaffold1386	AT2G01250	60S ribosomal protein L7-2
C261345	AT5G55290	AT5G55290
C261545	AT2G41880	AT2G41880
C261555	AT5G14250	COP9 signalosome complex subunit 3
C261683	AT5G59300	Ubiquitin-conjugating enzyme E2 7
C261821	AT3G25230	70 kDa peptidyl-prolyl isomerase
C262421	AT5G20570	RING-box protein 1a
C262619	AT1G07830	AT1G07830
C332631	AT5G51190	Ethylene-responsive transcription factor ERF105
scaffold11029	AT5G57180	AT5G57180
scaffold27601	AT1G09200	Histone H3.2; Histone H3
C263893	AT3G23325	Uncharacterized protein At3g23325
scaffold17547	AT4G12300	AT4G12300
C264481	AT1G70490	ADP-ribosylation factor 2
C264559	AT2G35795	AT2G35795
C264593	AT4G31720	AT4G31720
C264803	AT1G29810	AT1G29810
scaffold17247	AT1G66580	60S ribosomal protein L10-3
C265037	AT5G20650	AT5G20650
scaffold7122	AT1G26830	AT1G26830
scaffold10121	AT4G23190	Cysteine-rich receptor-like protein kinase 11
C266289	AT5G10810	Enhancer of rudimentary homolog
C266315	AT5G62100	AT5G62100
C266317	AT1G07950	AT1G07950
C266335	AT1G08780	Probable prefoldin subunit 4
C266445	AT3G06700	60S ribosomal protein L29-1
C266455	AT1G09200	Histone H3.2; Histone H3
C26651	AT5G63370	AT5G63370
C266971	AT4G38970	Probable fructose-bisphosphate aldolase 2, chloroplastic; Fructose-bisphosphate aldolase
C275623	AT2G27710	60S acidic ribosomal protein P2-2
C267519	AT1G62850	AT1G62850
C319875	AT1G75950	SKP1-like protein 1A
C309725	AT1G79040	Photosystem II 10 kDa polypeptide, chloroplastic
C267983	AT5G01650	AT5G01650
C268333	AT2G27030	Calmodulin-2/3/5
C268411	AT3G44010	40S ribosomal protein S29
C268527	AT5G60460	AT5G60460
C268593	AT2G43750	Cysteine synthase, chloroplastic/chromoplastic; Cysteine synthase
C268801	AT2G43640	Signal recognition particle 14 kDa protein
C26887	AT2G39660	Serine/threonine-protein kinase BIK1
C26899	AT1G14400	Ubiquitin-conjugating enzyme E2 1
C269117	AT1G54250	AT1G54250
scaffold11956	AT5G02490	Heat shock cognate 70 kDa protein 2
scaffold20384	AT2G41110	Calmodulin-2/3/5
C279645	AT2G31305	AT2G31305
C269693	AT1G06790	AT1G06790
scaffold33025	AT1G51760	IAA-amino acid hydrolase ILR1-like 4
C269935	AT1G80500	AT1G80500
C269977	AT1G27350	AT1G27350
scaffold25224	AT3G16060	AT3G16060
C310107	AT2G33340	Pre-mRNA-processing factor 19 homolog 2
scaffold30504	AT1G15120	AT1G15120
C270639	AT1G54290	Protein translation factor SUI1 homolog 2
C270701	AT1G30230	Elongation factor 1-delta 1
C271061	AT1G02780	60S ribosomal protein L19-1
C271405	AT3G48030	RING-H2 finger protein ATL3I
scaffold14583	AT3G29160	SNF1-related protein kinase catalytic subunit alpha KIN11
C271673	AT5G36880	AT5G36880
scaffold4622	AT1G51980	Probable mitochondrial-processing peptidase subunit alpha-1
C271745	AT5G50810	Mitochondrial import inner membrane translocase subunit Tim8
C271901	AT4G11260	AT4G11260
scaffold36151	AT5G08180	H/ACA ribonucleoprotein complex subunit 2-like protein
C272321	AT3G11630	2-Cys peroxiredoxin BAS1, chloroplastic
C273195	AT5G09810	Actin-7
C273215	AT5G57170	AT5G57170
C273239	AT3G52200	Dihydrolipoyllysine-residue acetyltransferase component 1 of pyruvate dehydrogenase complex, mitochondrial
C273553	AT3G16980	AT3G16980
scaffold36215	AT5G04430	AT5G04430
C274271	AT1G26880	60S ribosomal protein L34-1
C274407	AT2G31380	Salt tolerance-like protein
C274645	AT1G61570	Mitochondrial import inner membrane translocase subunit Tim13
C274839	AT3G57300	DNA helicase INO80 complex homolog 1
C274915	AT2G27960	Cyclin-dependent kinases regulatory subunit 1
C286839	AT5G27770	60S ribosomal protein L22-3
C275477	AT4G17170	AT4G17170
C275519	AT5G10810	Enhancer of rudimentary homolog
C275663	AT5G28540	Luminal-binding protein 1
C276569	AT2G20450	60S ribosomal protein L14-1
C276651	AT4G35860	AT4G35860
C354569	AT3G07270	AT3G07270
C277577	AT3G44480	AT3G44480
C277639	AT4G21350	U-box domain-containing protein 8
C277677	AT5G14800	Pyrroline-5-carboxylate reductase
scaffold15482	AT1G52160	AT1G52160
C284937	AT1G20823	RING-H2 finger protein ATL1B
C278243	AT5G12190	Pre-mRNA branch site p14-like protein
scaffold12994	AT2G43460	60S ribosomal protein L38
C278589	AT1G15120	AT1G15120
C278913	AT5G47930	40S ribosomal protein S27-3
C278971	AT1G77710	Probable ubiquitin-fold modifier 1
C279007	AT4G11420	Eukaryotic translation initiation factor 3 subunit A
scaffold23993	AT2G19310	AT2G19310
scaffold18350	AT1G63970	2-C-methyl-D-erythritol 2,4-cyclodiphosphate synthase, chloroplastic
C279389	AT5G25450	AT5G25450
scaffold29486	AT5G27830	AT5G27830
C279605	AT3G60360	Probable U3 small nucleolar RNA-associated protein 11
C279699	AT5G12190	Pre-mRNA branch site p14-like protein
C279863	AT1G72370	40S ribosomal protein Sa-1
C280069	AT2G36160	40S ribosomal protein S14-1
scaffold14146	AT4G21580	AT4G21580
C280409	AT2G20930	AT2G20930
C280767	AT1G29990	AT1G29990
C280925	AT2G45170	Autophagy-related protein 8e
scaffold27243	AT4G38580	AT4G38580
C281279	AT5G20650	AT5G20650
C281353	AT4G27040	Vacuolar protein sorting-associated protein 22 homolog 1
C281443	AT3G57870	Ubiquitin carrier protein
C281775	AT5G57170	AT5G57170
C281869	AT1G09200	Histone H3.2; Histone H3
C282017	AT1G08780	Probable prefoldin subunit 4
C282025	AT1G77710	Probable ubiquitin-fold modifier 1
C282055	AT4G33050	AT4G33050
C294439	AT1G24360	3-oxoacyl-[acyl-carrier-protein] reductase, chloroplastic
C282183	AT2G16060	Non-symbiotic hemoglobin 1
C315873	AT5G49480	AT5G49480
C282811	AT2G46860	AT2G46860
scaffold157	AT5G10540	AT5G10540
scaffold3675	AT5G52640	Heat shock protein 81-1
C283531	AT4G20930	Probable 3-hydroxyisobutyrate dehydrogenase, mitochondrial
C283579	AT4G35860	AT4G35860
C283737	AT5G03340	Cell division control protein 48 homolog E
C283807	AT3G03100	Probable NADH dehydrogenase [ubiquinone] 1 alpha subcomplex subunit 12
scaffold27813	AT5G14050	U3 small nucleolar RNA-associated protein 18 homolog
C283953	AT4G18880	Heat stress transcription factor A-4a
C284443	AT5G55160	AT5G55160
C284563	AT3G18690	Protein MKS1
C284615	AT2G20450	60S ribosomal protein L14-1
C285237	AT5G10810	Enhancer of rudimentary homolog
C285531	AT1G02680	AT1G02680
C285591	AT5G09250	RNA polymerase II transcriptional coactivator KIWI
C285705	AT5G01650	AT5G01650
C285707	AT5G02450	60S ribosomal protein L36-3
C285899	AT3G01020	AT3G01020
C285989	AT4G31200	AT4G31200
C286099	AT5G11260	Transcription factor HY5
C286153	AT2G31305	AT2G31305
C299529	AT4G18100	60S ribosomal protein L32-1
C286255	AT5G52470	rRNA 2'-O-methyltransferase fibrillarin 1
C286461	AT5G08180	H/ACA ribonucleoprotein complex subunit 2-like protein
C286551	AT5G60690	Homeobox-leucine zipper protein REVOLUTA
C289741	AT5G59140	AT5G59140
C287079	AT2G05220	40S ribosomal protein S17-2
C331949	AT3G55380	Ubiquitin-conjugating enzyme E2 14; Ubiquitin carrier protein
C308597	AT2G05220	40S ribosomal protein S17-2
C341823	AT1G79040	Photosystem II 10 kDa polypeptide, chloroplastic
C287283	AT2G19750	40S ribosomal protein S30
scaffold45912	AT3G54470	Uridine 5'-monophosphate synthase
scaffold6087	AT5G03760	Glucomannan 4-beta-mannosyltransferase 9
C287545	AT3G61110	40S ribosomal protein S27-2
C298803	AT2G27710	60S acidic ribosomal protein P2-2
C287913	AT1G14980	10 kDa chaperonin
scaffold6504	AT5G56150	Ubiquitin carrier protein E2 30
C288025	AT1G08780	Probable prefoldin subunit 4
C288057	AT3G53120	Putative vacuolar protein-sorting-associated protein 37 homolog 1
C288179	AT5G57170	AT5G57170
C288237	AT3G43810	Calmodulin-7
C288577	AT2G36170	NEDD8-like protein RUB1; 60S ribosomal protein L40; 40S ribosomal protein S27a-1; 40S ribosomal protein S27a-3; Ubiquitin
C288663	AT1G09200	Histone H3.2; Histone H3
C288745	AT4G24040	AT4G24040
C289113	AT2G40590	40S ribosomal protein S26-1
C289177	AT1G23290	60S ribosomal protein L27a-2
C289385	AT5G20650	AT5G20650
C289401	AT5G46630	AT5G46630
scaffold8634	AT1G31812	AT1G31812
scaffold3194	AT1G23090	Probable sulfate transporter 3.3
scaffold16355	AT2G36390	AT2G36390
C289707	AT3G24500	Multiprotein-bridging factor 1c
C289975	AT1G27350	AT1G27350
C290073	AT2G30410	Tubulin-specific chaperone A
C290129	AT2G41110	Calmodulin-2/3/5
C290305	AT1G63940	Monodehydroascorbate reductase, chloroplastic
scaffold15233	AT3G10960	AT3G10960
C290943	AT3G01790	AT3G01790
C290959	AT1G57860	60S ribosomal protein L21-2
C291019	AT1G50320	Thioredoxin-X, chloroplastic
C291123	AT5G20160	AT5G20160
scaffold33513	AT4G01320	CAAX prenyl protease 1 homolog
C291619	AT5G15550	AT5G15550
C291841	AT1G62020	Coatomer subunit alpha-1
C304595	AT3G05230	Signal peptidase complex subunit 3A
C292175	AT3G22480	Probable prefoldin subunit 2; Homeobox-leucine zipper protein PROTODERMAL FACTOR 2
C292557	AT4G18880	Heat stress transcription factor A-4a
C292571	AT2G35520	Defender against cell death 2
scaffold26081	AT5G10610	AT5G10610
C292741	AT5G14740	Carbonic anhydrase 2
C292777	AT1G61570	Mitochondrial import inner membrane translocase subunit Tim13
C292839	AT2G19730	60S ribosomal protein L28-1
C293049	AT3G03920	Putative H/ACA ribonucleoprotein complex subunit 1-like protein 1
scaffold21285	AT3G44550	AT3G44550
C293621	AT1G22840	Probable cytochrome c At1g22840
C293941	AT3G18740	60S ribosomal protein L30-3
C294003	AT2G28190	Superoxide dismutase [Cu-Zn], chloroplastic; Superoxide dismutase [Cu-Zn]
scaffold1181	AT2G33220	AT2G33220
C294265	AT5G11900	AT5G11900
C294293	AT3G04920	40S ribosomal protein S24-1
C321591	AT5G46180	AT5G46180
C294549	AT3G47370	40S ribosomal protein S20-2
C294601	AT1G75950	SKP1-like protein 1A
C294641	AT2G29530	Mitochondrial import inner membrane translocase subunit Tim10
scaffold41667	AT2G38730	AT2G38730
C296351	AT2G29540	AT2G29540
C294823	AT3G22480	Probable prefoldin subunit 2; Homeobox-leucine zipper protein PROTODERMAL FACTOR 2
C309273	AT3G43810	Calmodulin-7
C294945	AT5G41520	40S ribosomal protein S10-2
C294957	AT4G02620	V-type proton ATPase subunit F
C295381	AT5G20570	RING-box protein 1a
C295459	AT1G78900	V-type proton ATPase catalytic subunit A
C295503	AT5G06140	AT5G06140
C295511	AT4G25410	Transcription factor bHLH126
C295549	AT5G55290	AT5G55290
C295735	AT4G15770	AT4G15770
scaffold36340	AT1G50490	Ubiquitin carrier protein E2 20
C296025	AT5G03340	Cell division control protein 48 homolog E
C296119	AT4G21060	Probable beta-1,3-galactosyltransferase 20
C296415	AT2G18030	AT2G18030
C296477	AT1G67430	60S ribosomal protein L17-2
C296549	AT3G03750	Histone-lysine N-methyltransferase SUVR3
C296649	AT5G67510	60S ribosomal protein L26-2
C296671	AT1G23410	NEDD8-like protein RUB1; 40S ribosomal protein S27a-1; 40S ribosomal protein S27a-3; Ubiquitin
C315771	AT1G70840	MLP-like protein 31
C296837	AT4G34990	Transcription factor MYB32
C296863	AT1G30135	Protein TIFY 5A
C297003	AT1G02140	Protein mago nashi homolog
C297067	AT2G33220	AT2G33220
C297231	AT5G16130	40S ribosomal protein S7-3
C312715	AT5G08690	ATP synthase subunit beta; ATP synthase subunit beta-2, mitochondrial
C297607	AT1G14400	Ubiquitin-conjugating enzyme E2 1
C297815	AT4G34700	AT4G34700
C298067	AT4G30930	50S ribosomal protein L21, mitochondrial; 50S ribosomal protein L21
C298115	AT2G32060	40S ribosomal protein S12-2
scaffold220	AT3G11130	AT3G11130
scaffold15880	AT2G22640	Protein BRICK 1
C298547	AT4G28830	AT4G28830
C298685	AT5G08290	AT5G08290
C298747	AT5G49010	AT5G49010
C298761	AT2G18040	Peptidyl-prolyl cis-trans isomerase 1
C298791	AT4G11110	Protein SPA1-RELATED 2
C298867	AT5G12390	AT5G12390
C298941	AT4G35060	AT4G35060
C299075	AT1G07770	40S ribosomal protein S15a-1
C299173	AT1G30040	Gibberellin 2-beta-dioxygenase 2
C299255	AT2G29500	AT2G29500
C299277	AT2G32220	60S ribosomal protein L27; 60S ribosomal protein L27-1
C299293	AT1G66410	Calmodulin-1/4
C299969	AT5G08190	AT5G08190
C299983	AT2G37410	Mitochondrial import inner membrane translocase subunit Tim17
scaffold34276	AT1G09200	Histone H3.2; Histone H3
C300409	AT5G20160	AT5G20160
C300769	AT1G52600	AT1G52600
C300805	AT1G74270	60S ribosomal protein L35a-3
scaffold29301	AT4G01850	S-adenosylmethionine synthetase 2
C300907	AT3G05020	Acyl carrier protein 1, chloroplastic; Acyl carrier protein
C300919	AT5G20160	AT5G20160
C300937	AT5G13790	Agamous-like MADS-box protein AGL15
C301023	AT1G77370	Glutaredoxin-C3
C301091	AT2G34480	60S ribosomal protein L18a-2
C301169	AT5G08410	AT5G08410
C301249	AT3G22480	Probable prefoldin subunit 2; Homeobox-leucine zipper protein PROTODERMAL FACTOR 2
C301435	AT2G04520	AT2G04520
C301533	AT1G09200	Histone H3.2; Histone H3
C301547	AT5G09600	AT5G09600
C301633	AT3G11130	AT3G11130
C301825	AT4G00100	40S ribosomal protein S13-2
scaffold32249	AT4G31700	40S ribosomal protein S6-1
C302143	AT2G36170	NEDD8-like protein RUB1; 60S ribosomal protein L40; 40S ribosomal protein S27a-1; 40S ribosomal protein S27a-3; Ubiquitin
C302205	AT5G40610	Glycerol-3-phosphate dehydrogenase [NAD+], chloroplastic
C302269	AT1G27310	AT1G27310
C302345	AT3G53020	60S ribosomal protein L24-2
C302487	AT2G47470	Probable protein disulfide-isomerase A6
C302511	AT1G08845	AT1G08845
C302733	AT5G59300	Ubiquitin-conjugating enzyme E2 7
C302761	AT1G04270	40S ribosomal protein S15-1
C303105	AT1G09200	Histone H3.2; Histone H3
C303107	AT5G22130	GPI mannosyltransferase 1
C303159	AT4G30800	40S ribosomal protein S11-2
C303199	AT5G53850	AT5G53850
C303265	AT4G24972	AT4G24972
C303301	AT2G04520	AT2G04520
C303729	AT2G04520	AT2G04520
C304001	AT5G46030	Transcription elongation factor 1 homolog
scaffold16603	AT1G71480	AT1G71480
C304105	AT1G54290	Protein translation factor SUI1 homolog 2
C304141	AT3G05590	60S ribosomal protein L18-2
C304263	AT1G55860	E3 ubiquitin-protein ligase UPL1
C304459	AT1G78340	AT1G78340
C304495	AT3G12170	AT3G12170
C304815	AT4G35060	AT4G35060
C304891	AT1G27380	AT1G27380
C305619	AT2G42740	60S ribosomal protein L11-1
C305643	AT4G38740	Peptidyl-prolyl cis-trans isomerase CYP18-3; Peptidyl-prolyl cis-trans isomerase
scaffold20830	AT2G39660	Serine/threonine-protein kinase BIK1
C306171	AT1G68660	AT1G68660
C306275	AT5G27000	Kinesin-4
C306311	AT3G62290	AT3G62290
C306515	AT4G35490	AT4G35490
C306551	AT2G16740	Ubiquitin carrier protein E2 29
C306615	AT3G46940	AT3G46940
C306701	AT5G05090	AT5G05090
C311097	AT5G11260	Transcription factor HY5
C307295	AT3G56240	AT3G56240
C307307	AT1G51160	AT1G51160
C307347	AT5G23290	Probable prefoldin subunit 5
C307401	AT5G12390	AT5G12390
C307511	AT4G15770	AT4G15770
C307579	AT3G46940	AT3G46940
scaffold40154	AT4G29720	Probable polyamine oxidase 5
C307699	AT4G02620	V-type proton ATPase subunit F
C307721	AT4G31580	AT4G31580
C307729	AT2G38710	Uncharacterized protein At2g38710
C307777	AT4G18430	AT4G18430
C307827	AT1G66740	Probable histone chaperone ASF1A
C308113	AT5G13980	AT5G13980
C308173	AT1G08810	AT1G08810
C308175	AT4G10960	UDP-glucose 4-epimerase 2
C308179	AT5G48580	FK506-binding protein 2-2
C308191	AT4G31580	AT4G31580
scaffold43214	AT3G03100	Probable NADH dehydrogenase [ubiquinone] 1 alpha subcomplex subunit 12
scaffold30076	AT1G56330	GTP-binding protein SAR1B
C308769	AT1G77440	Proteasome subunit beta type-3-B
C308867	AT4G36420	AT4G36420
scaffold23921	AT3G05800	Transcription factor bHLH150
C309103	AT1G32640	Transcription factor MYC2
C309197	AT3G58680	Multiprotein-bridging factor 1b
C309223	AT4G26840	Ubiquitin-like protein SMT3
C309329	AT1G45050	Ubiquitin-conjugating enzyme 15
C309343	AT2G42680	Multiprotein-bridging factor 1a
C309429	AT3G43810	Calmodulin-7
C309503	AT4G18740	AT4G18740
C309551	AT5G23440	AT5G23440
scaffold43835	AT2G38110	Glycerol-3-phosphate acyltransferase 6
C309879	AT2G09990	40S ribosomal protein S16-1
C310039	AT4G36800	NEDD8-conjugating enzyme Ubc12
C310121	AT1G07980	AT1G07980
C310169	AT5G08410	AT5G08410
scaffold45466	AT3G12170	AT3G12170
C334841	AT2G38180	GDSL esterase/lipase At2g38180
C310455	AT1G48130	1-Cys peroxiredoxin PER1
C310521	AT1G27450	Probable inorganic phosphate transporter 1-2; Adenine phosphoribosyltransferase 1
C312701	AT3G13550	Constitutive photomorphogenesis protein 10
C310771	AT2G45310	UDP-glucuronate 4-epimerase 4
C310829	AT3G22840	AT3G22840
C310839	AT1G80500	AT1G80500
C310871	AT2G40590	40S ribosomal protein S26-1
C310929	AT3G02080	40S ribosomal protein S19-1
scaffold40657	AT3G05020	Acyl carrier protein 1, chloroplastic; Acyl carrier protein
scaffold38325	AT3G05590	60S ribosomal protein L18-2
C311163	AT3G12390	Nascent polypeptide-associated complex subunit alpha-like protein 1
scaffold36425	AT3G60820	Proteasome subunit beta type-1
C311633	AT1G75950	SKP1-like protein 1A
C311785	AT1G58170	AT1G58170
scaffold30431	AT5G58640	AT5G58640
C312051	AT1G09200	Histone H3.2; Histone H3
C312071	AT5G66190	Ferredoxin--NADP reductase, leaf isozyme 1, chloroplastic
C312081	AT1G09200	Histone H3.2; Histone H3
scaffold921	AT3G25110	AT3G25110
C312167	AT1G04760	Putative vesicle-associated membrane protein 726
C312257	AT5G59240	40S ribosomal protein S8-2; Ribosomal protein S8
C312293	AT4G18880	Heat stress transcription factor A-4a
C312519	AT2G16930	AT2G16930
C312529	AT2G31570	Probable glutathione peroxidase 2
scaffold42511	AT5G53560	Cytochrome b5 isoform 1
C312595	AT2G19770	Profilin-4; Profilin
C312889	AT5G45970	Rac-like GTP-binding protein ARAC2
scaffold2667	AT3G04920	40S ribosomal protein S24-1
C313383	AT3G61440	Cysteine synthase
C313387	AT5G67590	AT5G67590; AT1G01590
C313491	AT5G02960	40S ribosomal protein S23-2
C313499	AT1G79010	NADH dehydrogenase [ubiquinone] iron-sulfur protein 8, mitochondrial
C313509	AT3G47360	AT3G47360
C313585	AT2G35635	NEDD8-like protein RUB2; NEDD8-like protein RUB1; 40S ribosomal protein S27a-1; 40S ribosomal protein S27a-3; Ubiquitin
C313655	AT5G16130	40S ribosomal protein S7-3
C313685	AT5G27720	AT5G27720
scaffold30907	AT4G36420	AT4G36420
C313827	AT5G26667	Uridylate kinase
scaffold38569	AT1G04270	40S ribosomal protein S15-1
C314061	AT1G50170	AT1G50170
C314099	AT3G10850	Hydroxyacylglutathione hydrolase cytoplasmic
C314113	AT4G27950	Ethylene-responsive transcription factor CRF4
C314381	AT2G36130	Peptidyl-prolyl cis-trans isomerase
C314445	AT1G70490	ADP-ribosylation factor 2
C314717	AT1G14610	Valyl-tRNA synthetase
C314749	AT5G43850	1,2-dihydroxy-3-keto-5-methylthiopentene dioxygenase 4
C315005	AT2G18040	Peptidyl-prolyl cis-trans isomerase 1
C315105	AT1G07410	AT1G07410
C315323	AT2G23770	AT2G23770
C315503	AT4G09320	Nucleoside diphosphate kinase 1
C315535	AT1G55210	AT1G55210
C315595	AT3G25230	70 kDa peptidyl-prolyl isomerase
C315653	AT5G16130	40S ribosomal protein S7-3
C315763	AT1G07770	40S ribosomal protein S15a-1
C315927	AT2G20140	AT2G20140
C315979	AT4G31720	AT4G31720
C330631	AT4G31490	Coatomer subunit beta-2
scaffold8890	AT5G17220	AT5G17220
scaffold421	AT5G08690	ATP synthase subunit beta; ATP synthase subunit beta-2, mitochondrial
C316397	AT4G28360	AT4G28360
C316645	AT1G56330	GTP-binding protein SAR1B
C316745	AT3G01020	AT3G01020
C316831	AT5G10140	MADS-box protein FLOWERING LOCUS C
C316941	AT2G29500	AT2G29500
C316947	AT1G51510	AT1G51510
C316989	AT4G11010	Nucleoside diphosphate kinase III, chloroplastic/mitochondrial
C316995	AT4G39260	Glycine-rich RNA-binding protein 8
C316997	AT4G23170	Putative cysteine-rich receptor-like protein kinase 9
C328443	AT1G52600	AT1G52600
scaffold29569	AT1G67430	60S ribosomal protein L17-2
C317363	AT2G35120	AT2G35120
scaffold42236	AT3G14210	GDSL esterase/lipase ESM1
scaffold31794	AT1G07830	AT1G07830
C317867	AT2G30260	AT2G30260
C317927	AT5G41240	AT5G41240
C318291	AT1G36160	AT1G36160
scaffold42260	AT5G43850	1,2-dihydroxy-3-keto-5-methylthiopentene dioxygenase 4
scaffold23653	AT1G48160	Signal recognition particle 19 kDa protein
C318381	AT5G47030	ATP synthase subunit delta', mitochondrial
scaffold38802	AT4G38740	Peptidyl-prolyl cis-trans isomerase CYP18-3; Peptidyl-prolyl cis-trans isomerase
scaffold28917	AT2G39960	Probable signal peptidase complex subunit 2
scaffold15624	AT5G07440	Glutamate dehydrogenase 2
C318595	AT5G10260	AT5G10260
C318641	AT3G57050	Cystathionine beta-lyase, chloroplastic
C318685	AT3G60820	Proteasome subunit beta type-1
C318759	AT4G29160	Vacuolar protein sorting-associated protein 32 homolog 2
C318783	AT5G23535	AT5G23535
C318823	AT1G09020	AT1G09020
C318937	AT2G44690	Rac-like GTP-binding protein ARAC9
C319135	AT1G32410	Vacuolar protein sorting-associated protein 55 homolog
C319155	AT1G70320	E3 ubiquitin-protein ligase UPL2
C339731	AT2G30860	AT2G30860
C319389	AT4G13780	Probable methionyl-tRNA synthetase
scaffold40642	AT4G26840	Ubiquitin-like protein SMT3
C319531	AT4G35410	AT4G35410
scaffold11020	AT4G35020	Rac-like GTP-binding protein ARAC3
C319575	AT1G32550	AT1G32550
C319577	AT5G55160	AT5G55160
C319621	AT5G65070	AT5G65070
C319775	AT1G77080	AT1G77080
C319923	AT3G10920	Superoxide dismutase [Mn], mitochondrial; Superoxide dismutase
C320031	AT3G12390	Nascent polypeptide-associated complex subunit alpha-like protein 1
C320041	AT1G17170	AT1G17170
C320211	AT2G29500	AT2G29500
C320303	AT4G09320	Nucleoside diphosphate kinase 1
C320479	AT4G13770	Cytochrome P450 83A1
scaffold22756	AT2G35120	AT2G35120
C320655	AT4G36800	NEDD8-conjugating enzyme Ubc12
C320681	AT5G66140	Proteasome subunit alpha type-7-B
C320793	AT1G52740	Probable histone H2A variant 3
C320801	AT3G49010	60S ribosomal protein L13; 60S ribosomal protein L13-1
C320815	AT1G75950	SKP1-like protein 1A
C320853	AT1G55210	AT1G55210
C320959	AT5G49230	Protein DEHYDRATION-INDUCED 19 homolog 7
C320971	AT1G02780	60S ribosomal protein L19-1
C344505	AT5G27420	RING-H2 finger protein ATL5H
C321013	AT3G04780	UPF0424 protein At3g04780
C321087	AT1G50320	Thioredoxin-X, chloroplastic
C321279	AT5G23440	AT5G23440
scaffold31076	AT1G32050	Secretory carrier-associated membrane protein 4
C321361	AT3G20390	AT3G20390
C321369	AT1G08830	Superoxide dismutase [Cu-Zn]
C321413	AT5G59890	Actin-depolymerizing factor 4
C321563	AT5G23440	AT5G23440
C321731	AT1G34030	40S ribosomal protein S18
C321807	AT5G42820	Splicing factor U2af small subunit B
C322021	AT4G14800	Proteasome subunit beta type-2-B
C322053	AT2G31610	40S ribosomal protein S3-1
scaffold3162	AT1G78580	Alpha,alpha-trehalose-phosphate synthase [UDP-forming] 1
C322255	AT5G09810	Actin-7
C322447	AT1G50170	AT1G50170
C322487	AT1G66580	60S ribosomal protein L10-3
C322627	AT4G18040	Eukaryotic translation initiation factor 4E-1
C341311	AT5G06860	Polygalacturonase inhibitor 1
C322719	AT4G24570	AT4G24570
C322751	AT2G44680	Putative casein kinase II subunit beta-4
C322755	AT5G67450	AT5G67450
C322907	AT1G02950	AT1G02950
scaffold5691	AT2G42740	60S ribosomal protein L11-1
scaffold8284	AT1G53850	Proteasome subunit alpha type-5-A
C323405	AT1G09580	AT1G09580
C323427	AT2G27030	Calmodulin-2/3/5
C323711	AT4G19003	Vacuolar protein sorting-associated protein 25
C323921	AT5G59890	Actin-depolymerizing factor 4
C324201	AT4G16720	60S ribosomal protein L15-1
C324207	AT1G74520	HVA22-like protein a
C325143	AT3G11170	Omega-3 fatty acid desaturase, chloroplastic
C324369	AT3G12390	Nascent polypeptide-associated complex subunit alpha-like protein 1
C324469	AT1G19570	Glutathione S-transferase DHAR1, mitochondrial
C324487	AT2G37270	40S ribosomal protein S5-1
C338505	AT5G56840	AT5G56840
C324607	AT2G29360	AT2G29360
C324731	AT5G51700	AT5G51700
C324865	AT1G09140	AT1G09140
C324875	AT3G62290	AT3G62290
C324919	AT2G45330	AT2G45330
C324937	AT1G08830	Superoxide dismutase [Cu-Zn]
C324975	AT5G47220	Ethylene-responsive transcription factor 2
C325037	AT2G36060	Ubiquitin-conjugating enzyme E2 variant 1C
C325149	AT3G55380	Ubiquitin-conjugating enzyme E2 14; Ubiquitin carrier protein
scaffold5530	AT1G70840	MLP-like protein 31
C325499	AT5G41220	AT5G41220
scaffold25464	AT4G32800	Ethylene-responsive transcription factor ERF043
C325633	AT4G33250	Eukaryotic translation initiation factor 3 subunit K
C325743	AT3G22320	AT3G22320
scaffold17334	AT4G35860	AT4G35860
C329641	AT1G51510	AT1G51510
C326271	AT1G08360	60S ribosomal protein L10a-1
C327339	AT3G60360	Probable U3 small nucleolar RNA-associated protein 11
C326415	AT5G06000	AT5G06000
C326711	AT1G29810	AT1G29810
C326795	AT4G31300	Proteasome subunit beta type-6
C326981	AT5G53400	AT5G53400
C327267	AT4G38740	Peptidyl-prolyl cis-trans isomerase CYP18-3; Peptidyl-prolyl cis-trans isomerase
scaffold28503	AT4G33250	Eukaryotic translation initiation factor 3 subunit K
scaffold11251	AT3G53610	AT3G53610
C327605	AT3G15060	AT3G15060
C327695	AT5G61600	Ethylene-responsive transcription factor ERF104
C327857	AT2G26430	Cyclin-L1-1
C328001	AT5G06360	AT5G06360
C328067	AT1G76180	Dehydrin ERD14
C328171	AT4G30210	AT4G30210
C328435	AT5G35590	Proteasome subunit alpha type-6-A; Putative copper-transporting ATPase PAA1
C328459	AT4G32530	AT4G32530
C328463	AT1G29810	AT1G29810
C337159	AT5G04150	Transcription factor bHLH101
scaffold32669	AT4G36020	AT4G36020
C328483	AT4G39260	Glycine-rich RNA-binding protein 8
C328707	AT3G54900	Monothiol glutaredoxin-S14, chloroplastic
scaffold29722	AT2G40490	Uroporphyrinogen decarboxylase 2, chloroplastic
C328887	AT1G50490	Ubiquitin carrier protein E2 20
scaffold2085	AT1G23900	AT1G23900
C329027	AT1G74060	60S ribosomal protein L6-2
C329119	AT1G53670	AT1G53670
scaffold17315	AT5G18480	AT5G18480
scaffold41156	AT2G43750	Cysteine synthase, chloroplastic/chromoplastic; Cysteine synthase
C329425	AT1G03140	AT1G03140
C329581	AT5G23140	ATP-dependent Clp protease proteolytic subunit 2, mitochondrial
C329649	AT5G48760	60S ribosomal protein L13a-4
C329701	AT1G17170	AT1G17170
C336021	AT4G29160	Vacuolar protein sorting-associated protein 32 homolog 2
C329877	AT2G27020	Proteasome subunit alpha type-3
C329941	AT5G47220	Ethylene-responsive transcription factor 2
C329977	AT3G12390	Nascent polypeptide-associated complex subunit alpha-like protein 1
C330013	AT3G59400	Tetrapyrrole-binding protein, chloroplastic
C330059	AT2G38710	Uncharacterized protein At2g38710
C330221	AT1G74520	HVA22-like protein a
C330281	AT5G47220	Ethylene-responsive transcription factor 2
scaffold44247	AT5G16650	AT5G16650
C330729	AT3G11730	Ras-related protein RABD1
C330765	AT1G61370	AT1G61370
C330793	AT1G74060	60S ribosomal protein L6-2
C330903	AT5G17700	AT5G17700
C330973	AT1G50010	Tubulin alpha-2/alpha-4 chain
C337903	AT5G13450	ATP synthase subunit O, mitochondrial; ATP synthase
C331205	AT1G09630	Ras-related protein RABA2a
C331231	AT3G57870	Ubiquitin carrier protein
C331323	AT3G62290	AT3G62290
C331635	AT3G13200	AT3G13200
C331717	AT1G08830	Superoxide dismutase [Cu-Zn]
C331759	AT5G20150	AT5G20150
C331781	AT5G20020	GTP-binding nuclear protein Ran-2
C331793	AT4G37925	NAD(P)H-quinone oxidoreductase subunit M, chloroplastic
scaffold30701	AT5G06860	Polygalacturonase inhibitor 1
C331963	AT1G66410	Calmodulin-1/4
C331981	AT3G10870	AT3G10870
C337991	AT4G25130	Peptide methionine sulfoxide reductase
C332207	AT5G10140	MADS-box protein FLOWERING LOCUS C
C332221	AT3G20550	AT3G20550
C332261	AT1G29170	Protein SCAR3
C332265	AT5G64960	Cyclin-dependent kinase C-2
C332299	AT5G46850	AT5G46850
C332469	AT3G51190	60S ribosomal protein L8-2
C335433	AT1G78320	AT1G78320
C335903	AT3G52960	Peroxiredoxin-2E, chloroplastic
C332601	AT3G55620	AT3G55620
C332627	AT5G11770	NADH-ubiquinone oxidoreductase 20 kDa subunit, mitochondrial
C332755	AT4G13830	Chaperone protein dnaJ 20, chloroplastic
C333069	AT1G09760	U2 small nuclear ribonucleoprotein A'
C333075	AT3G11730	Ras-related protein RABD1
C333139	AT1G08810	AT1G08810
C333149	AT3G10920	Superoxide dismutase [Mn], mitochondrial; Superoxide dismutase
C333243	AT1G09580	AT1G09580
C339703	AT3G22110	Proteasome subunit alpha type-4
C333299	AT4G18040	Eukaryotic translation initiation factor 4E-1
C333527	AT5G24270	Calcineurin B-like protein 4
C333589	AT5G10480	Protein tyrosine phosphatase-like protein PASTICCINO 2
C333627	AT2G29960	Peptidyl-prolyl cis-trans isomerase; Peptidyl-prolyl cis-trans isomerase CYP19-4
C333675	AT1G78380	AT1G78380
C333731	AT5G59840	AT5G59840
C333781	AT4G18040	Eukaryotic translation initiation factor 4E-1
C333787	AT2G46820	Thylakoid membrane phosphoprotein 14 kDa, chloroplastic
scaffold6867	AT5G40770	AT5G40770
C333959	AT3G05870	AT3G05870
C334035	AT2G29320	AT2G29320
C334093	AT5G51700	AT5G51700
C334119	AT5G04850	AT5G04850
C334233	AT5G11900	AT5G11900
C334303	AT1G14400	Ubiquitin-conjugating enzyme E2 1
C334317	AT1G02305	AT1G02305
C334399	AT3G11630	2-Cys peroxiredoxin BAS1, chloroplastic
C334411	AT5G14800	Pyrroline-5-carboxylate reductase
C334467	AT1G03900	Uncharacterized protein At1g03900
C334519	AT1G02090	COP9 signalosome complex subunit 7
C334551	AT1G22740	Ras-related protein Rab7
scaffold13703	AT1G56450	Proteasome subunit beta type-4
C334687	AT1G66740	Probable histone chaperone ASF1A
C334709	AT3G03980	AT3G03980
C335199	AT4G16800	AT4G16800
C335251	AT3G15290	AT3G15290
C336877	AT5G02790	AT5G02790
scaffold40521	AT5G60200	Dof zinc finger protein DOF5.3
scaffold45083	AT4G29160	Vacuolar protein sorting-associated protein 32 homolog 2
C335733	AT2G40290	AT2G40290
scaffold32806	AT3G47810	AT3G47810
C335817	AT1G47250	Proteasome subunit alpha type-1-B
scaffold36232	AT1G04980	AT1G04980
C335963	AT4G01610	AT4G01610
C336097	AT5G23140	ATP-dependent Clp protease proteolytic subunit 2, mitochondrial
C336103	AT4G34670	40S ribosomal protein S3a-2
C336117	AT3G06760	Protein DEHYDRATION-INDUCED 19 homolog 4
C336123	AT2G38560	AT2G38560
C336169	AT3G25070	RPM1-interacting protein 4
C336213	AT3G26085	AT3G26085
C336555	AT5G43430	Electron transfer flavoprotein subunit beta, mitochondrial
scaffold38766	AT2G01290	Probable ribose-5-phosphate isomerase
C336829	AT4G25130	Peptide methionine sulfoxide reductase
C336863	AT5G05780	Probable 26S proteasome non-ATPase regulatory subunit 7
C338759	AT3G59400	Tetrapyrrole-binding protein, chloroplastic
C336949	AT3G60750	AT3G60750
C337475	AT1G25220	AT1G25220
scaffold14798	AT1G09760	U2 small nuclear ribonucleoprotein A'
C337545	AT5G09650	Soluble inorganic pyrophosphatase 1, chloroplastic
C337591	AT2G40300	Ferritin-4, chloroplastic
C337639	AT4G30270	Xyloglucan endotransglucosylase/hydrolase protein 24
C337651	AT3G58730	V-type proton ATPase subunit D
C337679	AT1G22170	Phosphoglycerate mutase
C337703	AT5G47120	Bax inhibitor 1
C337787	AT1G13060	Proteasome subunit beta type-5-A
C337807	AT1G53850	Proteasome subunit alpha type-5-A
C337819	AT1G25220	AT1G25220
scaffold27553	AT3G55620	AT3G55620
C347325	AT1G19180	Protein TIFY 10A
C338135	AT3G57490	40S ribosomal protein S2-4
C338207	AT4G26260	Inositol oxygenase 4
C338229	AT1G18710	AT1G18710
scaffold39907	AT3G22660	Probable rRNA-processing protein EBP2 homolog
C338551	AT2G47610	60S ribosomal protein L7a-1
C338665	AT3G15290	AT3G15290
C338677	AT5G09650	Soluble inorganic pyrophosphatase 1, chloroplastic
C338709	AT4G34450	Coatomer subunit gamma
C338783	AT5G47230	Ethylene-responsive transcription factor 5
C338997	AT5G66140	Proteasome subunit alpha type-7-B
C339115	AT2G29320	AT2G29320
C339145	AT5G06000	AT5G06000
C339149	AT2G45330	AT2G45330
C339157	AT5G09650	Soluble inorganic pyrophosphatase 1, chloroplastic
C343713	AT1G74840	AT1G74840
C339239	AT1G77300	Histone-lysine N-methyltransferase ASHH2
scaffold43465	AT5G47120	Bax inhibitor 1
C339467	AT5G06060	AT5G06060
C339545	AT4G04020	Probable plastid-lipid-associated protein 1, chloroplastic
C339563	AT2G07727	Cytochrome b
C339661	AT3G28480	AT3G28480
C339873	AT3G17465	50S ribosomal protein L3-2, chloroplastic
scaffold924	AT3G25110	AT3G25110
C340039	AT3G17465	50S ribosomal protein L3-2, chloroplastic
C340141	AT2G46280	Eukaryotic translation initiation factor 3 subunit I
scaffold43335	AT3G21150	AT3G21150
scaffold6292	AT4G36250	Aldehyde dehydrogenase family 3 member F1
scaffold28313	AT3G58180	Deoxyhypusine hydroxylase
C340269	AT4G30930	50S ribosomal protein L21, mitochondrial; 50S ribosomal protein L21
C340271	AT3G26900	AT3G26900
scaffold3956	AT2G37770	AT2G37770
C340519	AT1G10170	AT1G10170
C340625	AT5G46800	Mitochondrial carnitine/acylcarnitine carrier-like protein
C340829	AT4G29830	AT4G29830
C340951	AT1G72370	40S ribosomal protein Sa-1
C340953	AT2G30060	Ran-binding protein 1 homolog b
C340987	AT1G07370	Proliferating cellular nuclear antigen 1
C341055	AT3G50820	Oxygen-evolving enhancer protein 1-2, chloroplastic
scaffold8067	AT4G22920	AT4G22920
C341193	AT5G08790	AT5G08790
scaffold24595	AT3G47640	Transcription factor bHLH47
C341323	AT5G41550	AT5G41550
C341347	AT5G05080	Ubiquitin carrier protein E2 22
C341565	AT1G49760	AT1G49760
C341773	AT5G48230	Acetyl-CoA acetyltransferase, cytosolic 1
C341861	AT3G04780	UPF0424 protein At3g04780
C341901	AT2G21250	AT2G21250
C341923	AT1G10840	Eukaryotic translation initiation factor 3 subunit H
C342191	AT3G55360	AT3G55360
scaffold26184	AT5G67580	AT5G67580
C342229	AT5G63650	Serine/threonine-protein kinase SRK2H
C342237	AT1G02305	AT1G02305
C342353	AT2G22500	AT2G22500
C342415	AT1G06220	AT1G06220
C342425	AT1G77760	Nitrate reductase [NADH] 1
C342499	AT3G21150	AT3G21150
scaffold42730	AT1G73500	AT1G73500
C342567	AT1G18590	Sulfotransferase 17
scaffold37789	AT5G42820	Splicing factor U2af small subunit B
C342703	AT5G52470	rRNA 2'-O-methyltransferase fibrillarin 1
C342795	AT4G30580	1-acyl-sn-glycerol-3-phosphate acyltransferase 1, chloroplastic
C342909	AT4G37000	Red chlorophyll catabolite reductase, chloroplastic
scaffold43425	AT4G29010	AT4G29010
scaffold25296	AT3G09190	AT3G09190
scaffold25047	AT1G72450	Protein TIFY 11B
C343037	AT2G41530	S-formylglutathione hydrolase
C343251	AT3G15290	AT3G15290
C343285	AT2G33040	ATP synthase gamma chain; ATP synthase subunit gamma, mitochondrial
C343395	AT5G53470	AT5G53470
C343421	AT5G02540	AT5G02540
C343469	AT3G02870	AT3G02870
C343657	AT3G08580	ADP,ATP carrier protein 1, mitochondrial
C347419	AT1G73250	GDP-L-fucose synthase 1; Germin-like protein subfamily 3 member 1
scaffold14225	AT4G39220	Protein RER1A
scaffold43029	AT1G72340	AT1G72340
scaffold25683	AT5G05080	Ubiquitin carrier protein E2 22
C345307	AT1G12350	AT1G12350
C344275	AT2G39840	Serine/threonine-protein phosphatase PP1 isozyme 4
C344319	AT1G50400	Putative mitochondrial import receptor subunit TOM40 homolog 2
C344457	AT5G23540	26S proteasome non-ATPase regulatory subunit 14
C344547	AT5G45890	AT5G45890
C344665	AT4G22920	AT4G22920
scaffold34011	AT4G24770	31 kDa ribonucleoprotein, chloroplastic
scaffold32070	AT4G37980	AT4G37980
C344895	AT4G01560	AT4G01560
C345947	AT3G27060	Ribonucleoside-diphosphate reductase small chain C
C344967	AT3G09200	60S acidic ribosomal protein P0-2
C345023	AT1G18080	Guanine nucleotide-binding protein subunit beta-like protein
C345459	AT1G29150	AT1G29150
C345531	AT3G54670	AT3G54670
scaffold24646	AT1G77000	F-box/LRR-repeat protein 5
C345653	AT2G39990	Eukaryotic translation initiation factor 3 subunit F
scaffold45891	AT3G02600	Putative lipid phosphate phosphatase 3, chloroplastic
scaffold13730	AT3G29200	Chorismate mutase, chloroplastic
C345877	AT2G18860	AT2G18860
C346055	AT4G21350	U-box domain-containing protein 8
C346101	AT4G26500	SufE-like protein, chloroplastic
C352447	AT1G52380	AT1G52380
C346669	AT5G67270	AT5G67270
C346805	AT1G74090	Sulfotransferase 18
C346807	AT5G22100	Probable RNA 3'-terminal phosphate cyclase-like protein
C347929	AT1G18590	Sulfotransferase 17
C346851	AT2G42750	AT2G42750
C346863	AT5G09230	AT5G09230
C346899	AT4G00620	AT4G00620
C346903	AT2G37790	AT2G37790
C346925	AT1G17745	D-3-phosphoglycerate dehydrogenase, chloroplastic
C347137	AT3G16100	AT3G16100
C347211	AT5G38470	Putative DNA repair protein RAD23-4
C347245	AT1G10840	Eukaryotic translation initiation factor 3 subunit H
C347279	AT5G43940	Alcohol dehydrogenase class-3
C347627	AT2G42750	AT2G42750
C347687	AT1G77520	AT1G77520
C347721	AT4G32400	AT4G32400
C347765	AT4G23570	AT4G23570
C347767	AT2G39890	AT2G39890
C347883	AT2G23070	AT2G23070
C347909	AT1G71860	AT1G71860
C347915	AT4G28480	AT4G28480
scaffold27023	AT3G58660	AT3G58660
C347985	AT1G52340	Xanthoxin dehydrogenase
C348015	AT1G54040	Epithiospecifier protein
scaffold44390	AT3G01470	Homeobox-leucine zipper protein HAT5
C348277	AT5G27450	Mevalonate kinase
C348317	AT1G71860	AT1G71860
C348343	AT2G47420	AT2G47420
C348457	AT3G28715	V-type proton ATPase subunit d2
C348525	AT3G57340	AT3G57340
scaffold43092	AT5G05780	Probable 26S proteasome non-ATPase regulatory subunit 7
C351933	AT5G10410	Putative clathrin assembly protein At5g10410
C348803	AT1G76520	AT1G76520
C348955	AT5G50850	Pyruvate dehydrogenase E1 component subunit beta, mitochondrial
C348993	AT5G08280	Porphobilinogen deaminase, chloroplastic
C349225	AT1G54040	Epithiospecifier protein
scaffold45977	AT2G22500	AT2G22500
scaffold24710	AT4G26640	Probable WRKY transcription factor 20
scaffold45108	AT5G63110	Histone deacetylase 6
C349409	AT1G18080	Guanine nucleotide-binding protein subunit beta-like protein
C349469	AT1G79880	AT1G79880
scaffold26877	AT2G22500	AT2G22500
C349525	AT4G38630	26S proteasome non-ATPase regulatory subunit 4
C349531	AT1G74090	Sulfotransferase 18
C349579	AT2G17130	Isocitrate dehydrogenase [NAD] regulatory subunit 2, mitochondrial
C349587	AT5G08300	Succinyl-CoA ligase [GDP-forming] subunit alpha-1, mitochondrial
C349635	AT5G08280	Porphobilinogen deaminase, chloroplastic
C349689	AT4G24820	Probable 26S proteasome non-ATPase regulatory subunit 6
C349693	AT2G40650	AT2G40650
C349697	AT1G07940	Elongation factor 1-alpha
C349743	AT3G55280	60S ribosomal protein L23a-2
C349767	AT5G58290	26S protease regulatory subunit 6B homolog
C349803	AT5G40610	Glycerol-3-phosphate dehydrogenase [NAD+], chloroplastic
C349847	AT4G31420	AT4G31420
C349875	AT2G39450	AT2G39450
C350011	AT1G53240	Malate dehydrogenase 1, mitochondrial
C350083	AT5G43010	AT5G43010
C350105	AT5G23010	Methylthioalkylmalate synthase 1, chloroplastic
scaffold11476	AT2G39770	AT2G39770
C350149	AT3G57340	AT3G57340
C350299	AT3G53460	29 kDa ribonucleoprotein, chloroplastic
C350439	AT3G19760	DEAD-box ATP-dependent RNA helicase 2
C350471	AT1G56190	Phosphoglycerate kinase; Phosphoglycerate kinase, chloroplastic
C350491	AT2G21060	Glycine-rich protein 2b
C350511	AT3G21110	Phosphoribosylaminoimidazole-succinocarboxamide synthase, chloroplastic
scaffold8251	AT4G39090	Cysteine proteinase RD19a
C350591	AT3G63000	NPL4-like protein 1
C350677	AT4G14090	Anthocyanin 5-O-glucosyltransferase
C350753	AT3G54660	Glutathione reductase, chloroplastic
C350767	AT1G53750	AT1G53750
C350829	AT4G26530	Fructose-bisphosphate aldolase
C350919	AT5G23010	Methylthioalkylmalate synthase 1, chloroplastic
scaffold37958	AT2G38560	AT2G38560
C351293	AT3G45300	Isovaleryl-CoA dehydrogenase, mitochondrial
scaffold7603	AT3G48000	Aldehyde dehydrogenase family 2 member B4, mitochondrial
C351491	AT3G21110	Phosphoribosylaminoimidazole-succinocarboxamide synthase, chloroplastic
C351639	AT5G03290	Isocitrate dehydrogenase [NAD] catalytic subunit 5, mitochondrial
scaffold22485	AT2G30020	Probable protein phosphatase 2C 25
C351667	AT1G16610	AT1G16610
C351731	AT1G18570	AT1G18570
C351757	AT1G54040	Epithiospecifier protein
scaffold900	AT5G43010	AT5G43010
C351907	AT1G72730	Eukaryotic initiation factor 4A-3
C352013	AT4G01850	S-adenosylmethionine synthetase 2
C352017	AT3G15870	Probable lipid desaturase ADS3.2, chloroplastic
C352111	AT5G46250	AT5G46250
C353855	AT4G25340	AT4G25340
C352413	AT1G32150	AT1G32150
C352433	AT2G30970	Aspartate aminotransferase, mitochondrial
C352443	AT5G11200	DEAD-box ATP-dependent RNA helicase 15; DEAD-box ATP-dependent RNA helicase 56
C352471	AT5G09810	Actin-7
C352475	AT1G54340	AT1G54340
scaffold45890	AT2G44520	AT2G44520
scaffold24596	AT2G23000	Serine carboxypeptidase-like 10
C352929	AT1G54220	Dihydrolipoyllysine-residue acetyltransferase component 3 of pyruvate dehydrogenase complex, mitochondrial
C352987	AT5G44050	AT5G44050
C353003	AT2G02950	Phytochrome kinase substrate 1
C353053	AT4G02930	Elongation factor Tu, mitochondrial; Elongation factor Tu
scaffold43286	AT2G34630	AT2G34630
C353219	AT3G12110	Actin-11
C353331	AT4G34480	Putative glucan endo-1,3-beta-glucosidase 7
C353335	AT2G20140	AT2G20140
C353421	AT3G02360	6-phosphogluconate dehydrogenase, decarboxylating
C353447	AT5G01920	AT5G01920
C353483	AT5G01920	AT5G01920
C353507	AT3G27690	AT3G27690
C353549	AT5G27470	Seryl-tRNA synthetase
C353707	AT3G44110	Chaperone protein dnaJ 3
C353749	AT1G72730	Eukaryotic initiation factor 4A-3
C353825	AT2G46510	Transcription factor ABA-INDUCIBLE bHLH-TYPE
C353829	AT4G04950	Monothiol glutaredoxin-S17
C353847	AT5G57020	Glycylpeptide N-tetradecanoyltransferase 1
scaffold41318	AT5G07070	CBL-interacting serine/threonine-protein kinase 2
C353955	AT2G40190	AT2G40190
C354013	AT1G50010	Tubulin alpha-2/alpha-4 chain
C354135	AT5G06830	CDK5RAP3-like protein
C354161	AT2G44350	Citrate synthase 4, mitochondrial
scaffold32524	AT3G08730	Serine/threonine-protein kinase AtPK1/AtPK6
C354259	AT3G57610	Adenylosuccinate synthetase, chloroplastic
C354269	AT4G13770	Cytochrome P450 83A1
C354311	AT1G77250	AT1G77250
C354329	AT1G78570	Probable rhamnose biosynthetic enzyme 1
C354341	AT2G03820	AT2G03820
C354375	AT4G22350	AT4G22350
C354553	AT5G26360	AT5G26360
C354603	AT4G34570	Bifunctional dihydrofolate reductase-thymidylate synthase 2
C354627	AT4G02930	Elongation factor Tu, mitochondrial; Elongation factor Tu
C354643	AT1G14080	Fucosyltransferase 6
C354669	AT2G46660	AT2G46660
C354905	AT5G64280	AT5G64280
C355099	AT3G03960	AT3G03960
C355145	AT1G64280	Regulatory protein NPR1
C355237	AT5G59250	D-xylose-proton symporter-like 3
C355167	AT4G12400	AT4G12400
C355179	AT5G18170	Glutamate dehydrogenase 1
C355223	AT2G22240	Inositol-3-phosphate synthase isozyme 2
C355201	AT2G40140	Zinc finger CCCH domain-containing protein 29
scaffold25638	AT3G08670	AT3G08670
C355231	AT5G20890	AT5G20890
C355245	AT1G18070	AT1G18070
C355249	AT3G20050	T-complex protein 1, alpha subunit; T-complex protein 1 subunit alpha
C355295	AT3G46600	Scarecrow-like protein 30
scaffold38312	AT2G42810	Serine/threonine protein phosphatase 5
C355329	AT1G21750	Probable protein disulfide-isomerase 1
C355411	AT1G64280	Regulatory protein NPR1
C355455	AT4G39090	Cysteine proteinase RD19a
C355469	AT5G56680	Asparaginyl-tRNA synthetase, cytoplasmic 1
C355575	AT3G21070	NAD(H) kinase 1
C355621	AT2G46510	Transcription factor ABA-INDUCIBLE bHLH-TYPE
C355643	AT1G09270	AT1G09270
C355817	AT5G08370	AT5G08370
C355823	AT3G46600	Scarecrow-like protein 30
C355839	AT3G14680	AT3G14680
C355913	AT5G36890	AT5G36890
C355993	AT3G05060	Probable nucleolar protein 5-2
C356109	AT1G07940	Elongation factor 1-alpha
C356129	AT1G74260	Probable phosphoribosylformylglycinamidine synthase, chloroplastic
C356147	AT1G78900	V-type proton ATPase catalytic subunit A
C356233	AT1G09940	Glutamyl-tRNA reductase 2, chloroplastic
C356439	AT5G27640	Eukaryotic translation initiation factor 3 subunit B
scaffold10242	AT3G11450	AT3G11450
C356453	AT5G46250	AT5G46250
C356571	AT5G64410	Oligopeptide transporter 4
C356641	AT2G47250	Probable pre-mRNA-splicing factor ATP-dependent RNA helicase
scaffold2777	AT4G30210	AT4G30210
C356669	AT3G01420	AT3G01420
scaffold11748	AT5G09590	AT5G09590
C356823	AT4G30560	Putative cyclic nucleotide-gated ion channel 9
C356903	AT5G04720	Probable disease resistance protein At5g04720
C356959	AT1G65800	Armadillo repeat-containing kinesin-like protein 2
C357015	AT4G25730	AT4G25730
C357039	AT5G03340	Cell division control protein 48 homolog E
C357089	AT3G46290	AT3G46290
C37231	AT5G21326	CBL-interacting serine/threonine-protein kinase 26
C37363	AT2G18290	Anaphase-promoting complex subunit 10
C38603	AT4G03400	AT4G03400
scaffold1463	AT4G18810	AT4G18810
C39799	AT3G55610	Delta-1-pyrroline-5-carboxylate synthetase B
C39929	AT3G56940	Magnesium-protoporphyrin IX monomethyl ester [oxidative] cyclase, chloroplastic
C40149	AT2G26300	Guanine nucleotide-binding protein alpha-1 subunit
scaffold44905	AT1G72370	40S ribosomal protein Sa-1
C55841	AT1G77730	AT1G77730
C55961	AT3G13690	AT3G13690
C57001	AT2G03120	AT2G03120
C57067	AT5G46830	Transcription factor bHLH28
scaffold10065	AT4G38600	E3 ubiquitin-protein ligase UPL3
C57397	AT1G63110	AT1G63110
C76233	AT3G44680	Histone deacetylase 9
C57567	AT5G53560	Cytochrome b5 isoform 1
scaffold6256	AT3G57290	AT3G57290
C57685	AT2G21790	Ribonucleoside-diphosphate reductase large subunit
C57695	AT2G30710	AT2G30710
scaffold32173	AT5G55560	Probable serine/threonine-protein kinase WNK11
C57715	AT4G32730	Myb-related protein 3R-1
C57723	AT4G23160	Cysteine-rich receptor-like protein kinase 8
C57791	AT3G12110	Actin-11
C58841	AT2G37270	40S ribosomal protein S5-1
C59017	AT2G26060	AT2G26060
scaffold43636	AT2G30110	Ubiquitin-activating enzyme E1
scaffold24435	AT2G35350	Protein phosphatase 2C 29
scaffold14092	AT3G11130	AT3G11130
C59851	AT4G02080	GTP-binding protein SAR1A
scaffold28099	AT2G30060	Ran-binding protein 1 homolog b
scaffold35908	AT1G26830	AT1G26830
scaffold36852	AT3G47420	AT3G47420
scaffold41262	AT1G42440	AT1G42440
C60191	AT2G39880	AT2G39880
C60289	AT3G14680	AT3G14680
C60583	AT4G27060	Microtubule-associated protein TORTIFOLIA1
C60801	AT1G80500	AT1G80500
C60895	AT5G44740	AT5G44740
C61077	AT4G14180	Protein PRD1
C61351	AT4G05050	NEDD8-like protein RUB1; 40S ribosomal protein S27a-1; 40S ribosomal protein S27a-3; Ubiquitin
scaffold38251	AT1G57700	AT1G57700
C61601	AT5G18570	AT5G18570
scaffold15820	AT1G10900	Phosphatidylinositol-4-phosphate 5-kinase 7
C61891	AT1G71860	AT1G71860
C61927	AT4G23660	AT4G23660
C61969	AT4G11900	AT4G11900
C62059	AT2G29320	AT2G29320
scaffold43823	AT3G57120	AT3G57120
C62383	AT2G30575	AT2G30575
C62413	AT4G16700	AT4G16700
scaffold23913	AT2G14120	Dynamin-related protein 3B
C62587	AT1G74060	60S ribosomal protein L6-2
scaffold12460	AT4G31540	AT4G31540
C62985	AT3G10960	AT3G10960
C63471	AT1G31810	Formin-like protein 14
scaffold41792	AT4G08850	AT4G08850
scaffold2380	AT1G24510	T-complex protein 1 subunit epsilon
scaffold23115	AT3G04680	AT3G04680
C64237	AT3G02840	AT3G02840
C64371	AT1G52160	AT1G52160
C64713	AT1G21730	AT1G21730
C64805	AT5G38990	AT5G38990
scaffold12676	AT2G26800	AT2G26800
C65733	AT5G36940	Catalase-3
C66111	AT1G27350	AT1G27350
C66625	AT1G69170	Squamosa promoter-binding-like protein 6
scaffold28388	AT3G26720	AT3G26720
C66983	AT2G46240	AT2G46240
C67081	AT4G01470	Aquaporin TIP1-3
scaffold17642	AT3G23340	AT3G23340
C67135	AT3G54900	Monothiol glutaredoxin-S14, chloroplastic
C88831	AT1G45332	Probable elongation factor G, mitochondrial
C67929	AT5G63370	AT5G63370
C68039	AT4G02080	GTP-binding protein SAR1A
C68089	AT5G06060	AT5G06060
C68163	AT5G04620	AT5G04620
C68571	AT1G43190	Polypyrimidine tract-binding protein homolog 3
C68793	AT5G20980	AT5G20980
C68891	AT3G15670	AT3G15670
C94127	AT5G09350	AT5G09350
scaffold36370	AT3G24090	AT3G24090
C70015	AT2G35710	AT2G35710
C70151	AT1G77590	AT1G77590
C70371	AT2G21790	Ribonucleoside-diphosphate reductase large subunit
C70435	AT1G18590	Sulfotransferase 17
C71059	AT4G19550	AT4G19550
scaffold38381	AT1G09770	AT1G09770
C71835	AT5G65760	AT5G65760
scaffold24564	AT5G10540	AT5G10540
C85203	AT1G52230	Photosystem I reaction center subunit VI-2, chloroplastic
C72189	AT5G13680	AT5G13680
C72297	AT1G11860	Aminomethyltransferase, mitochondrial
C72331	AT1G13270	Methionine aminopeptidase 1B, chloroplastic; Methionine aminopeptidase
C72433	AT1G24470	AT1G24470
C72999	AT5G60690	Homeobox-leucine zipper protein REVOLUTA
C73041	AT5G65090	AT5G65090
C73127	AT3G42850	AT3G42850
scaffold19330	AT3G15850	Palmitoyl-monogalactosyldiacylglycerol delta-7 desaturase, chloroplastic
scaffold5157	AT4G21580	AT4G21580
C73445	AT1G55150	DEAD-box ATP-dependent RNA helicase 20
C73679	AT4G36150	AT4G36150
C73833	AT1G12050	AT1G12050
scaffold22993	AT2G35710	AT2G35710
C74305	AT5G58610	AT5G58610
C74311	AT1G01480	1-aminocyclopropane-1-carboxylate synthase 2
C74675	AT5G02490	Heat shock cognate 70 kDa protein 2
C74729	AT1G07110	AT1G07110
C75381	AT2G32590	AT2G32590
C75033	AT3G16030	AT3G16030
C75081	AT1G55900	Mitochondrial import inner membrane translocase subunit TIM50
C75261	AT1G23410	NEDD8-like protein RUB1; 40S ribosomal protein S27a-1; 40S ribosomal protein S27a-3; Ubiquitin
C75309	AT5G13790	Agamous-like MADS-box protein AGL15
C75597	AT1G53580	Putative hydroxyacylglutathione hydrolase 3, mitochondrial
C75631	AT1G71860	AT1G71860
C75735	AT3G13550	Constitutive photomorphogenesis protein 10
C75881	AT3G20640	Transcription factor bHLH123
C76075	AT5G43080	Putative cyclin-A3-1
C76175	AT5G40380	Cysteine-rich receptor-like protein kinase 42
C76239	AT3G19210	AT3G19210
C76411	AT1G06790	AT1G06790
C76541	AT4G10590	Ubiquitin carboxyl-terminal hydrolase 9; Ubiquitin carboxyl-terminal hydrolase
scaffold20529	AT3G23890	DNA topoisomerase 2
scaffold43390	AT4G39940	Adenylyl-sulfate kinase 2, chloroplastic
C77325	AT5G48600	Structural maintenance of chromosomes protein 4
C77341	AT1G17050	AT1G17050
scaffold40968	AT1G79350	AT1G79350
C77741	AT2G48010	AT2G48010
C78133	AT5G58610	AT5G58610
C78151	AT1G66980	AT1G66980
C78389	AT1G30230	Elongation factor 1-delta 1
C78417	AT1G20020	Ferredoxin--NADP reductase, leaf isozyme 2, chloroplastic
C78509	AT1G61700	DNA-directed RNA polymerases I, II, and III subunit RPABC5
scaffold31356	AT5G07920	Diacylglycerol kinase 1
scaffold19492	AT3G20150	AT3G20150
C79045	AT3G01120	Cystathionine gamma-synthase, chloroplastic
C79135	AT2G23740	Histone-lysine N-methyltransferase SUVR5
scaffold8716	AT3G59360	AT3G59360
C79377	AT2G31380	Salt tolerance-like protein
scaffold28703	AT1G23900	AT1G23900
C80155	AT5G12870	Transcription factor MYB46
C80595	AT1G57860	60S ribosomal protein L21-2
C80737	AT5G55000	AT5G55000
scaffold45112	AT4G31140	Putative glucan endo-1,3-beta-glucosidase 5
scaffold26181	AT1G77620	AT1G77620
C82135	AT1G18450	Actin-related protein 4
scaffold10915	AT1G71400	AT1G71400
scaffold22426	AT1G70320	E3 ubiquitin-protein ligase UPL2
scaffold41105	AT2G34630	AT2G34630
C82605	AT3G60740	AT3G60740
C82655	AT1G23410	NEDD8-like protein RUB1; 40S ribosomal protein S27a-1; 40S ribosomal protein S27a-3; Ubiquitin
C82759	AT3G48000	Aldehyde dehydrogenase family 2 member B4, mitochondrial
scaffold31018	AT1G09770	AT1G09770
C82823	AT5G64630	AT5G64630
C83059	AT2G22240	Inositol-3-phosphate synthase isozyme 2
C83067	AT4G30560	Putative cyclic nucleotide-gated ion channel 9
C83243	AT2G35690	Putative peroxisomal acyl-coenzyme A oxidase 1.2
C83843	AT2G44940	Ethylene-responsive transcription factor ERF034
C85029	AT1G53670	AT1G53670
C85545	AT1G11670	AT1G11670
scaffold1768	AT1G11910	AT1G11910
scaffold11073	AT5G53460	AT5G53460
C86437	AT1G55900	Mitochondrial import inner membrane translocase subunit TIM50
C86511	AT3G59360	AT3G59360
C86623	AT3G53610	AT3G53610
C87249	AT4G11820	Hydroxymethylglutaryl-CoA synthase
C93685	AT3G61740	Histone-lysine N-methyltransferase ATX3
scaffold24530	AT3G23890	DNA topoisomerase 2
C87427	AT5G56030	Heat shock protein 81-2
C87589	AT4G38600	E3 ubiquitin-protein ligase UPL3
C87641	AT1G55850	Cellulose synthase-like protein E1
C87717	AT1G72540	AT1G72540
C88171	AT2G16920	Probable ubiquitin carrier protein E2 23
scaffold45991	AT2G26430	Cyclin-L1-1
C88331	AT3G49660	AT3G49660
C88485	AT1G48370	Probable metal-nicotianamine transporter YSL8
C88497	AT1G79670	Wall-associated receptor kinase-like 22
C88499	AT1G09940	Glutamyl-tRNA reductase 2, chloroplastic
C89017	AT5G13960	Histone-lysine N-methyltransferase, H3 lysine-9 specific SUVH4
C89357	AT5G38990	AT5G38990
scaffold25502	AT5G06550	F-box protein At5g06550
C89485	AT1G04860	Ubiquitin carboxyl-terminal hydrolase 2
C89489	AT3G47470	Chlorophyll a-b binding protein 4, chloroplastic
scaffold30925	AT3G57670	AT3G57670
C89745	AT4G23160	Cysteine-rich receptor-like protein kinase 8
scaffold34813	AT4G34740	AT4G34740
C90627	AT2G21340	AT2G21340
scaffold12303	AT1G68740	AT1G68740
C90883	AT5G46450	AT5G46450
scaffold12039	AT1G77300	Histone-lysine N-methyltransferase ASHH2
scaffold9101	AT1G79530	AT1G79530
C91473	AT5G47070	AT5G47070
scaffold32089	AT5G67470	Formin-like protein 6
C91953	AT1G20200	Probable 26S proteasome non-ATPase regulatory subunit 3a
C92187	AT4G11330	Mitogen-activated protein kinase 5
C92231	AT3G15670	AT3G15670
scaffold9748	AT5G64040	Photosystem I reaction center subunit N, chloroplastic
C93231	AT2G38470	Probable WRKY transcription factor 33
C93277	AT4G23980	Auxin response factor 9
C93281	AT4G30000	AT4G30000
C93677	AT1G05200	Glutamate receptor 3.4
C93889	AT4G24040	AT4G24040
C94207	AT4G01510	AT4G01510
C94469	AT5G46450	AT5G46450
C94661	AT5G64040	Photosystem I reaction center subunit N, chloroplastic
C94895	AT1G11860	Aminomethyltransferase, mitochondrial
scaffold40293	AT2G35350	Protein phosphatase 2C 29
C95273	AT1G03140	AT1G03140
C95397	AT5G38710	AT5G38710
C95535	AT3G12280	Retinoblastoma-related protein 1
C96399	AT4G21710	DNA-directed RNA polymerase II subunit RPB2
scaffold30762	AT2G33730	DEAD-box ATP-dependent RNA helicase 21
C96721	AT1G16030	AT1G16030
C96837	AT3G58710	Probable WRKY transcription factor 69
C97227	AT2G41110	Calmodulin-2/3/5
C97239	AT4G14040	AT4G14040
C97313	AT2G46020	ATP-dependent helicase BRM
C97801	AT4G15180	Probable histone-lysine N-methyltransferase ATXR3
C97939	AT3G54610	Histone acetyltransferase GCN5
scaffold17674	AT1G14610	Valyl-tRNA synthetase
C98717	AT1G48370	Probable metal-nicotianamine transporter YSL8
scaffold9944	AT5G41790	AT5G41790
scaffold10409	AT4G14040	AT4G14040
C98915	AT5G06250	B3 domain-containing protein At5g06250
C98971	AT5G44790	Copper-transporting ATPase RAN1
CL1011Contig1	AT1G71880	Sucrose transport protein SUC1
CL102Contig1	AT4G34050	Probable caffeoyl-CoA O-methyltransferase At4g34050
CL105Contig1	AT5G23580	Calcium-dependent protein kinase 12
scaffold10209	AT3G19980	Phytochrome-associated serine/threonine protein phosphatase 3
CL1077Contig1	AT1G25260	AT1G25260
CL1133Contig1	AT5G61960	AT5G61960
scaffold34865	AT4G31160	AT4G31160
C350301	AT3G56150	Eukaryotic translation initiation factor 3 subunit C
CL1156Contig1	AT1G44170	Aldehyde dehydrogenase family 3 member H1
CL1167Contig1	AT5G11200	DEAD-box ATP-dependent RNA helicase 15; DEAD-box ATP-dependent RNA helicase 56
scaffold2500	AT1G53240	Malate dehydrogenase 1, mitochondrial
CL1190Contig1	AT3G54610	Histone acetyltransferase GCN5
CL1222Contig1	AT3G54840	AT3G54840
CL1225Contig1	AT3G57610	Adenylosuccinate synthetase, chloroplastic
C326221	AT2G37410	Mitochondrial import inner membrane translocase subunit Tim17
C333555	AT5G09660	Malate dehydrogenase; Malate dehydrogenase, glyoxysomal
CL126Contig1	AT4G02080	GTP-binding protein SAR1A
C355285	AT5G03340	Cell division control protein 48 homolog E
scaffold4331	AT4G36800	NEDD8-conjugating enzyme Ubc12
CL131Contig2	AT1G17720	Serine/threonine protein phosphatase 2A 55 kDa regulatory subunit B beta isoform
CL132Contig1	AT3G10520	Non-symbiotic hemoglobin 2
scaffold1057	AT5G18190	AT5G18190
CL1501Contig1	AT3G14460	Putative disease resistance protein At3g14460
CL138Contig2	AT1G63940	Monodehydroascorbate reductase, chloroplastic
scaffold10094	AT3G11170	Omega-3 fatty acid desaturase, chloroplastic
CL139Contig1	AT2G20360	AT2G20360
CL139Contig2	AT2G20360	AT2G20360
scaffold43235	AT1G43170	60S ribosomal protein L3-1
scaffold42207	AT5G26920	AT5G26920
CL143Contig2	AT1G32640	Transcription factor MYC2
CL1480Contig1	AT3G22120	AT3G22120
CL1485Contig1	AT2G43600	AT2G43600
CL14Contig1	AT5G54270	AT5G54270
C268629	AT5G54270	AT5G54270
CL150Contig1	AT5G46180	AT5G46180
CL1536Contig1	AT4G13950	AT4G13950
CL1538Contig1	AT1G14400	Ubiquitin-conjugating enzyme E2 1
scaffold45954	AT1G11860	Aminomethyltransferase, mitochondrial
CL1613Contig1	AT5G59840	AT5G59840
CL1621Contig1	AT2G42780	AT2G42780
CL162Contig1	AT1G36160	AT1G36160
CL1667Contig1	AT5G35980	AT5G35980
CL168Contig1	AT3G47470	Chlorophyll a-b binding protein 4, chloroplastic
CL168Contig2	AT3G47470	Chlorophyll a-b binding protein 4, chloroplastic
CL169Contig1	AT3G54890	AT3G54890
CL16Contig2	AT3G46970	Alpha-glucan phosphorylase, H isozyme
CL1715Contig1	AT5G43430	Electron transfer flavoprotein subunit beta, mitochondrial
CL1791Contig1	AT3G02460	AT3G02460
CL179Contig1	AT3G63490	Ribosomal protein L1; 50S ribosomal protein L1, chloroplastic
CL180Contig1	AT1G72370	40S ribosomal protein Sa-1
CL186Contig1	AT2G22240	Inositol-3-phosphate synthase isozyme 2
CL1886Contig1	AT3G44550	AT3G44550
C351733	AT1G32640	Transcription factor MYC2
CL1970Contig1	AT3G22950	AT3G22950
CL19Contig1	AT1G61520	AT1G61520
C352539	AT2G46020	ATP-dependent helicase BRM
CL1Contig2	AT2G46020	ATP-dependent helicase BRM
CL1Contig3	AT2G46020	ATP-dependent helicase BRM
CL2007Contig1	AT5G14590	AT5G14590
CL2045Contig1	AT3G61820	AT3G61820
CL2085Contig1	AT3G57610	Adenylosuccinate synthetase, chloroplastic
CL20Contig3	AT5G56030	Heat shock protein 81-2
CL2127Contig1	AT2G13540	AT2G13540
CL212Contig1	AT4G15900	PP1/PP2A phosphatases pleiotropic regulator PRL1
CL2133Contig1	AT4G10770	Oligopeptide transporter 7
CL2148Contig1	AT3G05530	AT3G05530
scaffold5014	AT5G20890	AT5G20890
CL2164Contig1	AT5G13980	AT5G13980
CL2181Contig1	AT4G33200	AT4G33200
CL2191Contig1	AT2G05830	AT2G05830
scaffold6458	AT2G24150	AT2G24150
CL240Contig1	AT4G31985	60S ribosomal protein L39-1
CL2441Contig1	AT3G05640	Probable protein phosphatase 2C 34
CL1689Contig1	AT5G03140	AT5G03140
CL24Contig4	AT1G20960	AT1G20960
CL2521Contig1	AT1G56070	AT1G56070
scaffold21569	AT1G55850	Cellulose synthase-like protein E1
CL2565Contig1	AT2G23740	Histone-lysine N-methyltransferase SUVR5
C310707	AT3G53020	60S ribosomal protein L24-2
CL2621Contig1	AT3G57650	1-acyl-sn-glycerol-3-phosphate acyltransferase 2
CL264Contig1	AT1G23290	60S ribosomal protein L27a-2
CL265Contig1	AT3G02260	AT3G02260
CL267Contig1	AT3G22400	AT3G22400
CL26Contig1	AT2G38280	AMP deaminase
CL26Contig2	AT2G38280	AMP deaminase
CL2717Contig1	AT2G16740	Ubiquitin carrier protein E2 29
CL275Contig1	AT5G36230	AT5G36230
scaffold33911	AT4G36040	Chaperone protein dnaJ 11, chloroplastic
CL277Contig2	AT4G36040	Chaperone protein dnaJ 11, chloroplastic
CL2799Contig1	AT3G21070	NAD(H) kinase 1
CL279Contig1	AT4G26530	Fructose-bisphosphate aldolase
CL27Contig1	AT4G35090	Catalase-2; Catalase
CL27Contig2	AT4G35090	Catalase-2; Catalase
CL280Contig1	AT5G20270	AT5G20270
CL287Contig1	AT3G02260	AT3G02260
scaffold3166	AT3G50380	AT3G50380
CL2920Contig1	AT4G15930	AT4G15930
CL2938Contig1	AT1G67120	AT1G67120
CL293Contig1	AT4G24570	AT4G24570
CL2943Contig1	AT4G34460	Guanine nucleotide-binding protein subunit beta
CL2946Contig1	AT2G30670	AT2G30670
CL29Contig1	AT4G33010	Putative glycine dehydrogenase [decarboxylating] 2, mitochondrial
CL2Contig3	AT1G62020	Coatomer subunit alpha-1
CL319Contig1	AT3G22400	AT3G22400
CL31Contig1	AT2G05100	AT2G05100
CL31Contig3	AT3G27690	AT3G27690
scaffold33034	AT1G10510	AT1G10510
CL324Contig1	AT4G10340	Chlorophyll a-b binding protein CP26, chloroplastic
CL342Contig1	AT3G52200	Dihydrolipoyllysine-residue acetyltransferase component 1 of pyruvate dehydrogenase complex, mitochondrial
CL350Contig1	AT2G19760	Profilin-1
CL378Contig1	AT3G56940	Magnesium-protoporphyrin IX monomethyl ester [oxidative] cyclase, chloroplastic
CL383Contig1	AT1G67730	AT1G67730
CL391Contig1	AT1G76180	Dehydrin ERD14
CL39Contig1	AT1G44575	Photosystem II 22 kDa protein, chloroplastic
CL39Contig2	AT1G44575	Photosystem II 22 kDa protein, chloroplastic
CL422Contig1	AT1G80410	AT1G80410
CL429Contig1	AT2G45960	Aquaporin PIP1-2
CL42Contig1	AT3G01120	Cystathionine gamma-synthase, chloroplastic
CL434Contig1	AT1G06720	AT1G06720
CL441Contig1	AT1G52230	Photosystem I reaction center subunit VI-2, chloroplastic
CL44Contig2	AT5G26000	AT5G26000
CL450Contig1	AT5G09660	Malate dehydrogenase; Malate dehydrogenase, glyoxysomal
CL451Contig1	AT5G24510	AT5G24510
[truncated: 2,239 more rows]
