# Supplementary material for: Transcriptome and Co-Expression Network Analyses Identify Key Genes Regulating Nitrogen Use Efficiency in Brassica juncea L
Source: Sci Rep. 2018 May 10;8:7451. doi: 10.1038/s41598-018-25826-6 (PMC5945678; doi:10.1038/s41598-018-25826-6)
Supplement: Supplementary file 11 — Supplementary Table S10 [file 41598_2018_25826_MOESM11_ESM.xlsx]

## Sheet: Supplementary Table S10
Supplementary Table S10: Zsummary representing the module preservation among both datasets of Pusa Bold and Pusa Jaikisan.

## Sheet: Z-summary
	Sr. No.	Module Color	Zsummary.pres
	1	yellow	64.2267
	2	purple	56.4589
	3	black	44.2563
	4	magenta	41.6124
	5	turquoise	41.1035
	6	tan	36.582
	7	darkturquoise	26.6775
	8	greenyellow	25.9143
	9	lightgreen	23.7127
	10	lightyellow	23.4716
	11	blue	20.0962
	12	royalblue	19.1273
	13	darkgrey	18.3837
	14	grey	16.7328
	15	salmon	15.1457
	16	white	12.5111
	17	green	11.7348
	18	grey60	11.4866
	19	brown	10.6194
	20	cyan	9.17456
	21	midnightblue	8.71721
	22	gold	8.06275
	23	skyblue	7.43613
	24	darkred	6.5282
	25	pink	6.43451
	26	darkgreen	3.55836
	27	lightcyan	3.42422
	28	darkorange	1.22807
	29	orange	0.871584
	30	red	0.298515
