# Supplementary material for: Transcriptome and Co-Expression Network Analyses Identify Key Genes Regulating Nitrogen Use Efficiency in Brassica juncea L
Source: Sci Rep. 2018 May 10;8:7451. doi: 10.1038/s41598-018-25826-6 (PMC5945678; doi:10.1038/s41598-018-25826-6)
Supplement: Supplementary file 12 — Supplementary Table S11 [file 41598_2018_25826_MOESM12_ESM.xlsx]

## Sheet: Supplementary Table S11
Supplementary Table S11: Shared genes between yellow module of Pusa Bold and corresponding brown module of Pusa Jaikisan.

## Sheet: Shared genes
		TF Family	TSIDs	ATID
					K	GS	K	GS
					(PB-yellow)	(PB-yellow)	(PJK-brown)	(PJK-brown)
		C3H	scaffold44152	AT5G04600.1	0.97	0.49	0.98	0.44
		C2H2	C323911	AT2G27840.1	0.93	0.48	0.94	0.45
		C2H2	C334565	AT5G22650.2	0.93	0.48	0.92	0.42
		C2H2	C334703	AT3G44750.2	0.97	0.5	0.97	0.43
		C3H	C350299	AT3G53460.3	0.98	0.43	0.94	0.42
		C2H2	C351907	AT1G72730.1	0.98	0.49	0.95	0.49
		bZIP	C352445	AT1G47490.1	0.91	0.43	0.94	0.42
		Orphans	scaffold32666	AT1G53800.1	0.94	0.45	0.9	0.46
		MYB	C347965	AT5G06110.2	0.87	0.58	0.88	0.51
		C3H	scaffold44219	AT2G24050.1	0.97	0.5	0.96	0.44
		Orphans	scaffold33647	AT3G57040.1	0.82	0.62	0.9	0.61
		RWP-RK	scaffold21106	AT2G18220.1	0.93	0.42	0.93	0.41
		mTERF	scaffold22961	AT5G55580.1	0.9	0.55	0.96	0.47
		AUX/IAA	scaffold22971	AT2G46280.2	0.95	0.56	0.95	0.43
		C2H2	scaffold40654	AT3G15080.1	0.89	0.52	0.87	0.41
		LOB	scaffold46343	AT3G59040.1	0.87	0.43	0.94	0.41
		bZIP	scaffold501	AT1G49760.2	0.98	0.53	0.99	0.45
		C3H	scaffold6124	AT5G61020.1	0.92	0.48	0.9	0.42
		C3H	scaffold7692	AT1G62390.1	0.96	0.52	0.93	0.45
