# Supplementary material for: Transcriptome and Co-Expression Network Analyses Identify Key Genes Regulating Nitrogen Use Efficiency in Brassica juncea L
Source: Sci Rep. 2018 May 10;8:7451. doi: 10.1038/s41598-018-25826-6 (PMC5945678; doi:10.1038/s41598-018-25826-6)
Supplement: Supplementary file 13 — Supplementary Table S12 [file 41598_2018_25826_MOESM13_ESM.xlsx]

## Sheet: Sheet1
Supplementary Table S9: List of gene specific primer sequences of selected genes for qRT-PCR analysis.

## Sheet: Sheet2
Gene name	Primer sequence
NRT1.1	Fw: 5'CTTCCTCGGAACTTCGTTCATG3'
	Rev: 5'TTGGATAGCGGCGAATATAGC3'
NRT1.2	Fw: 5'ATCTGGCGAATGCAAGTAACCT3'
	Rev: 5'TTGGATAGCGGCGAATATAGC3'
NRT1.3	Fw: 5'CAAGCCATGTTTATGGAGCGTAA3'
	Rev: 5'TAAGGGAAGTGAAGAGGAGAATGGT3'
NRT1.4	Fw: 5'ACACTGCCCATAAGTGTT3'
	Rev: 5'GGGTTATGAAGAAATCAAGTT3'
AMT1.1	Fw: 5'CAAACGGCTTCATCGGAAAA3'
	Rev: 5'GCGATAGCAAAAGCCCATTG3'
AMT1.2	Fw: 5'CCACAGCTTTTTCGCCTTGA3'
	Rev: 5'GATTCCCGCTGCGGCTATA3'
AMT2	Fw: 5'CAGTTCCATGGGCCTCTATGA3'
	Rev: 5'CCGGCTACTGCGTGTGTGTA3'
NR1	Fw: 5'TCCGGCGAAGTTCACCAT3'
	Rev: 5'CGGCGCATACGAGAGTCA3'
NR2	Fw: 5'GTTTACTTCAAGAACGTCCATCCA3'
	Rev: 5'CGGTAGCGAGTCCAAATGCT3'
GS1.3	Fw: 5'ATTAGTGCTGGTGATCAAG3'
	Rev: 5'CCCGGAACTGGTTTTGGG3'
GDH1	Fw: 5'AGCTGCCAACCATCCAACT3'
	Rev: 5'AGTGACTCCTCCACCGTTT3'
Ubq9	Fw: 5'GAAGACATGTTCCATTGGCA3'
	Rev: 5'ACACCTTAGTCCTAAAAGCCA3'
