# Supplementary material for: Transcriptome and Co-Expression Network Analyses Identify Key Genes Regulating Nitrogen Use Efficiency in Brassica juncea L
Source: Sci Rep. 2018 May 10;8:7451. doi: 10.1038/s41598-018-25826-6 (PMC5945678; doi:10.1038/s41598-018-25826-6)
Supplement: Supplementary file 14 — Supplementary Table S13 [file 41598_2018_25826_MOESM14_ESM.xlsx]

## Sheet: Sheet1
Supplementary Table S13: CT values of the qRT-PCR results for all the samples (different treatments) for all the genes used in qRT-PCR.

## Sheet: PB_UBQ9
Well	Sample Name	Target Name	Task	Reporter	Quencher	RQ	RQ Min	RQ Max	Cт	Cт Mean	Cт SD	ΔCт	ΔCт Mean	ΔCт SE	HK Control ΔCт Mean	HK Control ΔCт SE	ΔΔCт	Automatic Ct Threshold	Ct Threshold	Automatic Baseline	Baseline Start	Baseline End	Efficiency	Tm1	Tm2	Tm3	Comments	AMPNC	HIGHSD	OUTLIERRG	MTP
ctrl, 20mint	Sample 1	UBQ9	UNKNOWN	SYBR	None				18.2293	17.9112	0.275706							TRUE	0.528319	TRUE	3	11	1	78.5893				N	N	N	N
ctrl, 20mint	Sample 1	UBQ9	UNKNOWN	SYBR	None				17.7403	17.9112	0.275706							TRUE	0.528319	TRUE	3	11	1	78.4402				N	N	N	N
ctrl, 20mint	Sample 1	UBQ9	UNKNOWN	SYBR	None				17.7641	17.9112	0.275706							TRUE	0.528319	TRUE	3	11	1	78.4402				N	N	N	N
250um, 2omint	Sample 2	UBQ9	UNKNOWN	SYBR	None				16.4352	16.6098	0.158939							TRUE	0.314972	TRUE	3	8	1	71.435				N	N	N	Y
250um, 2omint	Sample 2	UBQ9	UNKNOWN	SYBR	None				16.7461	16.6098	0.158939							TRUE	0.314972	TRUE	3	7	1	78.5886				N	N	N	N
250um, 2omint	Sample 2	UBQ9	UNKNOWN	SYBR	None				16.6482	16.6098	0.158939							TRUE	0.314972	TRUE	3	11	1	78.5886				N	N	N	N
ctrl,2hrs	Sample 3	UBQ9	UNKNOWN	SYBR	None				17.2045	17.2375	0.108043							TRUE	0.314972	TRUE	3	10	1	78.5886				N	N	N	N
ctrl,2hrs	Sample 3	UBQ9	UNKNOWN	SYBR	None				17.1499	17.2375	0.108043							TRUE	0.314972	TRUE	3	11	1	78.5886				N	N	N	N
ctrl,2hrs	Sample 3	UBQ9	UNKNOWN	SYBR	None				17.3582	17.2375	0.108043							TRUE	0.314972	TRUE	3	11	1	78.5886				N	N	N	N
2mM, 2hrs	Sample 4	UBQ9	UNKNOWN	SYBR	None				17.3499	17.7979	0.582794							TRUE	0.314972	TRUE	3	10	1	78.7376				N	Y	N	N
2mM, 2hrs	Sample 4	UBQ9	UNKNOWN	SYBR	None				17.5871	17.7979	0.582794							TRUE	0.314972	TRUE	3	12	1	78.5886				N	Y	N	N
2mM, 2hrs	Sample 4	UBQ9	UNKNOWN	SYBR	None				18.4568	17.7979	0.582794							TRUE	0.314972	TRUE	3	12	1	78.5886				N	Y	N	N
4mM,2hrs	Sample 5	UBQ9	UNKNOWN	SYBR	None				19.5736	19.9776	0.737625							TRUE	0.314972	TRUE	3	14	1	78.4395				N	Y	N	Y
4mM,2hrs	Sample 5	UBQ9	UNKNOWN	SYBR	None				20.829	19.9776	0.737625							TRUE	0.314972	TRUE	3	13	1	78.2905				N	Y	N	Y
4mM,2hrs	Sample 5	UBQ9	UNKNOWN	SYBR	None				19.5303	19.9776	0.737625							TRUE	0.314972	TRUE	3	15	1	78.4395				N	Y	N	Y
ctrl, 12hrs	Sample 6	UBQ9	UNKNOWN	SYBR	None				17.7284	17.3345	0.449354							TRUE	0.314972	TRUE	3	13	1	78.1415				N	N	N	N
ctrl, 12hrs	Sample 6	UBQ9	UNKNOWN	SYBR	None				17.43	17.3345	0.449354							TRUE	0.314972	TRUE	3	13	1	78.4395				N	N	N	N
ctrl, 12hrs	Sample 6	UBQ9	UNKNOWN	SYBR	None				16.845	17.3345	0.449354							TRUE	0.314972	TRUE	3	12	1	78.5886				N	N	N	N
250uM, 12hrs	Sample 7	UBQ9	UNKNOWN	SYBR	None				17.2355	17.9447	1.56316							TRUE	0.314972	TRUE	3	10	1	78.5873				N	Y	N	N
250uM, 12hrs	Sample 7	UBQ9	UNKNOWN	SYBR	None				16.8619	17.9447	1.56316							TRUE	0.314972	TRUE	3	11	1	78.5873				N	Y	N	N
250uM, 12hrs	Sample 7	UBQ9	UNKNOWN	SYBR	None				19.7368	17.9447	1.56316							TRUE	0.314972	TRUE	3	15	1	78.1415				N	Y	N	N
2mM, 12hrs	Sample 8	UBQ9	UNKNOWN	SYBR	None				17.3513	17.1902	0.172677							TRUE	0.314972	TRUE	3	13	1	78.4383				N	N	N	N
2mM, 12hrs	Sample 8	UBQ9	UNKNOWN	SYBR	None				17.2116	17.1902	0.172677							TRUE	0.314972	TRUE	3	13	1	78.4383				N	N	N	N
2mM, 12hrs	Sample 8	UBQ9	UNKNOWN	SYBR	None				17.0079	17.1902	0.172677							TRUE	0.314972	TRUE	3	11	1	78.4383				N	N	N	N
4mM, 12hrs	Sample 9	UBQ9	UNKNOWN	SYBR	None				17.9177	18.224	0.379338							TRUE	0.314972	TRUE	3	12	1	78.4383				N	N	N	N
4mM, 12hrs	Sample 9	UBQ9	UNKNOWN	SYBR	None				18.1058	18.224	0.379338							TRUE	0.314972	TRUE	3	13	1	78.4383				N	N	N	N
4mM, 12hrs	Sample 9	UBQ9	UNKNOWN	SYBR	None				18.6483	18.224	0.379338							TRUE	0.314972	TRUE	3	12	1	78.4383				N	N	N	N
ctrl, 24hrs	Sample 10	UBQ9	UNKNOWN	SYBR	None				17.3214	16.9797	0.459239							TRUE	0.314972	TRUE	3	12	1	78.5873				N	N	N	N
ctrl, 24hrs	Sample 10	UBQ9	UNKNOWN	SYBR	None				16.4577	16.9797	0.459239							TRUE	0.314972	TRUE	3	12	1	78.2893				N	N	N	N
ctrl, 24hrs	Sample 10	UBQ9	UNKNOWN	SYBR	None				17.16	16.9797	0.459239							TRUE	0.314972	TRUE	3	12	1	78.5873				N	N	N	N
250uM, 24 hrs	Sample 11	UBQ9	UNKNOWN	SYBR	None				17.2658	17.027	0.211828							TRUE	0.314972	TRUE	3	11	1	78.2893				N	N	N	N
250uM, 24 hrs	Sample 11	UBQ9	UNKNOWN	SYBR	None				16.8617	17.027	0.211828							TRUE	0.314972	TRUE	3	11	1	78.4383				N	N	N	N
250uM, 24 hrs	Sample 11	UBQ9	UNKNOWN	SYBR	None				16.9536	17.027	0.211828							TRUE	0.314972	TRUE	3	12	1	78.4383				N	N	N	N
2mM, 24hrs	Sample 12	UBQ9	UNKNOWN	SYBR	None				17.7027	17.8251	0.113544							TRUE	0.314972	TRUE	3	11	1	78.5881				N	N	N	N
2mM, 24hrs	Sample 12	UBQ9	UNKNOWN	SYBR	None				17.8454	17.8251	0.113544							TRUE	0.314972	TRUE	3	12	1	78.4383				N	N	N	N
2mM, 24hrs	Sample 12	UBQ9	UNKNOWN	SYBR	None				17.9271	17.8251	0.113544							TRUE	0.314972	TRUE	3	13	1	78.4383				N	N	N	N
4mM, 24hrs	Sample 13	UBQ9	UNKNOWN	SYBR	None				25.9788	20.2177	4.99055							TRUE	0.314972	TRUE	3	17	1	71.2853				N	Y	Y	N
4mM, 24hrs	Sample 13	UBQ9	UNKNOWN	SYBR	None				17.4498	20.2177	4.99055							TRUE	0.314972	TRUE	3	13	1	78.2901				N	Y	N	N
4mM, 24hrs	Sample 13	UBQ9	UNKNOWN	SYBR	None				17.2246	20.2177	4.99055							TRUE	0.314972	TRUE	3	13	1	78.4391				N	Y	N	N
ctrl, 3d	Sample 14	UBQ9	UNKNOWN	SYBR	None				23.8539	20.4698	2.95879							TRUE	0.314972	TRUE	3	16	1	77.992				N	Y	N	N
ctrl, 3d	Sample 14	UBQ9	UNKNOWN	SYBR	None				19.1848	20.4698	2.95879							TRUE	0.314972	TRUE	3	14	1	78.141				N	Y	N	N
ctrl, 3d	Sample 14	UBQ9	UNKNOWN	SYBR	None				18.3708	20.4698	2.95879							TRUE	0.314972	TRUE	3	14	1	78.2901				N	Y	N	N
250uM, 3d	Sample 15	UBQ9	UNKNOWN	SYBR	None				21.3724	20.9257	0.419999							TRUE	0.314972	TRUE	3	15	1	71.1363				N	N	N	Y
250uM, 3d	Sample 15	UBQ9	UNKNOWN	SYBR	None				20.5388	20.9257	0.419999							TRUE	0.314972	TRUE	3	15	1	71.4343				N	N	N	Y
250uM, 3d	Sample 15	UBQ9	UNKNOWN	SYBR	None				20.8659	20.9257	0.419999							TRUE	0.314972	TRUE	3	16	1	71.1363				N	N	N	Y
2mM, 3d	Sample 16	UBQ9	UNKNOWN	SYBR	None				18.565	18.633	0.0654868							TRUE	0.314972	TRUE	3	13	1	78.141				N	N	N	Y
2mM, 3d	Sample 16	UBQ9	UNKNOWN	SYBR	None				18.6385	18.633	0.0654868							TRUE	0.314972	TRUE	3	15	1	77.992				N	N	N	Y
2mM, 3d	Sample 16	UBQ9	UNKNOWN	SYBR	None				18.6956	18.633	0.0654868							TRUE	0.314972	TRUE	3	14	1	77.992				N	N	N	Y
4mM, 3d	Sample 17	UBQ9	UNKNOWN	SYBR	None				18.5869	18.7716	0.215343							TRUE	0.314972	TRUE	3	14	1	78.4391				N	N	N	N
4mM, 3d	Sample 17	UBQ9	UNKNOWN	SYBR	None				18.7197	18.7716	0.215343							TRUE	0.314972	TRUE	3	14	1	78.4391				N	N	N	Y
4mM, 3d	Sample 17	UBQ9	UNKNOWN	SYBR	None				19.0081	18.7716	0.215343							TRUE	0.314972	TRUE	3	13	1	78.4391				N	N	N	Y
ctrl, 7day	Sample 18	UBQ9	UNKNOWN	SYBR	None				17.4006	17.4712	0.181551							TRUE	0.314972	TRUE	3	11	1	78.4454				N	N	N	N
ctrl, 7day	Sample 18	UBQ9	UNKNOWN	SYBR	None				17.6774	17.4712	0.181551							TRUE	0.314972	TRUE	3	12	1	78.4454				N	N	N	N
ctrl, 7day	Sample 18	UBQ9	UNKNOWN	SYBR	None				17.3355	17.4712	0.181551							TRUE	0.314972	TRUE	3	12	1	78.2964				N	N	N	N
250um, 7day	Sample 19	UBQ9	UNKNOWN	SYBR	None				17.3508	17.0788	0.239051							TRUE	0.314972	TRUE	3	13	1	78.1474				N	N	N	N
250um, 7day	Sample 19	UBQ9	UNKNOWN	SYBR	None				16.9021	17.0788	0.239051							TRUE	0.314972	TRUE	3	12	1	78.1474				N	N	N	N
250um, 7day	Sample 19	UBQ9	UNKNOWN	SYBR	None				16.9836	17.0788	0.239051							TRUE	0.314972	TRUE	3	13	1	78.1474				N	N	N	N
2mM, 7day	Sample 20	UBQ9	UNKNOWN	SYBR	None				18.1261	18.5363	0.437069							TRUE	0.314972	TRUE	3	14	1	78.2964				N	N	N	N
2mM, 7day	Sample 20	UBQ9	UNKNOWN	SYBR	None				18.487	18.5363	0.437069							TRUE	0.314972	TRUE	3	14	1	78.1474				N	N	N	Y
2mM, 7day	Sample 20	UBQ9	UNKNOWN	SYBR	None				18.996	18.5363	0.437069							TRUE	0.314972	TRUE	3	14	1	78.1474				N	N	N	Y
4mM, 7day	Sample 21	UBQ9	UNKNOWN	SYBR	None				19.4645	19.4504	0.191272							TRUE	0.528319	TRUE	3	14	1	78.2839				N	N	N	N
4mM, 7day	Sample 21	UBQ9	UNKNOWN	SYBR	None				19.6343	19.4504	0.191272							TRUE	0.528319	TRUE	3	12	1	78.1348				N	N	N	N
4mM, 7day	Sample 21	UBQ9	UNKNOWN	SYBR	None				19.2525	19.4504	0.191272							TRUE	0.528319	TRUE	3	13	1	78.433				N	N	N	N
NTC		Target 2	NTC	SYBR	None				24.9259	23.6873	1.21961							TRUE	0.478301	TRUE	3	18	1	70.9947				Y	Y	N	Y
NTC		Target 2	NTC	SYBR	None				23.6485	23.6873	1.21961							TRUE	0.478301	TRUE	3	18	1	70.9947				Y	Y	N	Y
NTC		Target 2	NTC	SYBR	None				22.4876	23.6873	1.21961							TRUE	0.478301	TRUE	3	16	1	71.5908				Y	Y	N	Y
	Singleplex
	Target 1
RQ Min/Max Confidence Level	95.0
Reference Sample	Sample 1

## Sheet: PB_NRT1.1
Well	Sample Name	Target Name	Task	Reporter	Quencher	RQ	RQ Min	RQ Max	Cт	Cт Mean	Cт SD	ΔCт	ΔCт Mean	ΔCт SE	HK Control ΔCт Mean	HK Control ΔCт SE	ΔΔCт	Automatic Ct Threshold	Ct Threshold	Automatic Baseline	Baseline Start	Baseline End	Efficiency	Tm1	Tm2	Tm3	Comments	AMPNC	HIGHSD	EXPFAIL	MTP
ctrl, 20mint	Sample 1	NRT1.1	UNKNOWN	SYBR	None				26.3012	26.4071	0.47513							TRUE	0.374491	TRUE	3	20	1	78.5894				N	N	N	N
ctrl, 20mint	Sample 1	NRT1.1	UNKNOWN	SYBR	None				25.9938	26.4071	0.47513							TRUE	0.374491	TRUE	3	21	1	78.4404				N	N	N	N
ctrl, 20mint	Sample 1	NRT1.1	UNKNOWN	SYBR	None				26.9262	26.4071	0.47513							TRUE	0.374491	TRUE	3	21	1	78.2914				N	N	N	N
250um, 2omint	Sample 2	NRT1.1	UNKNOWN	SYBR	None				24.1494	23.9905	0.224736							TRUE	0.59312	TRUE	3	16	1	79.0433				N	N	N	N
250um, 2omint	Sample 2	NRT1.1	UNKNOWN	SYBR	None				Undetermined	23.9905	0.224736							TRUE	0.59312	TRUE	3	39	1	61.4656	67.7221	88.279		N	N	Y	Y
250um, 2omint	Sample 2	NRT1.1	UNKNOWN	SYBR	None				23.8316	23.9905	0.224736							TRUE	0.59312	TRUE	3	16	1	79.0433				N	N	N	N
ctrl,2hrs	Sample 3	NRT1.1	UNKNOWN	SYBR	None				21.9584	21.9957	0.0348938							TRUE	0.59312	TRUE	3	15	1	79.1922				N	N	N	N
ctrl,2hrs	Sample 3	NRT1.1	UNKNOWN	SYBR	None				22.0275	21.9957	0.0348938							TRUE	0.59312	TRUE	3	14	1	79.1922				N	N	N	N
ctrl,2hrs	Sample 3	NRT1.1	UNKNOWN	SYBR	None				22.0011	21.9957	0.0348938							TRUE	0.59312	TRUE	3	14	1	79.1922				N	N	N	N
2mM, 2hrs	Sample 4	NRT1.1	UNKNOWN	SYBR	None				22.0382	22.2917	0.312087							TRUE	0.59312	TRUE	3	14	1	78.8943				N	N	N	N
2mM, 2hrs	Sample 4	NRT1.1	UNKNOWN	SYBR	None				22.1967	22.2917	0.312087							TRUE	0.59312	TRUE	3	16	1	78.8943				N	N	N	N
2mM, 2hrs	Sample 4	NRT1.1	UNKNOWN	SYBR	None				22.6403	22.2917	0.312087							TRUE	0.59312	TRUE	3	14	1	78.8943				N	N	N	N
4mM,2hrs	Sample 5	NRT1.1	UNKNOWN	SYBR	None				26.9228	26.6789	0.460144							TRUE	0.59312	TRUE	3	20	1	78.5964				N	N	N	N
4mM,2hrs	Sample 5	NRT1.1	UNKNOWN	SYBR	None				26.9657	26.6789	0.460144							TRUE	0.59312	TRUE	3	21	1	78.4474				N	N	N	N
4mM,2hrs	Sample 5	NRT1.1	UNKNOWN	SYBR	None				26.1481	26.6789	0.460144							TRUE	0.59312	TRUE	3	19	1	78.7453				N	N	N	N
ctrl, 12hrs	Sample 6	NRT1.1	UNKNOWN	SYBR	None				24.4395	24.5979	0.420808							TRUE	0.59312	TRUE	3	18	1	78.2984				N	N	N	N
ctrl, 12hrs	Sample 6	NRT1.1	UNKNOWN	SYBR	None				25.0749	24.5979	0.420808							TRUE	0.59312	TRUE	3	19	1	78.0005				N	N	N	N
ctrl, 12hrs	Sample 6	NRT1.1	UNKNOWN	SYBR	None				24.2793	24.5979	0.420808							TRUE	0.59312	TRUE	3	19	1	78.2984				N	N	N	N
250uM, 12hrs	Sample 7	NRT1.1	UNKNOWN	SYBR	None				22.6062	22.3001	0.362168							TRUE	0.59312	TRUE	3	15	1	78.8909				N	N	N	N
250uM, 12hrs	Sample 7	NRT1.1	UNKNOWN	SYBR	None				21.9003	22.3001	0.362168							TRUE	0.59312	TRUE	3	16	1	79.0398				N	N	N	N
250uM, 12hrs	Sample 7	NRT1.1	UNKNOWN	SYBR	None				22.3939	22.3001	0.362168							TRUE	0.59312	TRUE	3	16	1	78.8943				N	N	N	N
2mM, 12hrs	Sample 8	NRT1.1	UNKNOWN	SYBR	None				22.9743	23.0686	0.136212							TRUE	0.59312	TRUE	3	18	1	78.444				N	N	N	N
2mM, 12hrs	Sample 8	NRT1.1	UNKNOWN	SYBR	None				23.2247	23.0686	0.136212							TRUE	0.59312	TRUE	3	17	1	78.2951				N	N	N	N
2mM, 12hrs	Sample 8	NRT1.1	UNKNOWN	SYBR	None				23.0067	23.0686	0.136212							TRUE	0.59312	TRUE	3	16	1	78.444				N	N	N	N
4mM, 12hrs	Sample 9	NRT1.1	UNKNOWN	SYBR	None				22.9165	23.0764	0.434555							TRUE	0.59312	TRUE	3	16	1	78.593				N	N	N	N
4mM, 12hrs	Sample 9	NRT1.1	UNKNOWN	SYBR	None				23.5682	23.0764	0.434555							TRUE	0.59312	TRUE	3	18	1	78.444				N	N	N	N
4mM, 12hrs	Sample 9	NRT1.1	UNKNOWN	SYBR	None				22.7444	23.0764	0.434555							TRUE	0.59312	TRUE	3	16	1	78.8909				N	N	N	N
ctrl, 24hrs	Sample 10	NRT1.1	UNKNOWN	SYBR	None				25.1922	25.0014	0.173294							TRUE	0.59312	TRUE	3	19	1	79.1888				N	N	N	N
ctrl, 24hrs	Sample 10	NRT1.1	UNKNOWN	SYBR	None				24.8539	25.0014	0.173294							TRUE	0.59312	TRUE	3	18	1	79.3377				N	N	N	N
ctrl, 24hrs	Sample 10	NRT1.1	UNKNOWN	SYBR	None				24.9579	25.0014	0.173294							TRUE	0.59312	TRUE	3	20	1	79.1888				N	N	N	N
250uM, 24 hrs	Sample 11	NRT1.1	UNKNOWN	SYBR	None				33.2503	32.4203	0.721658							TRUE	0.887829	TRUE	3	25	1	78.7416				N	N	Y	N	N	N	N
250uM, 24 hrs	Sample 11	NRT1.1	UNKNOWN	SYBR	None				32.0686	32.4203	0.721658							TRUE	0.887829	TRUE	3	25	1	78.7416				N	N	Y	N	N	N	N
250uM, 24 hrs	Sample 11	NRT1.1	UNKNOWN	SYBR	None				31.9418	32.4203	0.721658							TRUE	0.887829	TRUE	3	23	1	78.7416				N	N	Y	N	N	N	N
2mM, 24hrs	Sample 12	NRT1.1	UNKNOWN	SYBR	None				23.8171	24.1632	0.682359							TRUE	0.59312	TRUE	3	17	1	78.2951				N	Y	N	N
2mM, 24hrs	Sample 12	NRT1.1	UNKNOWN	SYBR	None				24.9492	24.1632	0.682359							TRUE	0.59312	TRUE	3	17	1	77.9972				N	Y	N	N
2mM, 24hrs	Sample 12	NRT1.1	UNKNOWN	SYBR	None				23.7231	24.1632	0.682359							TRUE	0.59312	TRUE	3	16	1	78.2951				N	Y	N	N
4mM, 24hrs	Sample 13	NRT1.1	UNKNOWN	SYBR	None				26.0677	25.7074	0.325567							TRUE	0.59312	TRUE	3	21	1	77.9972				N	N	N	N
4mM, 24hrs	Sample 13	NRT1.1	UNKNOWN	SYBR	None				25.4344	25.7074	0.325567							TRUE	0.59312	TRUE	3	19	1	78.444				N	N	N	N
4mM, 24hrs	Sample 14	NRT1.1	UNKNOWN	SYBR	None				25.0655	24.7229	0.381563							TRUE	0.59312	TRUE	3	19	1	78.7437				N	N	N	N
ctrl, 3d	Sample 14	NRT1.1	UNKNOWN	SYBR	None				24.7916	24.7229	0.381563							TRUE	0.59312	TRUE	3	19	1	78.7437				N	N	N	N
ctrl, 3d	Sample 14	NRT1.1	UNKNOWN	SYBR	None				24.3117	24.7229	0.381563							TRUE	0.59312	TRUE	3	18	1	78.8927				N	N	N	N
ctrl, 3d	Sample 15	NRT1.1	UNKNOWN	SYBR	None				24.9752	25.1963	0.610905							TRUE	0.59312	TRUE	3	19	1	78.8888				N	Y	N	N
250uM, 3d	Sample 15	NRT1.1	UNKNOWN	SYBR	None				26.3722	25.8642	0.445837							TRUE	0.59312	TRUE	3	20	1	78.4458				N	N	N	N
250uM, 3d	Sample 15	NRT1.1	UNKNOWN	SYBR	None				25.6821	25.8642	0.445837							TRUE	0.59312	TRUE	3	20	1	78.7437				N	N	N	N
250uM, 3d	Sample 13	NRT1.1	UNKNOWN	SYBR	None				31.251	30.7843	0.404652							TRUE	0.59312	TRUE	3	26	1	78.4458				N	N	N	N
2mM, 3d	Sample 16	NRT1.1	UNKNOWN	SYBR	None				30.5718	30.7843	0.404652							TRUE	0.59312	TRUE	3	23	1	78.2968				N	N	N	N
2mM, 3d	Sample 16	NRT1.1	UNKNOWN	SYBR	None				30.5302	30.7843	0.404652							TRUE	0.59312	TRUE	3	24	1	78.7437				N	N	N	N
2mM, 3d	Sample 16	NRT1.1	UNKNOWN	SYBR	None				26.9574	26.9764	0.212882							TRUE	0.59312	TRUE	3	21	1	78.4458				N	N	N	N
4mM, 3d	Sample 17	NRT1.1	UNKNOWN	SYBR	None				27.1981	26.9764	0.212882							TRUE	0.59312	TRUE	3	21	1	78.4458				N	N	N	N
4mM, 3d	Sample 17	NRT1.1	UNKNOWN	SYBR	None				25.6201	25.7074	0.325567							TRUE	0.59312	TRUE	3	20	1	78.2968				N	N	N	N
4mM, 3d	Sample 17	NRT1.1	UNKNOWN	SYBR	None				26.7736	26.9764	0.212882							TRUE	0.59312	TRUE	3	21	1	78.2968				N	N	N	N
ctrl, 7day	Sample 18	NRT1.1	UNKNOWN	SYBR	None				25.5382	25.8642	0.445837							TRUE	0.59312	TRUE	3	20	1	78.8927				N	N	N	N
ctrl, 7day	Sample 18	NRT1.1	UNKNOWN	SYBR	None				28.5441	28.5726	0.175406							TRUE	0.59312	TRUE	3	22	1	77.7008				N	N	N	N
ctrl, 7day	Sample 18	NRT1.1	UNKNOWN	SYBR	None				28.4132	28.5726	0.175406							TRUE	0.59312	TRUE	3	22	1	77.8498				N	N	N	N
250um, 7day	Sample 19	NRT1.1	UNKNOWN	SYBR	None				28.7606	28.5726	0.175406							TRUE	0.59312	TRUE	3	23	1	77.8498				N	N	N	N
250um, 7day	Sample 19	NRT1.1	UNKNOWN	SYBR	None				25.887	25.1963	0.610905							TRUE	0.59312	TRUE	3	19	1	78.4416				N	Y	N	N
250um, 7day	Sample 19	NRT1.1	UNKNOWN	SYBR	None				24.7268	25.1963	0.610905							TRUE	0.59312	TRUE	3	20	1	78.8888				N	Y	N	N
2mM, 7day	Sample 20	NRT1.1	UNKNOWN	SYBR	None				24.3773	24.4535	0.315766							TRUE	0.59312	TRUE	3	19	1	78.5907				N	N	N	N
2mM, 7day	Sample 20	NRT1.1	UNKNOWN	SYBR	None				24.8004	24.4535	0.315766							TRUE	0.59312	TRUE	3	20	1	78.2926				N	N	N	N
2mM, 7day	Sample 20	NRT1.1	UNKNOWN	SYBR	None				24.1828	24.4535	0.315766							TRUE	0.59312	TRUE	3	20	1	78.7397				N	N	N	N
4mM, 7day	Sample 21	NRT1.1	UNKNOWN	SYBR	None				26.7421	26.7731	0.498828							TRUE	0.59312	TRUE	3	21	1	78.1436				N	N	N	N
4mM, 7day	Sample 21	NRT1.1	UNKNOWN	SYBR	None				26.2906	26.7731	0.498828							TRUE	0.59312	TRUE	3	21	1	77.9945				N	N	N	N
4mM, 7day	Sample 21	NRT1.1	UNKNOWN	SYBR	None				27.2868	26.7731	0.498828							TRUE	0.59312	TRUE	3	22	1	77.6964				N	N	N	N
NTC		Target 2	NTC	SYBR	None				Undetermined	34.482	3.79812							TRUE	0.0660836	TRUE	3	39	1	61.5997	91.7065	88.5766		N	N	N	Y
NTC		Target 2	NTC	SYBR	None				31.7963	34.482	3.79812							TRUE	0.0660836	TRUE	3	28	1	77.2493				Y	Y	N	N
NTC		Target 2	NTC	SYBR	None				37.1676	34.482	3.79812							TRUE	0.0660836	TRUE	3	34	1	71.2875				N	Y	N	N
Analysis Type	Singleplex
Endogenous Control	Target 1
RQ Min/Max Confidence Level	95.0
Reference Sample	Sample 1

## Sheet: PB_NRT1.2
Well	Sample Name	Target Name	Task	Reporter	Quencher	RQ	RQ Min	RQ Max	Cт	Cт Mean	Cт SD	ΔCт	ΔCт Mean	ΔCт SE	HK Control ΔCт Mean	HK Control ΔCт SE	ΔΔCт	Automatic Ct Threshold	Ct Threshold	Automatic Baseline	Baseline Start	Baseline End	Efficiency	Tm1	Tm2	Tm3	Comments	BADROX	HIGHSD	NOISE	SPIKE	EXPFAIL	THOLDFAIL	MTP
ctrl, 20mint	Sample 1	NRT1.2	UNKNOWN	SYBR	None				21.4663	21.2712	0.260936							TRUE	0.275593	TRUE	3	15	1	77.8516				N	N	N	N	N	N	N
ctrl, 20mint	Sample 1	NRT1.2	UNKNOWN	SYBR	None				21.3724	21.2712	0.260936							TRUE	0.275593	TRUE	3	14	1	77.8516				N	N	N	N	N	N	N
ctrl, 20mint	Sample 1	NRT1.2	UNKNOWN	SYBR	None				20.9748	21.2712	0.260936							TRUE	0.275593	TRUE	3	14	1	77.8516				N	N	N	N	N	N	N
250um, 2omint		NRT1.2	UNKNOWN	SYBR	None	1	0.46332	2.15834	25.0307	25.6115	0.503669		-0.79559	0.399763			0	TRUE	1.35476	TRUE	3	17	1	77.8443				N	Y	N	N	N	N	N
250um, 2omint		NRT1.2	UNKNOWN	SYBR	None	1	0.46332	2.15834	25.9277	25.6115	0.503669		-0.79559	0.399763			0	TRUE	1.35476	TRUE	3	18	1	77.3973				N	Y	N	N	N	N	N
250um, 2omint		NRT1.2	UNKNOWN	SYBR	None	1	0.46332	2.15834	25.8761	25.6115	0.503669		-0.79559	0.399763			0	TRUE	1.35476	TRUE	3	18	1	77.6953				N	Y	N	N	N	N	N
ctrl,2hrs	Sample 2	NRT1.2	UNKNOWN	SYBR	None				21.4212	21.4662	0.0395656							TRUE	0.275593	TRUE	3	16	1	77.8516				N	N	N	N	N	N	N
ctrl,2hrs	Sample 2	NRT1.2	UNKNOWN	SYBR	None				21.4818	21.4662	0.0395656							TRUE	0.275593	TRUE	3	17	1	77.8516				N	N	N	N	N	N	N
ctrl,2hrs	Sample 2	NRT1.2	UNKNOWN	SYBR	None				21.4955	21.4662	0.0395656							TRUE	0.275593	TRUE	3	17	1	77.8516				N	N	N	N	N	N	N
2mM, 2hrs	Sample 3	NRT1.2	UNKNOWN	SYBR	None				21.586	21.7719	0.182757							TRUE	0.275593	TRUE	3	14	1	77.8516				N	N	N	N	N	N	N
2mM, 2hrs	Sample 3	NRT1.2	UNKNOWN	SYBR	None				21.7786	21.7719	0.182757							TRUE	0.275593	TRUE	3	15	1	78.0006				N	N	N	N	N	N	N
2mM, 2hrs	Sample 3	NRT1.2	UNKNOWN	SYBR	None				21.9513	21.7719	0.182757							TRUE	0.275593	TRUE	3	17	1	78.0006				N	N	N	N	N	N	N
4mM,2hrs	Sample 4	NRT1.2	UNKNOWN	SYBR	None				24.9519	25.684	1.11125							TRUE	0.275593	TRUE	3	20	1	77.8516				N	Y	N	N	N	N	N
4mM,2hrs	Sample 4	NRT1.2	UNKNOWN	SYBR	None				26.9627	25.684	1.11125							TRUE	0.275593	TRUE	3	22	1	77.5536				N	Y	N	N	N	N	N
4mM,2hrs	Sample 4	NRT1.2	UNKNOWN	SYBR	None				25.1375	25.684	1.11125							TRUE	0.275593	TRUE	3	20	1	77.8516				N	Y	N	N	N	N	N
ctrl, 12hrs	Sample 5	NRT1.2	UNKNOWN	SYBR	None				22.4738	22.2623	0.196045							TRUE	0.275593	TRUE	3	18	1	77.7026				N	N	N	N	N	N	N
ctrl, 12hrs	Sample 5	NRT1.2	UNKNOWN	SYBR	None				22.2265	22.2623	0.196045							TRUE	0.275593	TRUE	3	17	1	77.7026				N	N	N	N	N	N	N
ctrl, 12hrs	Sample 5	NRT1.2	UNKNOWN	SYBR	None				22.0866	22.2623	0.196045							TRUE	0.275593	TRUE	3	17	1	77.8516				N	N	N	N	N	N	N
250uM, 12hrs	Sample 6	NRT1.2	UNKNOWN	SYBR	None				21.8007	21.5985	0.779274							TRUE	0.275593	TRUE	3	15	1	77.8484				N	Y	N	N	N	N	N
250uM, 12hrs	Sample 6	NRT1.2	UNKNOWN	SYBR	None				20.7381	21.5985	0.779274							TRUE	0.275593	TRUE	3	17	1	77.9974				N	Y	N	N	N	N	N
250uM, 12hrs	Sample 6	NRT1.2	UNKNOWN	SYBR	None				22.2567	21.5985	0.779274							TRUE	0.275593	TRUE	3	14	1	77.7026				N	Y	N	N	N	N	N
2mM, 12hrs	Sample 7	NRT1.2	UNKNOWN	SYBR	None				21.6779	21.6064	0.186331							TRUE	0.275593	TRUE	3	17	1	77.6994				N	N	N	N	N	N	N
2mM, 12hrs	Sample 7	NRT1.2	UNKNOWN	SYBR	None				21.7464	21.6064	0.186331							TRUE	0.275593	TRUE	3	18	1	77.6994				N	N	N	N	N	N	N
2mM, 12hrs	Sample 7	NRT1.2	UNKNOWN	SYBR	None				21.3949	21.6064	0.186331							TRUE	0.275593	TRUE	3	17	1	77.8484				N	N	N	N	N	N	N
4mM, 12hrs	Sample 8	NRT1.2	UNKNOWN	SYBR	None				21.6031	22.0529	0.40525							TRUE	0.275593	TRUE	3	17	1	77.8484				N	N	N	N	N	N	N
4mM, 12hrs	Sample 8	NRT1.2	UNKNOWN	SYBR	None				22.3894	22.0529	0.40525							TRUE	0.275593	TRUE	3	16	1	77.6994				N	N	N	N	N	N	N
4mM, 12hrs	Sample 8	NRT1.2	UNKNOWN	SYBR	None				22.1662	22.0529	0.40525							TRUE	0.275593	TRUE	3	17	1	77.8484				N	N	N	N	N	N	N
ctrl, 24hrs	Sample 9	NRT1.2	UNKNOWN	SYBR	None				21.3309	21.3106	0.0345514							TRUE	0.275593	TRUE	3	15	1	77.9974				N	N	N	N	N	N	N
ctrl, 24hrs	Sample 9	NRT1.2	UNKNOWN	SYBR	None				21.3301	21.3106	0.0345514							TRUE	0.275593	TRUE	3	15	1	77.8484				N	N	N	N	N	N	N
ctrl, 24hrs	Sample 9	NRT1.2	UNKNOWN	SYBR	None				21.2707	21.3106	0.0345514							TRUE	0.275593	TRUE	3	16	1	77.8484				N	N	N	N	N	N	N
250uM, 24 hrs	Sample 10	NRT1.2	UNKNOWN	SYBR	None				20.1675	20.1182	0.0977547							TRUE	0.275593	TRUE	3	16	1	77.9974				N	N	N	N	N	N	N
250uM, 24 hrs	Sample 10	NRT1.2	UNKNOWN	SYBR	None				20.1815	20.1182	0.0977547							TRUE	0.275593	TRUE	3	16	1	77.9974				N	N	N	N	N	N	N
250uM, 24 hrs	Sample 10	NRT1.2	UNKNOWN	SYBR	None				20.0056	20.1182	0.0977547							TRUE	0.275593	TRUE	3	15	1	77.9974				N	N	N	N	N	N	N
2mM, 24hrs	Sample 11	NRT1.2	UNKNOWN	SYBR	None				21.5414	22.1008	0.523279							TRUE	0.275593	TRUE	3	17	1	77.9964				N	Y	N	N	N	N	N
2mM, 24hrs	Sample 11	NRT1.2	UNKNOWN	SYBR	None				22.5783	22.1008	0.523279							TRUE	0.275593	TRUE	3	17	1	77.5504				N	Y	N	N	N	N	N
2mM, 24hrs	Sample 11	NRT1.2	UNKNOWN	SYBR	None				22.1826	22.1008	0.523279							TRUE	0.275593	TRUE	3	15	1	78.1463				N	Y	N	N	N	N	N
ctrl, 3d	Sample 12	NRT1.2	UNKNOWN	SYBR	None				20.3948	20.4882	0.184704							TRUE	0.275593	TRUE	3	15	1	77.8474				N	N	N	N	N	N	N
ctrl, 3d	Sample 12	NRT1.2	UNKNOWN	SYBR	None				20.701	20.4882	0.184704							TRUE	0.275593	TRUE	3	16	1	77.8474				N	N	N	N	N	N	N
ctrl, 3d	Sample 12	NRT1.2	UNKNOWN	SYBR	None				20.3689	20.4882	0.184704							TRUE	0.275593	TRUE	3	16	1	77.9964				N	N	N	N	N	N	N
4mM, 24hrs	Sample 13	NRT1.2	UNKNOWN	SYBR	None				22.2101	22.4769	0.301946							TRUE	0.275593	TRUE	3	17	1	77.6984				N	N	N	N	N	N	N
4mM, 24hrs	Sample 13	NRT1.2	UNKNOWN	SYBR	None				22.8047	22.4769	0.301946							TRUE	0.275593	TRUE	3	17	1	77.5494				N	N	N	N	N	N	N
4mM, 24hrs	Sample 13	NRT1.2	UNKNOWN	SYBR	None				22.4157	22.4769	0.301946							TRUE	0.275593	TRUE	3	17	1	77.8474				N	N	N	N	N	N	N
250uM, 3d	Sample 14	NRT1.2	UNKNOWN	SYBR	None				26.8018	26.9814	0.36268							TRUE	0.275593	TRUE	3	22	1	77.8474				N	N	N	N	N	N	N
250uM, 3d	Sample 14	NRT1.2	UNKNOWN	SYBR	None				27.3988	26.9814	0.36268							TRUE	0.275593	TRUE	3	22	1	77.6984				N	N	N	N	N	N	N
250uM, 3d	Sample 14	NRT1.2	UNKNOWN	SYBR	None				26.7436	26.9814	0.36268							TRUE	0.275593	TRUE	3	22	1	77.8474				N	N	N	N	N	N	N
2mM, 3d	Sample 15	NRT1.2	UNKNOWN	SYBR	None				22.5393	22.638	0.0899379							TRUE	0.275593	TRUE	3	18	1	77.6984				N	N	N	N	N	N	N
2mM, 3d	Sample 15	NRT1.2	UNKNOWN	SYBR	None				22.7153	22.638	0.0899379							TRUE	0.275593	TRUE	3	18	1	77.6984				N	N	N	N	N	N	N
2mM, 3d	Sample 15	NRT1.2	UNKNOWN	SYBR	None				22.6595	22.638	0.0899379							TRUE	0.275593	TRUE	3	17	1	77.6984				N	N	N	N	N	N	N
4mM, 3d	Sample 16	NRT1.2	UNKNOWN	SYBR	None				23.5019	23.8261	0.307534							TRUE	0.275593	TRUE	3	20	1	77.6984				N	N	N	N	N	N	N
4mM, 3d	Sample 16	NRT1.2	UNKNOWN	SYBR	None				23.8628	23.8261	0.307534							TRUE	0.275593	TRUE	3	19	1	77.6984				N	N	N	N	N	N	N
4mM, 3d	Sample 16	NRT1.2	UNKNOWN	SYBR	None				24.1137	23.8261	0.307534							TRUE	0.275593	TRUE	3	20	1	77.9964				N	N	N	N	N	N	N
ctrl, 7day	Sample 17	NRT1.2	UNKNOWN	SYBR	None				20.1595	19.7968	0.512987							TRUE	0.275593	TRUE	3	16	1	77.8546				N	Y	N	N	N	N	N
ctrl, 7day	Sample 17	NRT1.2	UNKNOWN	SYBR	None				19.434	19.7968	0.512987							TRUE	0.275593	TRUE	3	15	1	77.8546				N	Y	N	N	N	N	N
ctrl, 7day	Sample 17	NRT1.2	UNKNOWN	SYBR	None				Undetermined	19.7968	0.512987							TRUE	0.275593	TRUE	3	39	1	61.0178				Y	N	N	Y	Y	N	N
250um, 7day	Sample 18	NRT1.2	UNKNOWN	SYBR	None				20.6244	19.7712	0.739142							TRUE	0.275593	TRUE	3	17	1	77.7056				N	Y	N	N	N	N	N
250um, 7day	Sample 18	NRT1.2	UNKNOWN	SYBR	None				19.3252	19.7712	0.739142							TRUE	0.275593	TRUE	3	15	1	77.7056				N	Y	N	N	N	N	N
250um, 7day	Sample 18	NRT1.2	UNKNOWN	SYBR	None				19.3641	19.7712	0.739142							TRUE	0.275593	TRUE	3	15	1	77.7056				N	Y	N	N	N	N	N
2mM, 7day	Sample 19	NRT1.2	UNKNOWN	SYBR	None				Undetermined	20.4685								TRUE	0.275593	TRUE	3	37	1	66.2327				Y	N	Y	Y	Y	N	N
2mM, 7day	Sample 19	NRT1.2	UNKNOWN	SYBR	None				Undetermined	20.4685								TRUE	0.275593	TRUE	3	32	1					Y	N	N	Y	N	N	N
2mM, 7day	Sample 19	NRT1.2	UNKNOWN	SYBR	None				20.4685	20.4685								TRUE	0.275593	TRUE	3	18	1	93.6483				Y	N	N	N	N	N	N
4mM, 7day		Target 2	NTC	SYBR	None				Undetermined									TRUE	0.2	TRUE	3	38	1					Y	N	N	N	N	Y	N
4mM, 7day		Target 2	NTC	SYBR	None				Undetermined									TRUE	0.2	TRUE	3	39	1	93.2013	77.5565			N	N	N	N	N	Y	Y
4mM, 7day		Target 2	NTC	SYBR	None				Undetermined									TRUE	0.2	TRUE	3	39	1	62.2098	68.3187	76.9606		N	N	N	N	N	Y	Y
	Singleplex
	Target 1
NTC	95.0
NTC	Sample 1
NTC

## Sheet: PB_NRT1.3
Well	Sample Name	Target Name	Task	Reporter	Quencher	RQ	RQ Min	RQ Max	Cт	Cт Mean	Cт SD	ΔCт	ΔCт Mean	ΔCт SE	HK Control ΔCт Mean	HK Control ΔCт SE	ΔΔCт	Automatic Ct Threshold	Ct Threshold	Automatic Baseline	Baseline Start	Baseline End	Efficiency	Tm1	Tm2	Tm3	Comments	AMPNC	BADROX	HIGHSD	NOSIGNAL	OUTLIERRG	MTP
ctrl, 20mint	Sample 1	NRT1.3	UNKNOWN	SYBR	None	1	0.57265	1.74627	21.9173	21.753	0.161215		-4.6541	0.289678			0	TRUE	1.58546	TRUE	3	16	1	78.4404				N	N	N	N
ctrl, 20mint	Sample 1	NRT1.3	UNKNOWN	SYBR	None	1	0.57265	1.74627	21.7465	21.753	0.161215		-4.6541	0.289678			0	TRUE	1.58546	TRUE	3	14	1	78.5894				N	N	N	N
ctrl, 20mint	Sample 1	NRT1.3	UNKNOWN	SYBR	None	1	0.57265	1.74627	21.5951	21.753	0.161215		-4.6541	0.289678			0	TRUE	1.58546	TRUE	3	16	1	78.5894				N	N	N	N
250um, 2omint	Sample 2	NRT1.3	UNKNOWN	SYBR	None				19.8649	19.2898	0.525833							TRUE	0.281871	TRUE	3	13	1	78.5917				N	N	Y	N	N	N
250um, 2omint	Sample 2	NRT1.3	UNKNOWN	SYBR	None				18.8335	19.2898	0.525833							TRUE	0.281871	TRUE	3	13	1	78.7408				N	N	Y	N	N	N
250um, 2omint	Sample 2	NRT1.3	UNKNOWN	SYBR	None				19.171	19.2898	0.525833							TRUE	0.281871	TRUE	3	11	1	78.7408				N	N	Y	N	N	N
ctrl,2hrs	Sample 3	NRT1.3	UNKNOWN	SYBR	None				20.2923	20.4196	0.248258							TRUE	0.281871	TRUE	3	11	1	78.7408				N	N	N	N	N	N
ctrl,2hrs	Sample 3	NRT1.3	UNKNOWN	SYBR	None				20.7057	20.4196	0.248258							TRUE	0.281871	TRUE	3	11	1	78.7408				N	N	N	N	N	N
ctrl,2hrs	Sample 3	NRT1.3	UNKNOWN	SYBR	None				20.2609	20.4196	0.248258							TRUE	0.281871	TRUE	3	12	1	78.7408				N	N	N	N	N	N
2mM, 2hrs	Sample 4	NRT1.3	UNKNOWN	SYBR	None				20.6507	21.2884	0.655141							TRUE	0.281871	TRUE	3	15	1	78.5917				N	N	Y	N	N	N
2mM, 2hrs	Sample 4	NRT1.3	UNKNOWN	SYBR	None				21.2548	21.2884	0.655141							TRUE	0.281871	TRUE	3	16	1	78.4427				N	N	Y	N	N	N
2mM, 2hrs	Sample 4	NRT1.3	UNKNOWN	SYBR	None				21.9597	21.2884	0.655141							TRUE	0.281871	TRUE	3	14	1	78.2937				N	N	Y	N	N	N
4mM,2hrs	Sample 5	NRT1.3	UNKNOWN	SYBR	None				22.367	22.662	0.448654							TRUE	0.281871	TRUE	3	17	1	78.4427				N	N	N	N	N	N
4mM,2hrs	Sample 5	NRT1.3	UNKNOWN	SYBR	None				23.1783	22.662	0.448654							TRUE	0.281871	TRUE	3	19	1	78.1447				N	N	N	N	N	N
4mM,2hrs	Sample 5	NRT1.3	UNKNOWN	SYBR	None				22.4407	22.662	0.448654							TRUE	0.281871	TRUE	3	17	1	78.5917				N	N	N	N	N	N
ctrl, 12hrs	Sample 6	NRT1.3	UNKNOWN	SYBR	None				20.445	20.5857	0.128969							TRUE	0.281871	TRUE	3	14	1	79.0388				N	N	N	N	N	N
ctrl, 12hrs	Sample 6	NRT1.3	UNKNOWN	SYBR	None				20.6983	20.5857	0.128969							TRUE	0.281871	TRUE	3	17	1	79.0388				N	N	N	N	N	N
ctrl, 12hrs	Sample 6	NRT1.3	UNKNOWN	SYBR	None				20.6137	20.5857	0.128969							TRUE	0.281871	TRUE	3	15	1	79.0388				N	N	N	N	N	N
250uM, 12hrs	Sample 7	NRT1.3	UNKNOWN	SYBR	None				20.6977	20.4068	0.371694							TRUE	0.281871	TRUE	3	14	1	78.5918				N	N	N	N	N	N
250uM, 12hrs	Sample 7	NRT1.3	UNKNOWN	SYBR	None				19.988	20.4068	0.371694							TRUE	0.281871	TRUE	3	14	1	78.5918				N	N	N	N	N	N
250uM, 12hrs	Sample 7	NRT1.3	UNKNOWN	SYBR	None				20.5345	20.4068	0.371694							TRUE	0.281871	TRUE	3	14	1	78.7408				N	N	N	N	N	N
2mM, 12hrs	Sample 8	NRT1.3	UNKNOWN	SYBR	None				19.9261	19.9021	0.0887632							TRUE	0.281871	TRUE	3	15	1	79.0388				N	N	N	N	N	N
2mM, 12hrs	Sample 8	NRT1.3	UNKNOWN	SYBR	None				19.8039	19.9021	0.0887632							TRUE	0.281871	TRUE	3	16	1	79.0388				N	N	N	N	N	N
2mM, 12hrs	Sample 8	NRT1.3	UNKNOWN	SYBR	None				19.9765	19.9021	0.0887632							TRUE	0.281871	TRUE	3	14	1	79.0388				N	N	N	N	N	N
4mM, 12hrs	Sample 9	NRT1.3	UNKNOWN	SYBR	None				21.4048	21.7692	0.600456							TRUE	0.281871	TRUE	3	16	1	78.2938				N	N	Y	N	N	N
4mM, 12hrs	Sample 9	NRT1.3	UNKNOWN	SYBR	None				21.4406	21.7692	0.600456							TRUE	0.281871	TRUE	3	17	1	78.5918				N	N	Y	N	N	N
4mM, 12hrs	Sample 9	NRT1.3	UNKNOWN	SYBR	None				22.4622	21.7692	0.600456							TRUE	0.281871	TRUE	3	17	1	78.2938				N	N	Y	N	N	N
ctrl, 24hrs	Sample 10	NRT1.3	UNKNOWN	SYBR	None				17.9815	17.9152	0.0970701							TRUE	0.281871	TRUE	3	13	1	78.7408				N	N	N	N	N	N
ctrl, 24hrs	Sample 10	NRT1.3	UNKNOWN	SYBR	None				17.9604	17.9152	0.0970701							TRUE	0.281871	TRUE	3	13	1	78.5918				N	N	N	N	N	N
ctrl, 24hrs	Sample 10	NRT1.3	UNKNOWN	SYBR	None				17.8038	17.9152	0.0970701							TRUE	0.281871	TRUE	3	13	1	78.8898				N	N	N	N	N	N
250uM, 24 hrs	Sample 11	NRT1.3	UNKNOWN	SYBR	None				18.1838	18.4724	0.270191							TRUE	0.281871	TRUE	3	12	1	78.5918				N	N	N	N	N	N
250uM, 24 hrs	Sample 11	NRT1.3	UNKNOWN	SYBR	None				18.5138	18.4724	0.270191							TRUE	0.281871	TRUE	3	12	1	78.4428				N	N	N	N	N	N
250uM, 24 hrs	Sample 11	NRT1.3	UNKNOWN	SYBR	None				18.7194	18.4724	0.270191							TRUE	0.281871	TRUE	3	13	1	78.2938				N	N	N	N	N	N
2mM, 24hrs	Sample 12	NRT1.3	UNKNOWN	SYBR	None				26.9395	27.7521	0.735178							TRUE	1.35184	TRUE	3	20	1	79.3376				N	N	Y	N	N	N	N
2mM, 24hrs	Sample 12	NRT1.3	UNKNOWN	SYBR	None				27.9457	27.7521	0.735178							TRUE	1.35184	TRUE	3	21	1	78.2946				N	N	Y	N	N	N	N
2mM, 24hrs	Sample 12	NRT1.3	UNKNOWN	SYBR	None				28.3711	27.7521	0.735178							TRUE	1.35184	TRUE	3	21	1	78.5926				N	N	Y	N	N	N	N
4mM, 24hrs	Sample 13	NRT1.3	UNKNOWN	SYBR	None				18.3049	18.6653	0.312557							TRUE	0.281871	TRUE	3	12	1	79.0343				N	N	N	N	N	N
4mM, 24hrs	Sample 13	NRT1.3	UNKNOWN	SYBR	None				18.8295	18.6653	0.312557							TRUE	0.281871	TRUE	3	14	1	78.8898				N	N	N	N	N	N
4mM, 24hrs	Sample 13	NRT1.3	UNKNOWN	SYBR	None				18.8616	18.6653	0.312557							TRUE	0.281871	TRUE	3	12	1	78.8898				N	N	N	N	N	N
ctrl, 3d	Sample 14	NRT1.3	UNKNOWN	SYBR	None				18.7959	18.5476	0.256469							TRUE	0.281871	TRUE	3	14	1	78.5873				N	N	N	N	N	N
ctrl, 3d	Sample 14	NRT1.3	UNKNOWN	SYBR	None				18.5634	18.5476	0.256469							TRUE	0.281871	TRUE	3	13	1	78.5873				N	N	N	N	N	N
ctrl, 3d	Sample 14	NRT1.3	UNKNOWN	SYBR	None				18.2837	18.5476	0.256469							TRUE	0.281871	TRUE	3	13	1	78.7363				N	N	N	N	N	N
250uM, 3d	Sample 15	NRT1.3	UNKNOWN	SYBR	None				20.2662	20.3453	0.0688276							TRUE	0.281871	TRUE	3	15	1	78.2893				N	N	N	N	N	N
250uM, 3d	Sample 15	NRT1.3	UNKNOWN	SYBR	None				20.3909	20.3453	0.0688276							TRUE	0.281871	TRUE	3	15	1	78.2893				N	N	N	N	N	N
250uM, 3d	Sample 15	NRT1.3	UNKNOWN	SYBR	None				20.3789	20.3453	0.0688276							TRUE	0.281871	TRUE	3	16	1	78.2893				N	N	N	N	N	N
2mM, 3d	Sample 16	NRT1.3	UNKNOWN	SYBR	None				24.6622	24.6079	0.372828							TRUE	0.281871	TRUE	3	20	1	78.5873				N	N	N	N	N	N
2mM, 3d	Sample 16	NRT1.3	UNKNOWN	SYBR	None				24.2109	24.6079	0.372828							TRUE	0.281871	TRUE	3	19	1	78.5873				N	N	N	N	N	N
2mM, 3d	Sample 16	NRT1.3	UNKNOWN	SYBR	None				24.9506	24.6079	0.372828							TRUE	0.281871	TRUE	3	19	1	78.5873				N	N	N	N	N	N
4mM, 3d	Sample 17	NRT1.3	UNKNOWN	SYBR	None				19.2651	13.958	8.29551							TRUE	0.281871	TRUE	3	14	1	79.3323				N	N	Y	N	N	N
4mM, 3d	Sample 17	NRT1.3	UNKNOWN	SYBR	None				18.2103	13.958	8.29551							TRUE	0.281871	TRUE	3	15	1	79.3323				N	Y	Y	N	N	N
4mM, 3d	Sample 17	NRT1.3	UNKNOWN	SYBR	None				4.39856	13.958	8.29551							TRUE	0.281871	TRUE	1	2	1	65.4752				N	Y	Y	Y	N	N
ctrl, 7day	Sample 18	NRT1.3	UNKNOWN	SYBR	None				19.6931	20.3866	1.13162							TRUE	0.281871	TRUE	3	15	1	78.2893				N	N	Y	N	N	N
ctrl, 7day	Sample 18	NRT1.3	UNKNOWN	SYBR	None				19.7742	20.3866	1.13162							TRUE	0.281871	TRUE	3	15	1	78.2893				N	N	Y	N	N	N
ctrl, 7day	Sample 18	NRT1.3	UNKNOWN	SYBR	None				21.6924	20.3866	1.13162							TRUE	0.281871	TRUE	3	16	1	78.4383				N	N	Y	N	N	N
250um, 7day	Sample 19	NRT1.3	UNKNOWN	SYBR	None				17.538	17.2889	0.221546							TRUE	0.281871	TRUE	3	12	1	78.4434				N	N	N	N	N	N
250um, 7day	Sample 19	NRT1.3	UNKNOWN	SYBR	None				17.1138	17.2889	0.221546							TRUE	0.281871	TRUE	3	13	1	78.4434				N	N	N	N	N	N
250um, 7day	Sample 19	NRT1.3	UNKNOWN	SYBR	None				17.2148	17.2889	0.221546							TRUE	0.281871	TRUE	3	12	1	78.4434				N	N	N	N	N	N
2mM, 7day	Sample 20	NRT1.3	UNKNOWN	SYBR	None				17.389	17.1894	0.226283							TRUE	0.281871	TRUE	3	12	1	78.1453				N	N	N	N	N	N
2mM, 7day	Sample 20	NRT1.3	UNKNOWN	SYBR	None				17.2357	17.1894	0.226283							TRUE	0.281871	TRUE	3	13	1	78.1453				N	N	N	N	N	N
2mM, 7day	Sample 20	NRT1.3	UNKNOWN	SYBR	None				16.9436	17.1894	0.226283							TRUE	0.281871	TRUE	3	13	1	78.2943				N	N	N	N	N	N
4mM, 7day	Sample 21	NRT1.3	UNKNOWN	SYBR	None				18.9063	18.7019	0.269754							TRUE	0.281871	TRUE	3	13	1	78.2943				N	N	N	N	N	N
4mM, 7day	Sample 21	NRT1.3	UNKNOWN	SYBR	None				18.3962	18.7019	0.269754							TRUE	0.281871	TRUE	3	13	1	78.1453				N	N	N	N	N	N
4mM, 7day	Sample 21	NRT1.3	UNKNOWN	SYBR	None				18.8032	18.7019	0.269754							TRUE	0.281871	TRUE	3	13	1	78.2943				N	N	N	N	N	N
NTC		Target 2	NTC	SYBR	None				Undetermined									TRUE	0.0144941	TRUE	3	39	1	61.1555	93.3431			N	N	N	N	N	Y
NTC		Target 2	NTC	SYBR	None				36.8411									TRUE	0.0144941	TRUE	3	34	1	61.7542	87.384			N	N	N	N	N	Y
NTC		Target 2	NTC	SYBR	None				Undetermined									TRUE	0.0144941	TRUE	3	18	1	61.9006				N	Y	N	Y	N	N
Analysis Type	Singleplex
Endogenous Control	Target 1
RQ Min/Max Confidence Level	95.0
Reference Sample	Sample 1

## Sheet: PB_NRT1.4
Well	Sample Name	Target Name	Task	Reporter	Quencher	RQ	RQ Min	RQ Max	Cт	Cт Mean	Cт SD	ΔCт	ΔCт Mean	ΔCт SE	HK Control ΔCт Mean	HK Control ΔCт SE	ΔΔCт	Automatic Ct Threshold	Ct Threshold	Automatic Baseline	Baseline Start	Baseline End	Efficiency	Tm1	Tm2	Tm3	Comments	BADROX	HIGHSD	NOISE	THOLDFAIL	MTP
ctrl, 20mint	Sample 1	NRT1.4	UNKNOWN	SYBR	None				29.1113	30.5478	1.43662							TRUE	1.07607	TRUE	3	24	1	79.1922				N	N	Y	N	N	N	N
ctrl, 20mint	Sample 1	NRT1.4	UNKNOWN	SYBR	None				31.9846	30.5478	1.43662							TRUE	1.07607	TRUE	3	23	1	76.0631				N	N	Y	N	N	N	N
ctrl, 20mint	Sample 1	NRT1.4	UNKNOWN	SYBR	None				30.5474	30.5478	1.43662							TRUE	1.07607	TRUE	3	24	1	78.1492				N	N	Y	N	N	N	N
250um, 2omint	Sample 2	NRT1.4	UNKNOWN	SYBR	None				23.7482	23.4195	0.302974							TRUE	1.57586	TRUE	3	15	1	79.3409				N	N	N	N	N
250um, 2omint	Sample 2	NRT1.4	UNKNOWN	SYBR	None				23.3587	23.4195	0.302974							TRUE	1.57586	TRUE	3	15	1	79.3409				N	N	N	N	N
250um, 2omint	Sample 2	NRT1.4	UNKNOWN	SYBR	None				23.1515	23.4195	0.302974							TRUE	1.57586	TRUE	3	15	1	79.3409				N	N	N	N	N
ctrl,2hrs	Sample 3	NRT1.4	UNKNOWN	SYBR	None				23.9362	24.0319	0.115845							TRUE	1.57586	TRUE	3	16	1	79.3409				N	N	N	N	N
ctrl,2hrs	Sample 3	NRT1.4	UNKNOWN	SYBR	None				23.9989	24.0319	0.115845							TRUE	1.57586	TRUE	3	17	1	79.3409				N	N	N	N	N
ctrl,2hrs	Sample 3	NRT1.4	UNKNOWN	SYBR	None				24.1607	24.0319	0.115845							TRUE	1.57586	TRUE	3	16	1	79.3409				N	N	N	N	N
2mM, 2hrs	Sample 5	NRT1.4	UNKNOWN	SYBR	None				24.6147	25.0574	0.449442							TRUE	1.57586	TRUE	3	17	1	79.4899				N	N	N	N	N
2mM, 2hrs	Sample 4	NRT1.4	UNKNOWN	SYBR	None				25.044	25.0574	0.449442							TRUE	1.57586	TRUE	3	15	1	79.3409				N	N	N	N	N
2mM, 2hrs	Sample 4	NRT1.4	UNKNOWN	SYBR	None				25.5133	25.0574	0.449442							TRUE	1.57586	TRUE	3	17	1	79.3409				N	N	N	N	N
4mM,2hrs	Sample 4	NRT1.4	UNKNOWN	SYBR	None				24.4236	24.8169	0.367192							TRUE	1.57586	TRUE	3	18	1	79.1919				Y	N	Y	N	N
4mM,2hrs	Sample 5	NRT1.4	UNKNOWN	SYBR	None				27.6365	27.6215	0.0154089							TRUE	1.57586	TRUE	3	21	1	79.1919				N	N	N	N	N
4mM,2hrs	Sample 5	NRT1.4	UNKNOWN	SYBR	None				27.6057	27.6215	0.0154089							TRUE	1.57586	TRUE	3	20	1	79.1919				N	N	N	N	N
ctrl, 12hrs	Sample 7	NRT1.4	UNKNOWN	SYBR	None				27.6223	27.6215	0.0154089							TRUE	1.57586	TRUE	3	21	1	79.1919				N	N	N	N	N
ctrl, 12hrs	Sample 7	NRT1.4	UNKNOWN	SYBR	None				25.1507	24.8169	0.367192							TRUE	1.57586	TRUE	3	18	1	79.1919				N	N	N	N	N
ctrl, 12hrs	Sample 7	NRT1.4	UNKNOWN	SYBR	None				24.8765	24.8169	0.367192							TRUE	1.57586	TRUE	3	17	1	79.3409				N	N	N	N	N
250uM, 12hrs	Sample 8	NRT1.4	UNKNOWN	SYBR	None				24.4726	24.413	0.0671456							TRUE	1.57586	TRUE	3	17	1	79.0408				N	N	N	N	N
250uM, 12hrs	Sample 8	NRT1.4	UNKNOWN	SYBR	None				24.3403	24.413	0.0671456							TRUE	1.57586	TRUE	3	18	1	79.0408				N	N	N	N	N
250uM, 12hrs	Sample 8	NRT1.4	UNKNOWN	SYBR	None				24.4262	24.413	0.0671456							TRUE	1.57586	TRUE	3	17	1	78.8918				N	N	N	N	N
2mM, 12hrs	Sample 6	NRT1.4	UNKNOWN	SYBR	None				24.2577	24.5454	0.249597							TRUE	1.57586	TRUE	3	17	1	79.0408				N	N	N	N	N
2mM, 12hrs	Sample 6	NRT1.4	UNKNOWN	SYBR	None				24.6741	24.5454	0.249597							TRUE	1.57586	TRUE	3	16	1	79.0408				N	N	N	N	N
2mM, 12hrs	Sample 6	NRT1.4	UNKNOWN	SYBR	None				24.7044	24.5454	0.249597							TRUE	1.57586	TRUE	3	17	1	79.1898				N	N	N	N	N
4mM, 12hrs	Sample 9	NRT1.4	UNKNOWN	SYBR	None				24.531	24.3202	0.647572							TRUE	1.57586	TRUE	3	16	1	79.3389				N	Y	N	N	N
4mM, 12hrs	Sample 9	NRT1.4	UNKNOWN	SYBR	None				23.5935	24.3202	0.647572							TRUE	1.57586	TRUE	3	17	1	79.3389				N	Y	N	N	N
4mM, 12hrs	Sample 9	NRT1.4	UNKNOWN	SYBR	None				24.8361	24.3202	0.647572							TRUE	1.57586	TRUE	3	17	1	79.1919				N	Y	N	N	N
ctrl, 24hrs	Sample 10	NRT1.4	UNKNOWN	SYBR	None				23.4249	23.3534	0.110003							TRUE	1.57586	TRUE	3	17	1	79.3389				N	N	N	N	N
ctrl, 24hrs	Sample 10	NRT1.4	UNKNOWN	SYBR	None				23.4086	23.3534	0.110003							TRUE	1.57586	TRUE	3	17	1	79.1898				N	N	N	N	N
ctrl, 24hrs	Sample 10	NRT1.4	UNKNOWN	SYBR	None				23.2268	23.3534	0.110003							TRUE	1.57586	TRUE	3	17	1	79.1898				N	N	N	N	N
250uM, 24 hrs	Sample 11	NRT1.4	UNKNOWN	SYBR	None				29.1113	30.5478	1.43662							TRUE	1.07607	TRUE	3	24	1	79.1922				N	N	Y	N	N	N	N
250uM, 24 hrs	Sample 11	NRT1.4	UNKNOWN	SYBR	None				31.9846	30.5478	1.43662							TRUE	1.07607	TRUE	3	23	1	76.0631				N	N	Y	N	N	N	N
250uM, 24 hrs	Sample 11	NRT1.4	UNKNOWN	SYBR	None				30.5474	30.5478	1.43662							TRUE	1.07607	TRUE	3	24	1	78.1492				N	N	Y	N	N	N	N
2mM, 24hrs	Sample 12	NRT1.4	UNKNOWN	SYBR	None				23.5245	23.0984	0.374828							TRUE	1.57586	TRUE	3	15	1	78.8918				N	N	N	N	N
2mM, 24hrs	Sample 12	NRT1.4	UNKNOWN	SYBR	None				22.9513	23.0984	0.374828							TRUE	1.57586	TRUE	3	14	1	79.0408				N	N	N	N	N
2mM, 24hrs	Sample 12	NRT1.4	UNKNOWN	SYBR	None				22.8195	23.0984	0.374828							TRUE	1.57586	TRUE	3	15	1	79.1898				N	N	N	N	N
4mM, 24hrs	Sample 13	NRT1.4	UNKNOWN	SYBR	None				23.5783	23.62	0.0378516							TRUE	1.57586	TRUE	3	16	1	79.0427				N	N	N	N	N
4mM, 24hrs	Sample 13	NRT1.4	UNKNOWN	SYBR	None				23.6295	23.62	0.0378516							TRUE	1.57586	TRUE	3	16	1	79.0408				N	N	N	N	N
4mM, 24hrs	Sample 13	NRT1.4	UNKNOWN	SYBR	None				23.6522	23.62	0.0378516							TRUE	1.57586	TRUE	3	15	1	79.0408				N	N	N	N	N
ctrl, 3d	Sample 14	NRT1.4	UNKNOWN	SYBR	None				22.1694	22.1473	0.0616827							TRUE	1.57586	TRUE	3	16	1	79.1917				N	N	N	N	N
ctrl, 3d	Sample 14	NRT1.4	UNKNOWN	SYBR	None				22.1949	22.1473	0.0616827							TRUE	1.57586	TRUE	3	16	1	79.1917				N	N	N	N	N
ctrl, 3d	Sample 14	NRT1.4	UNKNOWN	SYBR	None				22.0776	22.1473	0.0616827							TRUE	1.57586	TRUE	3	17	1	79.1917				N	N	N	N	N
250uM, 3d	Sample 15	NRT1.4	UNKNOWN	SYBR	None				23.6313	23.7693	0.145394							TRUE	1.57586	TRUE	3	16	1	78.7446				N	N	N	N	N
250uM, 3d	Sample 15	NRT1.4	UNKNOWN	SYBR	None				23.9211	23.7693	0.145394							TRUE	1.57586	TRUE	3	16	1	78.5956				N	N	N	N	N
250uM, 3d	Sample 15	NRT1.4	UNKNOWN	SYBR	None				23.7554	23.7693	0.145394							TRUE	1.57586	TRUE	3	17	1	78.7446				N	N	N	N	N
2mM, 3d	Sample 16	NRT1.4	UNKNOWN	SYBR	None				28.7863	28.9648	0.248725							TRUE	1.57586	TRUE	3	22	1	79.0427				N	N	N	N	N
2mM, 3d	Sample 16	NRT1.4	UNKNOWN	SYBR	None				29.2489	28.9648	0.248725							TRUE	1.57586	TRUE	3	21	1	79.0427				N	N	N	N	N
2mM, 3d	Sample 16	NRT1.4	UNKNOWN	SYBR	None				28.8591	28.9648	0.248725							TRUE	1.57586	TRUE	3	21	1	79.0427				N	N	N	N	N
4mM, 3d	Sample 17	NRT1.4	UNKNOWN	SYBR	None				23.7839	23.8395	0.0751483							TRUE	1.57586	TRUE	3	17	1	78.7446				N	N	N	N	N
4mM, 3d	Sample 17	NRT1.4	UNKNOWN	SYBR	None				23.8097	23.8395	0.0751483							TRUE	1.57586	TRUE	3	15	1	78.7446				N	N	N	N	N
4mM, 3d	Sample 17	NRT1.4	UNKNOWN	SYBR	None				23.925	23.8395	0.0751483							TRUE	1.57586	TRUE	3	17	1	78.7446				N	N	N	N	N
ctrl, 7day	Sample 18	NRT1.4	UNKNOWN	SYBR	None				26.7546	27.0849	0.286215							TRUE	1.57586	TRUE	3	19	1	78.2976				N	N	N	N	N
ctrl, 7day	Sample 18	NRT1.4	UNKNOWN	SYBR	None				27.259	27.0849	0.286215							TRUE	1.57586	TRUE	3	19	1	78.1486				N	N	N	N	N
ctrl, 7day	Sample 18	NRT1.4	UNKNOWN	SYBR	None				27.2412	27.0849	0.286215							TRUE	1.57586	TRUE	3	20	1	78.2976				N	N	N	N	N
250um, 7day	Sample 19	NRT1.4	UNKNOWN	SYBR	None				23.1053	22.7203	0.400174							TRUE	1.57586	TRUE	3	15	1	78.599				N	N	N	N	N
250um, 7day	Sample 19	NRT1.4	UNKNOWN	SYBR	None				22.3065	22.7203	0.400174							TRUE	1.57586	TRUE	3	17	1	78.599				N	N	N	N	N
250um, 7day	Sample 19	NRT1.4	UNKNOWN	SYBR	None				22.7491	22.7203	0.400174							TRUE	1.57586	TRUE	3	14	1	79.195				N	N	N	N	N
2mM, 7day	Sample 20	NRT1.4	UNKNOWN	SYBR	None				22.9906	22.6793	0.59352							TRUE	1.57586	TRUE	3	16	1	78.45				N	Y	N	N	N
2mM, 7day	Sample 20	NRT1.4	UNKNOWN	SYBR	None				23.0524	22.6793	0.59352							TRUE	1.57586	TRUE	3	15	1	78.301				N	Y	N	N	N
2mM, 7day	Sample 20	NRT1.4	UNKNOWN	SYBR	None				21.9948	22.6793	0.59352							TRUE	1.57586	TRUE	3	16	1	78.897				N	Y	N	N	N
4mM, 7day	Sample 21	NRT1.4	UNKNOWN	SYBR	None				22.7412	23.7029	0.833919							TRUE	1.57586	TRUE	3	17	1	78.897				N	Y	N	N	N
4mM, 7day	Sample 21	NRT1.4	UNKNOWN	SYBR	None				24.1431	23.7029	0.833919							TRUE	1.57586	TRUE	3	17	1	78.599				N	Y	N	N	N
4mM, 7day	Sample 21	NRT1.4	UNKNOWN	SYBR	None				24.2245	23.7029	0.833919							TRUE	1.57586	TRUE	3	17	1	78.45				N	Y	N	N	N
NTC		Target 2	NTC	SYBR	None				Undetermined									TRUE	0.2	TRUE	3	39	1	71.8937	61.7612			N	N	N	Y	Y
NTC		Target 2	NTC	SYBR	None				Undetermined									TRUE	0.2	TRUE	3	39	1	61.9102				N	N	N	Y	N
NTC		Target 2	NTC	SYBR	None				Undetermined									TRUE	0.2	TRUE	3	39	1	87.9865	91.1156	83.9633		N	N	N	Y	Y
Analysis Type	Singleplex
Endogenous Control	Target 1
RQ Min/Max Confidence Level	95.0
Reference Sample	Sample 1

## Sheet: PB_AMT1.1
Well	Sample Name	Target Name	Task	Reporter	Quencher	RQ	RQ Min	RQ Max	Cт	Cт Mean	Cт SD	ΔCт	ΔCт Mean	ΔCт SE	HK Control ΔCт Mean	HK Control ΔCт SE	ΔΔCт	Automatic Ct Threshold	Ct Threshold	Automatic Baseline	Baseline Start	Baseline End	Efficiency	Tm1	Tm2	Tm3	Comments	AMPNC	HIGHSD	MTP
ctrl, 20mint	Sample 1	AMT1.1	UNKNOWN	SYBR	None	1	0.0400961	24.9401	25.9248	25.5807	0.581202		-3.0849	1.67134			0	TRUE	1.94597	TRUE	3	19	1	77.2236				N	Y	N	N	N	N
ctrl, 20mint	Sample 1	AMT1.1	UNKNOWN	SYBR	None	1	0.0400961	24.9401	25.9076	25.5807	0.581202		-3.0849	1.67134			0	TRUE	1.94597	TRUE	3	18	1	77.5221				N	Y	N	N	N	N
ctrl, 20mint	Sample 1	AMT1.1	UNKNOWN	SYBR	None	1	0.0400961	24.9401	24.9096	25.5807	0.581202		-3.0849	1.67134			0	TRUE	1.94597	TRUE	3	18	1	78.2683				N	Y	Y	N	N	N
250um, 2omint	Sample 2	AMT1.1	UNKNOWN	SYBR	None				24.2852	24.2578	0.728602							TRUE	0.674779	TRUE	3	18	1	77.5425				N	Y	N
250um, 2omint	Sample 2	AMT1.1	UNKNOWN	SYBR	None				24.9723	24.2578	0.728602							TRUE	0.674779	TRUE	3	17	1	72.6217				N	Y	N
250um, 2omint	Sample 2	AMT1.1	UNKNOWN	SYBR	None				23.5159	24.2578	0.728602							TRUE	0.674779	TRUE	3	18	1	77.5425				N	Y	N
ctrl,2hrs	Sample 3	AMT1.1	UNKNOWN	SYBR	None				22.4936	22.54	0.0609647							TRUE	0.674779	TRUE	3	16	1	77.5425				N	N	N
ctrl,2hrs	Sample 3	AMT1.1	UNKNOWN	SYBR	None				22.5174	22.54	0.0609647							TRUE	0.674779	TRUE	3	16	1	77.5425				N	N	N
ctrl,2hrs	Sample 3	AMT1.1	UNKNOWN	SYBR	None				22.6091	22.54	0.0609647							TRUE	0.674779	TRUE	3	16	1	77.5425				N	N	N
2mM, 2hrs	Sample 4	AMT1.1	UNKNOWN	SYBR	None				23.0932	23.2921	0.186767							TRUE	0.674779	TRUE	3	16	1	77.6916				N	N	N
2mM, 2hrs	Sample 4	AMT1.1	UNKNOWN	SYBR	None				23.3194	23.2921	0.186767							TRUE	0.674779	TRUE	3	15	1	77.6916				N	N	N
2mM, 2hrs	Sample 4	AMT1.1	UNKNOWN	SYBR	None				23.4637	23.2921	0.186767							TRUE	0.674779	TRUE	3	17	1	77.6916				N	N	N
4mM,2hrs	Sample 5	AMT1.1	UNKNOWN	SYBR	None				27.7509	27.8192	0.0813814							TRUE	0.674779	TRUE	3	21	1	77.5425				N	N	N
4mM,2hrs	Sample 5	AMT1.1	UNKNOWN	SYBR	None				27.9093	27.8192	0.0813814							TRUE	0.674779	TRUE	3	21	1	77.5425				N	N	N
4mM,2hrs	Sample 5	AMT1.1	UNKNOWN	SYBR	None				27.7974	27.8192	0.0813814							TRUE	0.674779	TRUE	3	22	1	77.5425				N	N	N
ctrl, 12hrs	Sample 6	AMT1.1	UNKNOWN	SYBR	None				22.5315	22.67	0.136673							TRUE	0.674779	TRUE	3	16	1	77.5425				N	N	N
ctrl, 12hrs	Sample 6	AMT1.1	UNKNOWN	SYBR	None				22.8048	22.67	0.136673							TRUE	0.674779	TRUE	3	17	1	77.5425				N	N	N
ctrl, 12hrs	Sample 6	AMT1.1	UNKNOWN	SYBR	None				22.6738	22.67	0.136673							TRUE	0.674779	TRUE	3	17	1	77.5425				N	N	N
250uM, 12hrs	Sample 7	AMT1.1	UNKNOWN	SYBR	None				22.3337	22.6575	0.289436							TRUE	0.674779	TRUE	3	15	1	77.6923				N	N	N
250uM, 12hrs	Sample 7	AMT1.1	UNKNOWN	SYBR	None				22.7476	22.6575	0.289436							TRUE	0.674779	TRUE	3	17	1	77.6916				N	N	N
250uM, 12hrs	Sample 7	AMT1.1	UNKNOWN	SYBR	None				22.8911	22.6575	0.289436							TRUE	0.674779	TRUE	3	17	1	77.5433				N	N	N
2mM, 12hrs	Sample 8	AMT1.1	UNKNOWN	SYBR	None				22.7414	22.8049	0.093366							TRUE	0.674779	TRUE	3	17	1	77.5433				N	N	N
2mM, 12hrs	Sample 8	AMT1.1	UNKNOWN	SYBR	None				22.9121	22.8049	0.093366							TRUE	0.674779	TRUE	3	16	1	77.5433				N	N	N
2mM, 12hrs	Sample 8	AMT1.1	UNKNOWN	SYBR	None				22.7613	22.8049	0.093366							TRUE	0.674779	TRUE	3	16	1	77.5433				N	N	N
4mM, 12hrs	Sample 9	AMT1.1	UNKNOWN	SYBR	None				23.6631	23.7598	0.22721							TRUE	0.674779	TRUE	3	18	1	77.5433				N	N	N
4mM, 12hrs	Sample 9	AMT1.1	UNKNOWN	SYBR	None				23.5968	23.7598	0.22721							TRUE	0.674779	TRUE	3	17	1	77.5433				N	N	N
4mM, 12hrs	Sample 9	AMT1.1	UNKNOWN	SYBR	None				24.0193	23.7598	0.22721							TRUE	0.674779	TRUE	3	18	1	77.5433				N	N	N
ctrl, 24hrs	Sample 10	AMT1.1	UNKNOWN	SYBR	None				22.4284	22.3212	0.145221							TRUE	0.674779	TRUE	3	16	1	77.6923				N	N	N
ctrl, 24hrs	Sample 10	AMT1.1	UNKNOWN	SYBR	None				22.1559	22.3212	0.145221							TRUE	0.674779	TRUE	3	16	1	77.6923				N	N	N
ctrl, 24hrs	Sample 10	AMT1.1	UNKNOWN	SYBR	None				22.3791	22.3212	0.145221							TRUE	0.674779	TRUE	3	15	1	77.6923				N	N	N
250uM, 24 hrs	Sample 11	AMT1.1	UNKNOWN	SYBR	None				22.938	22.7502	0.166295							TRUE	0.674779	TRUE	3	16	1	77.3942				N	N	N
250uM, 24 hrs	Sample 11	AMT1.1	UNKNOWN	SYBR	None				22.6911	22.7502	0.166295							TRUE	0.674779	TRUE	3	17	1	77.5433				N	N	N
250uM, 24 hrs	Sample 11	AMT1.1	UNKNOWN	SYBR	None				22.6215	22.7502	0.166295							TRUE	0.674779	TRUE	3	16	1	77.3942				N	N	N
2mM, 24hrs	Sample 12	AMT1.1	UNKNOWN	SYBR	None				24.9338	24.9338								TRUE	1.25485	TRUE	3	18	1	77.2537				N	N	N
2mM, 24hrs	Sample 12	AMT1.1	UNKNOWN	SYBR	None	1	0.193603	5.16522	26.9829	26.4124	0.806766		1.83175	0.744343			0	TRUE	1.25485	TRUE	3	18	1	77.2537				N	Y	N
2mM, 24hrs	Sample 12	AMT1.1	UNKNOWN	SYBR	None	1	0.193603	5.16522	25.842	26.4124	0.806766		1.83175	0.744343			0	TRUE	1.25485	TRUE	3	17	1	76.8069				N	Y	N
4mM, 24hrs	Sample 13	AMT1.1	UNKNOWN	SYBR	None				25.0492	25.0595	0.0858638							TRUE	0.674779	TRUE	3	18	1	77.2417				N	N	N
4mM, 24hrs	Sample 13	AMT1.1	UNKNOWN	SYBR	None				24.9792	25.0595	0.0858638							TRUE	0.674779	TRUE	3	18	1	77.2451				N	N	N
4mM, 24hrs	Sample 13	AMT1.1	UNKNOWN	SYBR	None				25.15	25.0595	0.0858638							TRUE	0.674779	TRUE	3	19	1	77.3942				N	N	N
ctrl, 3d	Sample 14	AMT1.1	UNKNOWN	SYBR	None				25.8294	26.036	0.4681							TRUE	0.674779	TRUE	3	19	1	76.3472				N	N	N
ctrl, 3d	Sample 14	AMT1.1	UNKNOWN	SYBR	None				25.7068	26.036	0.4681							TRUE	0.674779	TRUE	3	19	1	76.3472				N	N	N
ctrl, 3d	Sample 14	AMT1.1	UNKNOWN	SYBR	None				26.5719	26.036	0.4681							TRUE	0.674779	TRUE	3	20	1	76.1981				N	N	N
250uM, 3d	Sample 15	AMT1.1	UNKNOWN	SYBR	None				25.1776	24.7912	0.367801							TRUE	0.674779	TRUE	3	18	1	77.3908				N	N	N
250uM, 3d	Sample 15	AMT1.1	UNKNOWN	SYBR	None				24.7506	24.7912	0.367801							TRUE	0.674779	TRUE	3	19	1	77.5399				N	N	N
250uM, 3d	Sample 15	AMT1.1	UNKNOWN	SYBR	None				24.4454	24.7912	0.367801							TRUE	0.674779	TRUE	3	18	1	77.6889				N	N	N
2mM, 3d	Sample 16	AMT1.1	UNKNOWN	SYBR	None				28.7595	27.9538	1.5184							TRUE	0.674779	TRUE	3	23	1	77.5399				N	Y	N
2mM, 3d	Sample 16	AMT1.1	UNKNOWN	SYBR	None				26.2024	27.9538	1.5184							TRUE	0.674779	TRUE	3	21	1	77.3908				N	Y	N
2mM, 3d	Sample 16	AMT1.1	UNKNOWN	SYBR	None				28.8995	27.9538	1.5184							TRUE	0.674779	TRUE	3	23	1	77.5399				N	Y	N
4mM, 3d	Sample 17	AMT1.1	UNKNOWN	SYBR	None				25.8704	25.5099	0.313478							TRUE	0.674779	TRUE	3	20	1	77.3908				N	N	N
4mM, 3d	Sample 17	AMT1.1	UNKNOWN	SYBR	None				25.3014	25.5099	0.313478							TRUE	0.674779	TRUE	3	18	1	77.3908				N	N	N
4mM, 3d	Sample 17	AMT1.1	UNKNOWN	SYBR	None				25.358	25.5099	0.313478							TRUE	0.674779	TRUE	3	18	1	77.3908				N	N	N
ctrl, 7day	Sample 18	AMT1.1	UNKNOWN	SYBR	None				27.308	27.2644	0.117922							TRUE	0.674779	TRUE	3	20	1	77.3908				N	N	N
ctrl, 7day	Sample 18	AMT1.1	UNKNOWN	SYBR	None				27.1309	27.2644	0.117922							TRUE	0.674779	TRUE	3	20	1	77.3908				N	N	N
ctrl, 7day	Sample 18	AMT1.1	UNKNOWN	SYBR	None				27.3543	27.2644	0.117922							TRUE	0.674779	TRUE	3	21	1	77.5399				N	N	N
250um, 7day	Sample 19	AMT1.1	UNKNOWN	SYBR	None				22.3644	22.3808	0.237496							TRUE	0.674779	TRUE	3	17	1	77.6929				N	N	N
250um, 7day	Sample 19	AMT1.1	UNKNOWN	SYBR	None				22.6261	22.3808	0.237496							TRUE	0.674779	TRUE	3	17	1	77.3948				N	N	N
250um, 7day	Sample 19	AMT1.1	UNKNOWN	SYBR	None				22.1519	22.3808	0.237496							TRUE	0.674779	TRUE	3	15	1	77.5439				N	N	N
2mM, 7day	Sample 20	AMT1.1	UNKNOWN	SYBR	None				21.6963	21.5314	0.389266							TRUE	0.674779	TRUE	3	16	1	77.3948				N	N	N
2mM, 7day	Sample 20	AMT1.1	UNKNOWN	SYBR	None				21.8111	21.5314	0.389266							TRUE	0.674779	TRUE	3	16	1	77.3948				N	N	N
2mM, 7day	Sample 20	AMT1.1	UNKNOWN	SYBR	None				21.0868	21.5314	0.389266							TRUE	0.674779	TRUE	3	16	1	77.6929				N	N	N
4mM, 7day	Sample 21	AMT1.1	UNKNOWN	SYBR	None				23.1287	23.624	0.508126							TRUE	0.674779	TRUE	3	17	1	77.6929				N	Y	N
4mM, 7day	Sample 21	AMT1.1	UNKNOWN	SYBR	None				23.5992	23.624	0.508126							TRUE	0.674779	TRUE	3	19	1	77.3948				N	Y	N
4mM, 7day	Sample 21	AMT1.1	UNKNOWN	SYBR	None				24.144	23.624	0.508126							TRUE	0.674779	TRUE	3	18	1	77.3948				N	Y	N
NTC		Target 2	NTC	SYBR	None				Undetermined	35.3692	0.79642							TRUE	1.12313	TRUE	3	39	1	69.4937	79.1837	62.0398		N	N	Y
NTC		Target 2	NTC	SYBR	None				34.8061	35.3692	0.79642							TRUE	1.12313	TRUE	3	28	1	77.2457				Y	Y	N
NTC		Target 2	NTC	SYBR	None				35.9324	35.3692	0.79642							TRUE	1.12313	TRUE	3	29	1	76.7985				N	Y	N
Analysis Type	Singleplex
Endogenous Control	Target 1
RQ Min/Max Confidence Level	95.0
Reference Sample	Sample 1

## Sheet: PB_AMT1.2
Well	Sample Name	Target Name	Task	Reporter	Quencher	RQ	RQ Min	RQ Max	Cт	Cт Mean	Cт SD	ΔCт	ΔCт Mean	ΔCт SE	HK Control ΔCт Mean	HK Control ΔCт SE	ΔΔCт	Automatic Ct Threshold	Ct Threshold	Automatic Baseline	Baseline Start	Baseline End	Efficiency	Tm1	Tm2	Tm3	Comments	BADROX	HIGHSD	OUTLIERRG	MTP
ctrl, 20mint	Sample 1	AMT1.2	UNKNOWN	SYBR	None	1	0.0234301	42.6801	27.9934	25.8784	1.83607		-2.78722	1.95051			0	TRUE	0.797766	TRUE	3	21	1	78.1166				N	Y	N	N	N	N
ctrl, 20mint	Sample 1	AMT1.2	UNKNOWN	SYBR	None	1	0.0234301	42.6801	24.6936	25.8784	1.83607		-2.78722	1.95051			0	TRUE	0.797766	TRUE	3	18	1	77.3728				N	Y	N	N	N	N
ctrl, 20mint	Sample 1	AMT1.2	UNKNOWN	SYBR	None	1	0.0234301	42.6801	24.9481	25.8784	1.83607		-2.78722	1.95051			0	TRUE	0.797766	TRUE	3	18	1	77.3728				N	Y	N	N	N	N
250um, 2omint	Sample 2	AMT1.2	UNKNOWN	SYBR	None				22.9387	22.9854	0.331405							TRUE	0.735345	TRUE	3	14	1	77.8433				N	N	N	N
250um, 2omint	Sample 2	AMT1.2	UNKNOWN	SYBR	None				23.3377	22.9854	0.331405							TRUE	0.735345	TRUE	3	16	1	77.8433				N	N	N	N
250um, 2omint	Sample 2	AMT1.2	UNKNOWN	SYBR	None				22.6798	22.9854	0.331405							TRUE	0.735345	TRUE	3	16	1	77.8433				N	N	N	N
ctrl,2hrs	Sample 3	AMT1.2	UNKNOWN	SYBR	None				22.507	22.3943	0.186658							TRUE	0.735345	TRUE	3	16	1	77.8433				N	N	N	N
ctrl,2hrs	Sample 3	AMT1.2	UNKNOWN	SYBR	None				22.1788	22.3943	0.186658							TRUE	0.735345	TRUE	3	16	1	77.8433				N	N	N	N
ctrl,2hrs	Sample 3	AMT1.2	UNKNOWN	SYBR	None				22.497	22.3943	0.186658							TRUE	0.735345	TRUE	3	16	1	77.8433				N	N	N	N
2mM, 2hrs	Sample 4	AMT1.2	UNKNOWN	SYBR	None				23.0478	23.1544	0.257897							TRUE	0.735345	TRUE	3	13	1	77.9924				N	N	N	N
2mM, 2hrs	Sample 4	AMT1.2	UNKNOWN	SYBR	None				22.9668	23.1544	0.257897							TRUE	0.735345	TRUE	3	15	1	77.9924				N	N	N	N
2mM, 2hrs	Sample 4	AMT1.2	UNKNOWN	SYBR	None				23.4484	23.1544	0.257897							TRUE	0.735345	TRUE	3	16	1	77.8433				N	N	N	N
4mM,2hrs	Sample 6	AMT1.2	UNKNOWN	SYBR	None				24.8752	24.7888	0.139563							TRUE	0.735345	TRUE	3	18	1	77.6942				N	N	N	N
4mM,2hrs	Sample 6	AMT1.2	UNKNOWN	SYBR	None				24.6278	24.7888	0.139563							TRUE	0.735345	TRUE	3	18	1	77.8433				N	N	N	N
4mM,2hrs	Sample 6	AMT1.2	UNKNOWN	SYBR	None				24.8634	24.7888	0.139563							TRUE	0.735345	TRUE	3	18	1	77.6942				N	N	N	N
ctrl, 12hrs	Sample 5	AMT1.2	UNKNOWN	SYBR	None				22.8366	22.6614	0.36515							TRUE	0.735345	TRUE	3	15	1	77.6949				N	N	N	N
ctrl, 12hrs	Sample 5	AMT1.2	UNKNOWN	SYBR	None				22.2417	22.6614	0.36515							TRUE	0.735345	TRUE	3	17	1	77.6949				N	N	N	N
ctrl, 12hrs	Sample 5	AMT1.2	UNKNOWN	SYBR	None				22.906	22.6614	0.36515							TRUE	0.735345	TRUE	3	16	1	77.6942				N	N	N	N
250uM, 12hrs	Sample 7	AMT1.2	UNKNOWN	SYBR	None				22.9426	22.9399	0.0679098							TRUE	0.735345	TRUE	3	17	1	73.6688				N	N	N	N
250uM, 12hrs	Sample 7	AMT1.2	UNKNOWN	SYBR	None				23.0064	22.9399	0.0679098							TRUE	0.735345	TRUE	3	16	1	77.6942				N	N	N	N
250uM, 12hrs	Sample 7	AMT1.2	UNKNOWN	SYBR	None				22.8707	22.9399	0.0679098							TRUE	0.735345	TRUE	3	16	1	77.6942				N	N	N	N
2mM, 12hrs	Sample 8	AMT1.2	UNKNOWN	SYBR	None				22.2059	22.2891	0.0778285							TRUE	0.735345	TRUE	3	16	1	77.8439				N	N	N	N
2mM, 12hrs	Sample 8	AMT1.2	UNKNOWN	SYBR	None				22.3601	22.2891	0.0778285							TRUE	0.735345	TRUE	3	16	1	77.8439				N	N	N	N
2mM, 12hrs	Sample 8	AMT1.2	UNKNOWN	SYBR	None				22.3013	22.2891	0.0778285							TRUE	0.735345	TRUE	3	17	1	77.6949				N	N	N	N
4mM, 12hrs	Sample 9	AMT1.2	UNKNOWN	SYBR	None				22.664	21.4166	1.1849							TRUE	0.735345	TRUE	3	17	1	77.8439				N	Y	N	N
4mM, 12hrs	Sample 9	AMT1.2	UNKNOWN	SYBR	None				20.3061	21.4166	1.1849							TRUE	0.735345	TRUE	3	14	1	77.6949				N	Y	N	N
4mM, 12hrs	Sample 9	AMT1.2	UNKNOWN	SYBR	None				21.2797	21.4166	1.1849							TRUE	0.735345	TRUE	3	15	1	77.8439				N	Y	N	N
ctrl, 24hrs	Sample 10	AMT1.2	UNKNOWN	SYBR	None				21.9359	22.1517	0.390134							TRUE	0.735345	TRUE	3	15	1	77.993				N	N	N	N
ctrl, 24hrs	Sample 10	AMT1.2	UNKNOWN	SYBR	None				22.6021	22.1517	0.390134							TRUE	0.735345	TRUE	3	15	1	77.8439				N	N	Y	N
ctrl, 24hrs	Sample 10	AMT1.2	UNKNOWN	SYBR	None				21.9172	22.1517	0.390134							TRUE	0.735345	TRUE	3	16	1	77.8439				N	N	N	N
250uM, 24 hrs	Sample 11	AMT1.2	UNKNOWN	SYBR	None				22.9491	22.5034	0.388077							TRUE	0.735345	TRUE	3	17	1	77.6949				N	N	N	N
250uM, 24 hrs	Sample 11	AMT1.2	UNKNOWN	SYBR	None				22.2401	22.5034	0.388077							TRUE	0.735345	TRUE	3	15	1	77.6949				N	N	N	N
250uM, 24 hrs	Sample 11	AMT1.2	UNKNOWN	SYBR	None				22.3211	22.5034	0.388077							TRUE	0.735345	TRUE	3	17	1	77.5458				N	N	N	N
2mM, 24hrs	Sample 12	AMT1.2	UNKNOWN	SYBR	None	1	0.397278	2.51713	22.9678	22.8946	0.0665052		-1.68612	0.479671			0	TRUE	1.06643	TRUE	3	16	1	77.2519				N	N	N	N
2mM, 24hrs	Sample 12	AMT1.2	UNKNOWN	SYBR	None	1	0.397278	2.51713	22.8779	22.8946	0.0665052		-1.68612	0.479671			0	TRUE	1.06643	TRUE	3	17	1	77.6988				N	N	N	N
2mM, 24hrs	Sample 12	AMT1.2	UNKNOWN	SYBR	None	1	0.397278	2.51713	22.838	22.8946	0.0665052		-1.68612	0.479671			0	TRUE	1.06643	TRUE	3	16	1	77.2519				N	N	N	N
4mM, 24hrs	Sample 13	AMT1.2	UNKNOWN	SYBR	None				23.2378	24.247	0.875488							TRUE	0.735345	TRUE	3	16	1	77.8406				N	Y	N	N
4mM, 24hrs	Sample 13	AMT1.2	UNKNOWN	SYBR	None				24.8029	24.247	0.875488							TRUE	0.735345	TRUE	3	17	1	77.6949				N	Y	N	N
4mM, 24hrs	Sample 13	AMT1.2	UNKNOWN	SYBR	None				24.7003	24.247	0.875488							TRUE	0.735345	TRUE	3	18	1	77.5458				N	Y	N	N
ctrl, 3d	Sample 15	AMT1.2	UNKNOWN	SYBR	None				22.4831	22.0957	0.336094							TRUE	0.735345	TRUE	3	15	1	77.5425				N	N	N	N
ctrl, 3d	Sample 15	AMT1.2	UNKNOWN	SYBR	None				21.8817	22.0957	0.336094							TRUE	0.735345	TRUE	3	15	1	77.9897				N	N	N	N
ctrl, 3d	Sample 15	AMT1.2	UNKNOWN	SYBR	None				21.9223	22.0957	0.336094							TRUE	0.735345	TRUE	3	16	1	77.8406				N	N	N	N
250uM, 3d	Sample 16	AMT1.2	UNKNOWN	SYBR	None				24.2149	24.5014	0.256704							TRUE	0.735345	TRUE	3	17	1	77.8406				N	N	N	N
250uM, 3d	Sample 16	AMT1.2	UNKNOWN	SYBR	None				24.579	24.5014	0.256704							TRUE	0.735345	TRUE	3	18	1	77.6915				N	N	N	N
250uM, 3d	Sample 16	AMT1.2	UNKNOWN	SYBR	None				24.7104	24.5014	0.256704							TRUE	0.735345	TRUE	3	19	1	77.5425				N	N	N	N
2mM, 3d	Sample 14	AMT1.2	UNKNOWN	SYBR	None				25.0962	24.3066	1.24617							TRUE	0.735345	TRUE	3	19	1	77.6915				N	Y	N	N
2mM, 3d	Sample 14	AMT1.2	UNKNOWN	SYBR	None				24.9536	24.3066	1.24617							TRUE	0.735345	TRUE	3	19	1	77.6915				N	Y	N	N
2mM, 3d	Sample 14	AMT1.2	UNKNOWN	SYBR	None				22.87	24.3066	1.24617							TRUE	0.735345	TRUE	3	17	1	77.6915				N	Y	N	N
4mM, 3d	Sample 17	AMT1.2	UNKNOWN	SYBR	None				25.1001	24.9828	0.113725							TRUE	0.735345	TRUE	3	19	1	77.6915				N	N	N	N
4mM, 3d	Sample 17	AMT1.2	UNKNOWN	SYBR	None				24.9751	24.9828	0.113725							TRUE	0.735345	TRUE	3	19	1	77.6915				N	N	N	N
4mM, 3d	Sample 17	AMT1.2	UNKNOWN	SYBR	None				24.8731	24.9828	0.113725							TRUE	0.735345	TRUE	3	18	1	77.6915				N	N	N	N
ctrl, 7day	Sample 18	AMT1.2	UNKNOWN	SYBR	None				27.3536	26.9392	0.780043							TRUE	0.735345	TRUE	3	21	1	77.9897				N	Y	N	N
ctrl, 7day	Sample 18	AMT1.2	UNKNOWN	SYBR	None				26.0394	26.9392	0.780043							TRUE	0.735345	TRUE	3	20	1	77.9897				N	Y	N	N
ctrl, 7day	Sample 18	AMT1.2	UNKNOWN	SYBR	None				27.4246	26.9392	0.780043							TRUE	0.735345	TRUE	3	22	1	77.9897				N	Y	N	N
250um, 7day	Sample 19	AMT1.2	UNKNOWN	SYBR	None				21.4967	21.5448	0.0444345							TRUE	0.735345	TRUE	3	15	1	77.9937				N	N	N	N
250um, 7day	Sample 19	AMT1.2	UNKNOWN	SYBR	None				21.5535	21.5448	0.0444345							TRUE	0.735345	TRUE	3	16	1	77.8446				N	N	N	N
250um, 7day	Sample 19	AMT1.2	UNKNOWN	SYBR	None				21.5843	21.5448	0.0444345							TRUE	0.735345	TRUE	3	16	1	77.9937				N	N	N	N
2mM, 7day	Sample 20	AMT1.2	UNKNOWN	SYBR	None				21.3202	21.0269	0.318154							TRUE	0.735345	TRUE	3	15	1	77.6956				N	N	N	N
2mM, 7day	Sample 20	AMT1.2	UNKNOWN	SYBR	None				21.0718	21.0269	0.318154							TRUE	0.735345	TRUE	3	15	1	77.6956				N	N	N	N
2mM, 7day	Sample 20	AMT1.2	UNKNOWN	SYBR	None				20.6887	21.0269	0.318154							TRUE	0.735345	TRUE	3	14	1	77.8446				N	N	N	N
4mM, 7day	Sample 21	AMT1.2	UNKNOWN	SYBR	None				25.8286	23.974	1.66589							TRUE	0.735345	TRUE	3	20	1	77.8446				N	Y	N	N
4mM, 7day	Sample 21	AMT1.2	UNKNOWN	SYBR	None				23.4889	23.974	1.66589							TRUE	0.735345	TRUE	3	17	1	77.6956				N	Y	N	N
4mM, 7day	Sample 21	AMT1.2	UNKNOWN	SYBR	None				22.6045	23.974	1.66589							TRUE	0.735345	TRUE	3	16	1	77.8446				N	Y	N	N
NTC		Target 2	UNKNOWN	SYBR	None				31.9469	29.259	3.80125							TRUE	1.20753	TRUE	3	24	1	77.0995				N	Y	N	N
NTC		Target 2	UNKNOWN	SYBR	None				Undetermined	29.259	3.80125							TRUE	1.20753	TRUE	3	11	1	92.5983	73.0758	87.9784		Y	N	N	Y
NTC		Target 2	UNKNOWN	SYBR	None				26.5711	29.259	3.80125							TRUE	1.20753	TRUE	3	19	1	77.0995				N	Y	N	N

## Sheet: PB_AMT2
Well	Sample Name	Target Name	Task	Reporter	Quencher	RQ	RQ Min	RQ Max	Cт	Cт Mean	Cт SD	ΔCт	ΔCт Mean	ΔCт SE	HK Control ΔCт Mean	HK Control ΔCт SE	ΔΔCт	Automatic Ct Threshold	Ct Threshold	Automatic Baseline	Baseline Start	Baseline End	Efficiency	Tm1	Tm2	Tm3	Comments	AMPNC	BADROX	HIGHSD	NOISE	SPIKE	MTP
ctrl, 20mint	Sample 1	AMT2	UNKNOWN	SYBR	None	1	0.0426305	23.4574	24.6393	24.7839	0.146514		-3.8817	1.6395			0	TRUE	1.65817	TRUE	3	18	1	77.221				N	N	N	N	N	N
ctrl, 20mint	Sample 1	AMT2	UNKNOWN	SYBR	None	1	0.0426305	23.4574	24.78	24.7839	0.146514		-3.8817	1.6395			0	TRUE	1.65817	TRUE	3	18	1	76.9224				N	N	N	N	N	N
ctrl, 20mint	Sample 1	AMT2	UNKNOWN	SYBR	None	1	0.0426305	23.4574	24.9323	24.7839	0.146514		-3.8817	1.6395			0	TRUE	1.65817	TRUE	3	17	1	77.3702				N	N	N	N	N	N
250um, 2omint	Sample 2	AMT2	UNKNOWN	SYBR	None				21.101	21.1316	0.310266							TRUE	0.958764	TRUE	3	14	1	77.0842				N	N	N	N	N	N
250um, 2omint	Sample 2	AMT2	UNKNOWN	SYBR	None				20.8377	21.1316	0.310266							TRUE	0.958764	TRUE	3	11	1	77.0842				N	N	N	N	N	N
250um, 2omint	Sample 2	AMT2	UNKNOWN	SYBR	None				21.456	21.1316	0.310266							TRUE	0.958764	TRUE	3	14	1	74.8469				N	N	N	N	N	N
ctrl,2hrs	Sample 3	AMT2	UNKNOWN	SYBR	None				20.7888	20.8137	0.0327861							TRUE	0.958764	TRUE	3	12	1	76.935				N	N	N	N	N	N
ctrl,2hrs	Sample 3	AMT2	UNKNOWN	SYBR	None				20.8016	20.8137	0.0327861							TRUE	0.958764	TRUE	3	11	1	76.935				N	N	N	N	N	N
ctrl,2hrs	Sample 3	AMT2	UNKNOWN	SYBR	None				20.8509	20.8137	0.0327861							TRUE	0.958764	TRUE	3	14	1	76.935				N	N	N	N	N	N
2mM, 2hrs	Sample 4	AMT2	UNKNOWN	SYBR	None				22.1392	22.0446	0.140483							TRUE	0.958764	TRUE	3	14	1	77.0842				N	N	N	N	N	N
2mM, 2hrs	Sample 4	AMT2	UNKNOWN	SYBR	None				21.8832	22.0446	0.140483							TRUE	0.958764	TRUE	3	14	1	77.2333				N	N	N	N	N	N
2mM, 2hrs	Sample 4	AMT2	UNKNOWN	SYBR	None				22.1115	22.0446	0.140483							TRUE	0.958764	TRUE	3	14	1	77.3825				N	N	N	N	N	N
4mM,2hrs	Sample 5	AMT2	UNKNOWN	SYBR	None				23.9651	23.9364	0.0262926							TRUE	0.958764	TRUE	3	16	1	77.2333				N	N	N	N	N	N
4mM,2hrs	Sample 5	AMT2	UNKNOWN	SYBR	None				23.9135	23.9364	0.0262926							TRUE	0.958764	TRUE	3	18	1	77.0842				N	N	N	N	N	N
4mM,2hrs	Sample 5	AMT2	UNKNOWN	SYBR	None				23.9306	23.9364	0.0262926							TRUE	0.958764	TRUE	3	18	1	77.2333				N	N	N	N	N	N
ctrl, 12hrs	Sample 6	AMT2	UNKNOWN	SYBR	None				20.8462	21.284	0.477604							TRUE	0.958764	TRUE	3	16	1	76.935				N	N	N	N	N	N
ctrl, 12hrs	Sample 6	AMT2	UNKNOWN	SYBR	None				21.2124	21.284	0.477604							TRUE	0.958764	TRUE	3	14	1	76.7859				N	N	N	N	N	N
ctrl, 12hrs	Sample 6	AMT2	UNKNOWN	SYBR	None				21.7933	21.284	0.477604							TRUE	0.958764	TRUE	3	14	1	76.6367				N	N	N	N	N	N
250uM, 12hrs	Sample 7	AMT2	UNKNOWN	SYBR	None				20.9887	22.4836	2.46678							TRUE	0.958764	TRUE	3	14	1	76.9384				N	N	Y	N	N	N
250uM, 12hrs	Sample 7	AMT2	UNKNOWN	SYBR	None				25.3308	22.4836	2.46678							TRUE	0.958764	TRUE	3	20	1	76.9384				N	N	Y	N	N	N
250uM, 12hrs	Sample 7	AMT2	UNKNOWN	SYBR	None				21.1312	22.4836	2.46678							TRUE	0.958764	TRUE	3	12	1	76.935				N	N	Y	N	N	N
2mM, 12hrs	Sample 8	AMT2	UNKNOWN	SYBR	None				20.7708	21.0132	0.798328							TRUE	0.958764	TRUE	3	13	1	76.9384				N	N	Y	N	N	N
2mM, 12hrs	Sample 8	AMT2	UNKNOWN	SYBR	None				21.9046	21.0132	0.798328							TRUE	0.958764	TRUE	3	7	1	76.7893				N	N	Y	N	N	N
2mM, 12hrs	Sample 8	AMT2	UNKNOWN	SYBR	None				20.3641	21.0132	0.798328							TRUE	0.958764	TRUE	3	14	1	76.9384				N	Y	Y	N	N	N
4mM, 12hrs	Sample 9	AMT2	UNKNOWN	SYBR	None				21.8209	21.6299	0.219791							TRUE	0.958764	TRUE	3	14	1	76.9384				N	N	N	N	N	N
4mM, 12hrs	Sample 9	AMT2	UNKNOWN	SYBR	None				21.6791	21.6299	0.219791							TRUE	0.958764	TRUE	3	14	1	76.7893				N	N	N	N	N	N
4mM, 12hrs	Sample 9	AMT2	UNKNOWN	SYBR	None				21.3896	21.6299	0.219791							TRUE	0.958764	TRUE	3	16	1	76.9384				N	N	N	N	N	N
ctrl, 24hrs	Sample 10	AMT2	UNKNOWN	SYBR	None				22.8276	22.7095	0.105849							TRUE	0.958764	TRUE	3	17	1	77.3858				N	N	N	N	Y	N
ctrl, 24hrs	Sample 10	AMT2	UNKNOWN	SYBR	None				22.6233	22.7095	0.105849							TRUE	0.958764	TRUE	3	17	1	77.3858				N	N	N	N	Y	N
ctrl, 24hrs	Sample 10	AMT2	UNKNOWN	SYBR	None				22.6777	22.7095	0.105849							TRUE	0.958764	TRUE	3	17	1	77.3858				N	N	N	N	N	N
250uM, 24 hrs	Sample 11	AMT2	UNKNOWN	SYBR	None				21.3327	21.4091	0.212338							TRUE	0.958764	TRUE	3	15	1	77.0876				N	N	N	N	N	N
250uM, 24 hrs	Sample 11	AMT2	UNKNOWN	SYBR	None				21.2456	21.4091	0.212338							TRUE	0.958764	TRUE	3	15	1	77.0876				N	N	N	N	N	N
250uM, 24 hrs	Sample 11	AMT2	UNKNOWN	SYBR	None				21.6491	21.4091	0.212338							TRUE	0.958764	TRUE	3	14	1	76.7893				N	N	N	N	N	N
2mM, 24hrs	Sample 12	AMT2	UNKNOWN	SYBR	None	1	0.178564	5.60022	29.7961	30.4603	1.31085		5.87956	0.895204			0	TRUE	0.480019	TRUE	3	24	1	76.805				N	Y	N
2mM, 24hrs	Sample 12	AMT2	UNKNOWN	SYBR	None	1	0.178564	5.60022	29.6144	30.4603	1.31085		5.87956	0.895204			0	TRUE	0.480019	TRUE	3	24	1	76.358				N	Y	N
2mM, 24hrs	Sample 12	AMT2	UNKNOWN	SYBR	None	1	0.178564	5.60022	31.9703	30.4603	1.31085		5.87956	0.895204			0	TRUE	0.480019	TRUE	3	26	1	77.5499				N	Y	N
4mM, 24hrs	Sample 13	AMT2	UNKNOWN	SYBR	None				22.77	22.6974	0.096523							TRUE	0.958764	TRUE	3	16	1	76.9361				N	N	N	N	N	N
4mM, 24hrs	Sample 13	AMT2	UNKNOWN	SYBR	None				22.5879	22.6974	0.096523							TRUE	0.958764	TRUE	3	15	1	77.0876				N	N	N	N	N	N
4mM, 24hrs	Sample 13	AMT2	UNKNOWN	SYBR	None				22.7344	22.6974	0.096523							TRUE	0.958764	TRUE	3	16	1	76.9384				N	N	N	N	N	N
ctrl, 3d	Sample 14	AMT2	UNKNOWN	SYBR	None				22.1621	22.0652	0.182084							TRUE	0.958764	TRUE	3	17	1	77.2344				N	N	N	N	N	N
ctrl, 3d	Sample 14	AMT2	UNKNOWN	SYBR	None				21.8551	22.0652	0.182084							TRUE	0.958764	TRUE	3	15	1	77.3836				N	N	N	N	N	N
ctrl, 3d	Sample 14	AMT2	UNKNOWN	SYBR	None				22.1782	22.0652	0.182084							TRUE	0.958764	TRUE	3	17	1	77.2344				N	N	N	N	N	N
250uM, 3d	Sample 15	AMT2	UNKNOWN	SYBR	None				23.2987	23.2215	0.106805							TRUE	0.958764	TRUE	3	16	1	76.9361				N	N	N	N	N	N
250uM, 3d	Sample 15	AMT2	UNKNOWN	SYBR	None				23.0996	23.2215	0.106805							TRUE	0.958764	TRUE	3	16	1	76.7869				N	N	N	N	N	N
250uM, 3d	Sample 15	AMT2	UNKNOWN	SYBR	None				23.2661	23.2215	0.106805							TRUE	0.958764	TRUE	3	17	1	76.9361				N	N	N	N	N	N
2mM, 3d	Sample 16	AMT2	UNKNOWN	SYBR	None				28.1514	27.9658	0.301759							TRUE	0.958764	TRUE	3	22	1	77.0853				N	N	N	N	N	N
2mM, 3d	Sample 16	AMT2	UNKNOWN	SYBR	None				27.6177	27.9658	0.301759							TRUE	0.958764	TRUE	3	21	1	77.0853				N	N	N	N	N	N
2mM, 3d	Sample 16	AMT2	UNKNOWN	SYBR	None				28.1284	27.9658	0.301759							TRUE	0.958764	TRUE	3	20	1	77.0853				N	N	N	N	N	N
4mM, 3d	Sample 17	AMT2	UNKNOWN	SYBR	None				24.1629	24.0706	0.124111							TRUE	0.958764	TRUE	3	17	1	76.9361				N	N	N	N	N	N
4mM, 3d	Sample 17	AMT2	UNKNOWN	SYBR	None				23.9295	24.0706	0.124111							TRUE	0.958764	TRUE	3	17	1	76.9361				N	N	N	N	N	N
4mM, 3d	Sample 17	AMT2	UNKNOWN	SYBR	None				24.1195	24.0706	0.124111							TRUE	0.958764	TRUE	3	19	1	76.9361				N	N	N	N	N	N
ctrl, 7day	Sample 18	AMT2	UNKNOWN	SYBR	None				22.888	23.0386	0.199852							TRUE	0.958764	TRUE	3	17	1	76.9361				N	N	N	N	N	N
ctrl, 7day	Sample 18	AMT2	UNKNOWN	SYBR	None				23.2653	23.0386	0.199852							TRUE	0.958764	TRUE	3	17	1	77.0853				N	N	N	N	N	N
ctrl, 7day	Sample 18	AMT2	UNKNOWN	SYBR	None				22.9624	23.0386	0.199852							TRUE	0.958764	TRUE	3	15	1	77.0853				N	N	N	N	N	N
250um, 7day	Sample 19	AMT2	UNKNOWN	SYBR	None				21.9187	22.0117	0.217331							TRUE	0.958764	TRUE	3	14	1	77.3858				N	N	N	N	N	N
250um, 7day	Sample 19	AMT2	UNKNOWN	SYBR	None				22.26	22.0117	0.217331							TRUE	0.958764	TRUE	3	17	1	77.0874				N	N	N	N	N	N
250um, 7day	Sample 19	AMT2	UNKNOWN	SYBR	None				21.8563	22.0117	0.217331							TRUE	0.958764	TRUE	3	17	1	77.2366				N	N	N	N	N	N
2mM, 7day	Sample 20	AMT2	UNKNOWN	SYBR	None				20.6198	20.8426	0.537778							TRUE	0.958764	TRUE	3	16	1	76.9382				N	N	Y	N	N	N
2mM, 7day	Sample 20	AMT2	UNKNOWN	SYBR	None				21.456	20.8426	0.537778							TRUE	0.958764	TRUE	3	10	1	76.9382				N	N	Y	N	N	N
2mM, 7day	Sample 20	AMT2	UNKNOWN	SYBR	None				20.452	20.8426	0.537778							TRUE	0.958764	TRUE	3	14	1	77.0874				N	N	Y	N	N	N
4mM, 7day	Sample 21	AMT2	UNKNOWN	SYBR	None				22.3943	22.0349	0.319349							TRUE	0.958764	TRUE	3	17	1	77.0874				N	N	N	Y	N	N
4mM, 7day	Sample 21	AMT2	UNKNOWN	SYBR	None				21.7837	22.0349	0.319349							TRUE	0.958764	TRUE	3	15	1	77.3858				N	Y	N	N	N	N
4mM, 7day	Sample 21	AMT2	UNKNOWN	SYBR	None				21.9266	22.0349	0.319349							TRUE	0.958764	TRUE	3	16	1	77.535				N	N	N	N	N	N
NTC		Target 2	NTC	SYBR	None				34.6061									TRUE	0.236743	TRUE	3	31	1	76.3415				Y	N	N	N	N	N
NTC		Target 2	NTC	SYBR	None				Undetermined									TRUE	0.236743	TRUE	3	39	1	88.8724	73.5072			N	N	N	N	N	Y
NTC		Target 2	NTC	SYBR	None				Undetermined									TRUE	0.236743	TRUE	3	36	1	75.4465	62.4681	86.784		N	N	N	N	N	Y

## Sheet: PB_NR1
	Sample Name	Target Name	Task	Reporter	Quencher	RQ	RQ Min	RQ Max	Cт	Cт Mean	Cт SD	ΔCт	ΔCт Mean	ΔCт SE	HK Control ΔCт Mean	HK Control ΔCт SE	ΔΔCт	Automatic Ct Threshold	Ct Threshold	Automatic Baseline	Baseline Start	Baseline End	Efficiency	Tm1	Tm2	Tm3	Comments	HIGHSD	OUTLIERRG	EXPFAIL	THOLDFAIL	MTP
ctrl, 20mint	Sample 1	NIA1	UNKNOWN	SYBR	None	1	0.0273715	36.5344	27.4506	28.2114	1.56372		-0.45422	1.86972			0	TRUE	0.668981	TRUE	3	20	1	81.5508				N	Y	N	N	N	N
ctrl, 20mint	Sample 1	NIA1	UNKNOWN	SYBR	None	1	0.0273715	36.5344	27.1736	28.2114	1.56372		-0.45422	1.86972			0	TRUE	0.668981	TRUE	3	20	1	81.7001				N	Y	N	N	N	N
ctrl, 20mint	Sample 1	NIA1	UNKNOWN	SYBR	None	1	0.0273715	36.5344	30.0099	28.2114	1.56372		-0.45422	1.86972			0	TRUE	0.668981	TRUE	3	22	1	80.506				N	Y	N	N	N	N
250um, 2omint	Sample 2	NIA1	UNKNOWN	SYBR	None				24.6955	24.3912	0.263501							TRUE	0.313571	TRUE	3	18	1	81.7198				N	Y	N	N	N
250um, 2omint	Sample 2	NIA1	UNKNOWN	SYBR	None				24.239	24.3912	0.263501							TRUE	0.313571	TRUE	3	18	1	81.7198				N	N	N	N	N
250um, 2omint	Sample 2	NIA1	UNKNOWN	SYBR	None				24.2391	24.3912	0.263501							TRUE	0.313571	TRUE	3	18	1	81.7198				N	N	N	N	N
ctrl,2hrs	Sample 3	NIA1	UNKNOWN	SYBR	None				22.2469	22.2931	0.139798							TRUE	0.313571	TRUE	3	16	1	81.7198				N	N	N	N	N
ctrl,2hrs	Sample 3	NIA1	UNKNOWN	SYBR	None				22.1822	22.2931	0.139798							TRUE	0.313571	TRUE	3	16	1	81.7198				N	N	N	N	N
ctrl,2hrs	Sample 3	NIA1	UNKNOWN	SYBR	None				22.4501	22.2931	0.139798							TRUE	0.313571	TRUE	3	16	1	81.7198				N	N	N	N	N
2mM, 2hrs	Sample 4	NIA1	UNKNOWN	SYBR	None				20.9891	21.3197	0.300266							TRUE	0.313571	TRUE	3	15	1	81.7198				N	N	N	N	N
2mM, 2hrs	Sample 4	NIA1	UNKNOWN	SYBR	None				21.3944	21.3197	0.300266							TRUE	0.313571	TRUE	3	14	1	81.8688				N	N	N	N	N
2mM, 2hrs	Sample 4	NIA1	UNKNOWN	SYBR	None				21.5756	21.3197	0.300266							TRUE	0.313571	TRUE	3	15	1	81.8688				N	N	N	N	N
4mM,2hrs	Sample 6	NIA1	UNKNOWN	SYBR	None				26.5067	26.4326	0.122037							TRUE	0.313571	TRUE	3	22	1	81.5708				N	N	N	N	N
4mM,2hrs	Sample 6	NIA1	UNKNOWN	SYBR	None				26.4992	26.4326	0.122037							TRUE	0.313571	TRUE	3	21	1	81.4218				N	N	N	N	N
4mM,2hrs	Sample 6	NIA1	UNKNOWN	SYBR	None				26.2917	26.4326	0.122037							TRUE	0.313571	TRUE	3	22	1	81.4218				N	N	N	N	N
ctrl, 12hrs	Sample 5	NIA1	UNKNOWN	SYBR	None				21.6258	22.48	0.900501							TRUE	0.313571	TRUE	3	15	1	82.0171				Y	N	N	N	N
ctrl, 12hrs	Sample 5	NIA1	UNKNOWN	SYBR	None				22.3935	22.48	0.900501							TRUE	0.313571	TRUE	3	19	1	81.5701				Y	N	N	N	N
ctrl, 12hrs	Sample 5	NIA1	UNKNOWN	SYBR	None				23.4206	22.48	0.900501							TRUE	0.313571	TRUE	3	18	1	81.4218				Y	N	N	N	N
250uM, 12hrs	Sample 7	NIA1	UNKNOWN	SYBR	None				26.1766	26.7496	0.998941							TRUE	0.313571	TRUE	3	22	1	81.8688				Y	N	N	N	N
250uM, 12hrs	Sample 7	NIA1	UNKNOWN	SYBR	None				26.169	26.7496	0.998941							TRUE	0.313571	TRUE	3	22	1	81.8688				Y	N	N	N	N
250uM, 12hrs	Sample 7	NIA1	UNKNOWN	SYBR	None				27.903	26.7496	0.998941							TRUE	0.313571	TRUE	3	24	1	81.2728				Y	Y	N	N	N
2mM, 12hrs	Sample 8	NIA1	UNKNOWN	SYBR	None				22.9956	23.2414	0.630876							TRUE	0.313571	TRUE	3	18	1	81.5701				Y	N	N	N	N
2mM, 12hrs	Sample 8	NIA1	UNKNOWN	SYBR	None				23.9582	23.2414	0.630876							TRUE	0.313571	TRUE	3	20	1	73.9708	63.2424			Y	N	N	N	Y
2mM, 12hrs	Sample 8	NIA1	UNKNOWN	SYBR	None				22.7705	23.2414	0.630876							TRUE	0.313571	TRUE	3	18	1	81.2721				Y	N	N	N	N
4mM, 12hrs	Sample 9	NIA1	UNKNOWN	SYBR	None				23.1626	23.3786	0.192999							TRUE	0.313571	TRUE	3	17	1	81.4211				N	N	N	N	N
4mM, 12hrs	Sample 9	NIA1	UNKNOWN	SYBR	None				23.534	23.3786	0.192999							TRUE	0.313571	TRUE	3	18	1	81.5701				N	N	N	N	N
4mM, 12hrs	Sample 9	NIA1	UNKNOWN	SYBR	None				23.4393	23.3786	0.192999							TRUE	0.313571	TRUE	3	17	1	81.4211				N	N	N	N	N
ctrl, 24hrs	Sample 10	NIA1	UNKNOWN	SYBR	None				24.8542	24.9459	0.169537							TRUE	0.313571	TRUE	3	19	1	81.8681				N	N	N	N	N
ctrl, 24hrs	Sample 10	NIA1	UNKNOWN	SYBR	None				24.842	24.9459	0.169537							TRUE	0.313571	TRUE	3	20	1	81.8681				N	N	N	N	N
ctrl, 24hrs	Sample 10	NIA1	UNKNOWN	SYBR	None				25.1415	24.9459	0.169537							TRUE	0.313571	TRUE	3	20	1	81.5701				N	N	N	N	N
250uM, 24 hrs	Sample 11	NIA1	UNKNOWN	SYBR	None				23.9722	23.9277	0.182757							TRUE	0.313571	TRUE	3	17	1	81.4567				N	N	N	N	N
250uM, 24 hrs	Sample 11	NIA1	UNKNOWN	SYBR	None				23.9036	23.9277	0.182757							TRUE	0.313571	TRUE	3	19	1	81.5218				N	N	N	N	N
250uM, 24 hrs	Sample 11	NIA1	UNKNOWN	SYBR	None				23.9073	23.9277	0.182757							TRUE	0.313571	TRUE	3	18	1	81.5218				N	N	N	N	N
2mM, 24hrs	Sample 12	NIA1	UNKNOWN	SYBR	None				29.2735	25.7736	3.04667							TRUE	0.313571	TRUE	3	24	1	81.8658				Y	N	N	N	N
2mM, 24hrs	Sample 12	NIA1	UNKNOWN	SYBR	None				24.3324	25.7736	3.04667							TRUE	0.313571	TRUE	3	17	1	81.5701				Y	N	N	N	N
2mM, 24hrs	Sample 12	NIA1	UNKNOWN	SYBR	None				23.7149	25.7736	3.04667							TRUE	0.313571	TRUE	3	18	1	81.5701				Y	N	N	N	N
4mM, 24hrs	Sample 13	NIA1	UNKNOWN	SYBR	None				23.2914	23.362	0.198163							TRUE	0.313571	TRUE	3	17	1	81.5701				N	N	N	N	N
4mM, 24hrs	Sample 13	NIA1	UNKNOWN	SYBR	None				23.2089	23.362	0.198163							TRUE	0.313571	TRUE	3	19	1	81.4211				N	N	N	N	N
4mM, 24hrs	Sample 13	NIA1	UNKNOWN	SYBR	None				23.5859	23.362	0.198163							TRUE	0.313571	TRUE	3	18	1	81.4211				N	N	N	N	N
ctrl, 3d	Sample 14	NIA1	UNKNOWN	SYBR	None				29.1682	26.5926	2.2316							TRUE	0.313571	TRUE	3	25	1	81.4188				Y	N	N	N	N
ctrl, 3d	Sample 14	NIA1	UNKNOWN	SYBR	None				25.2357	26.5926	2.2316							TRUE	0.313571	TRUE	3	20	1	81.2697				Y	N	N	N	N
ctrl, 3d	Sample 14	NIA1	UNKNOWN	SYBR	None				25.374	26.5926	2.2316							TRUE	0.313571	TRUE	3	19	1	81.2697				Y	N	N	N	N
250uM, 3d	Sample 15	NIA1	UNKNOWN	SYBR	None				25.5929	28.8424	3.0054							TRUE	0.313571	TRUE	3	20	1	81.2697				Y	N	N	N	N
250uM, 3d	Sample 15	NIA1	UNKNOWN	SYBR	None				31.5221	28.8424	3.0054							TRUE	0.313571	TRUE	3	27	1	80.9717				Y	N	N	N	N
250uM, 3d	Sample 15	NIA1	UNKNOWN	SYBR	None				29.4124	28.8424	3.0054							TRUE	0.313571	TRUE	3	23	1	81.2697				Y	N	N	N	N
2mM, 3d	Sample 16	NIA1	UNKNOWN	SYBR	None				24.4292	26.3109	3.46127							TRUE	0.313571	TRUE	3	20	1	81.4188				Y	N	N	N	N
2mM, 3d	Sample 16	NIA1	UNKNOWN	SYBR	None				24.198	26.3109	3.46127							TRUE	0.313571	TRUE	3	18	1	81.2697				Y	N	N	N	N
2mM, 3d	Sample 16	NIA1	UNKNOWN	SYBR	None				30.3054	26.3109	3.46127							TRUE	0.313571	TRUE	3	25	1	80.9717				Y	N	N	N	N
4mM, 3d	Sample 17	NIA1	UNKNOWN	SYBR	None				24.0517	24.3561	0.283121							TRUE	0.313571	TRUE	3	17	1	81.2697				N	N	N	N	N
4mM, 3d	Sample 17	NIA1	UNKNOWN	SYBR	None				24.6117	24.3561	0.283121							TRUE	0.313571	TRUE	3	18	1	81.2697				N	N	N	N	N
4mM, 3d	Sample 17	NIA1	UNKNOWN	SYBR	None				24.4048	24.3561	0.283121							TRUE	0.313571	TRUE	3	20	1	81.2697				N	N	N	N	N
ctrl, 7day	Sample 18	NIA1	UNKNOWN	SYBR	None				23.8832	25.9393	1.78462							TRUE	0.313571	TRUE	3	18	1	81.4188				Y	N	N	N	N
ctrl, 7day	Sample 18	NIA1	UNKNOWN	SYBR	None				26.8477	25.9393	1.78462							TRUE	0.313571	TRUE	3	22	1	81.1207				Y	N	N	N	N
ctrl, 7day	Sample 18	NIA1	UNKNOWN	SYBR	None				27.087	25.9393	1.78462							TRUE	0.313571	TRUE	3	21	1	81.2697				Y	N	N	N	N
250um, 7day	Sample 19	NIA1	UNKNOWN	SYBR	None				23.5789	23.2964	0.315766							TRUE	0.313571	TRUE	3	18	1	81.572				N	N	N	N	N
250um, 7day	Sample 19	NIA1	UNKNOWN	SYBR	None				23.3547	23.2964	0.315766							TRUE	0.313571	TRUE	3	20	1	81.572				N	N	N	N	N
250um, 7day	Sample 19	NIA1	UNKNOWN	SYBR	None				22.9555	23.2964	0.315766							TRUE	0.313571	TRUE	3	17	1	81.7209				N	N	N	N	N
2mM, 7day	Sample 20	NIA1	UNKNOWN	SYBR	None				22.8578	25.0407	1.89758							TRUE	0.313571	TRUE	3	19	1	81.572				Y	N	N	N	N
2mM, 7day	Sample 20	NIA1	UNKNOWN	SYBR	None				25.9685	25.0407	1.89758							TRUE	0.313571	TRUE	3	21	1	81.125				Y	N	N	N	N
2mM, 7day	Sample 20	NIA1	UNKNOWN	SYBR	None				26.2959	25.0407	1.89758							TRUE	0.313571	TRUE	3	22	1	81.125				Y	N	N	N	N
4mM, 7day	Sample 21	NIA1	UNKNOWN	SYBR	None				26.6981	27.2291	1.33225							TRUE	0.313571	TRUE	3	22	1	81.125				Y	N	N	N	N
4mM, 7day	Sample 21	NIA1	UNKNOWN	SYBR	None				28.745	27.2291	1.33225							TRUE	0.313571	TRUE	3	24	1	81.572				Y	N	N	N	N
4mM, 7day	Sample 21	NIA1	UNKNOWN	SYBR	None				26.2443	27.2291	1.33225							TRUE	0.313571	TRUE	3	21	1	81.125				Y	N	N	N	N
NTC		Target 2	UNKNOWN	SYBR	None				Undetermined									TRUE	0.2	TRUE	3	39	1	93.0429	88.2758			N	N	Y	Y	Y
NTC		Target 2	UNKNOWN	SYBR	None				Undetermined									TRUE	0.2	TRUE	3	39	1	82.3168	61.9074			N	N	Y	Y	Y
NTC		Target 2	UNKNOWN	SYBR	None				Undetermined									TRUE	0.2	TRUE	3	38	1	87.8289	82.4658			N	N	Y	Y	Y

[truncated: 15 more sheets: PB_NIR2, PB_GS1.3, PB_GDH1, PJK_UBQ9, PJK_NRT1.1, PJK_NRT1.2, PJK_NRT1.3, PJK_NRT1.4, PJK_AMT1.1, pjk_AMT1.2, PJK_AMT2, PJK_NR1, PJK_NR2, PJKGS1.3, PJKGDH1]
